# Supplementary material for: Evolution and expression of LEAFY genes in ferns and lycophytes
Source: EvoDevo. 2022 Jan 8;13:2. doi: 10.1186/s13227-021-00188-9 (PMC8742948; doi:10.1186/s13227-021-00188-9)
Supplement: Supplementary file 3 — Additional file 3: Table S1. Contig metrics. [file 13227_2021_188_MOESM3_ESM.xlsx]

## Sheet: Sheet1
Supplementary table 2. Assembly statistics of selected fern species with mixed transcriptomes sequenced
Species	Total length of sequence (bp)	Total number of sequences	Average contig length (bp)	Largest contig (bp)	N50 stats (bp)	GC%
Adiantum raddianum	76 504 695	64 168	1 192	8 085	1 794	45.81
Anemia villosa	91 852 863	87 092	1 054	9 315	1 678	47.52
Equisetum giganteum	60 182 177	68 633	876	8 004	1 408	45.5
Equisetum bogotense	60 075 475	57 810	1 039	10 098	1 643	44.74
