# Supplementary material for: Evolution and expression of LEAFY genes in ferns and lycophytes
Source: EvoDevo. 2022 Jan 8;13:2. doi: 10.1186/s13227-021-00188-9 (PMC8742948; doi:10.1186/s13227-021-00188-9)
Supplement: Supplementary file 4 — Additional file 4: Figure S3. Complete alignment in fasta for LFY homologs. [file 13227_2021_188_MOESM4_ESM.fas]

>Adiantum_aleuticum_LFY
CTCCTTGAAGATCTCTTCAAAGACTATGGTGTGCGCAGCACTACTATAATCAAGGTTATG
GAAATGGGGTTCACTGTCAGT~~~~~~ACTCTAGTTAACATGATGGAACAAGAGATTGAT
GATGTGATC~~~AAGACCATGATGGAGGGC~~~TATCAGATG~~~~~~~~~GAACTCTTG
GTTGGAGAGAAGTATGGTTTAAAGTCTGCAATTAGG~~~~~~~~~~~~~~~~~~GCTGAG
AGAAAACGTCAA~~~GAGGAGGAGATGGAGCGGCAACGATTGCAATTACTG~~~GCTAAA
AATACC~~~AAAAAGCACAAG~~~~~~~~~~~~~~~TCAGATGAT~~~~~~~~~~~~~~~
~~~~~~~~~~~~~~~~~~~~~~~~~~~~~~~~~~~~~~~AGTGGTATGGTTGCAACCTCA
GCAGAAGGCACT~~~AGGGAGCAAAGAGGTGACAATGGTATG~~~ATGTTCCCAGATGCT
GTTGCCCCT~~~~~~AATGGCCCC~~~~~~TTAAATCTGAACTCAAAAGAGCATCCT~~~
~~~CAACAGGAGCACAGCCATGCA~~~~~~~~~CACTTTGGGCCACCGGGACTTCTGGCC
TTA~~~~~~~~~~~~CCAGAGCCAAGTAGT~~~~~~~~~~~~GATAATGAGGGACGCAAA
CTAGCAAGAAAGAAGCAGAAGCGGAGACTA~~~TCACGAGAACCT~~~GGTGAG~~~~~~
~~~~~~~~~~~~~~~~~~~~~~~~~~~~~~~~~GATGGA~~~~~~~~~~~~~~~~~~~~~
~~~~~~~~~~~~GATGACAGGACAAGGGAGCACCCGTTTATAGTGACGGAGCCGGGTGAA
GTGGCAAGGGGGAAGAAAAATGGTTTAGATTATCTTTTTGATCTATATGAGCAGTGTGCA
AGATTCCTAGATGAAGTGCAGCAGATGTCAAGAGAAAGGGGGGAAAAATGCCCTACG~~~
~~~~~~~~~~~~AAGGTAACTAACCAGGTATTTCGGCATGCCAAGCTTAAGGGTGCTAGC
TATATCAACAAGCCAAAGATGAGACATTATGTACACTGTTATGCTCTGCATTGCCTGGAC
AAGGAGAAATCTAACTTTTTAAGAAAGCAGTTCAAAGAGCGGGGGGAG~~~~~~~~~~~~
~~~AATGTAGGTGCATGGAGACAAGCTTGCTACTATCCTTTGGTGGATATGGCTCGGGAC
AATGGG~~~TGGGATATAGAAGGTGTTTTTGTCAGAAATGAGAAGCTTCGCATTTGGTAT
GTTCCTACAAAGCTCCGTCAGCTGTGCCATTTGGAGAAAAGTAAGGACAGTGACAGCTGC
AGCTATGAATGA~~~~~~
>Adiantum_raddianum_LFY1

TTACTTGAAGATCTCTTCAAGGACTATGGTGTACGCAGCACTACTATTATCAAGGTTATG
GAAATGGGGTTCACCGTTAGT~~~~~~ACACTAGTCAACATGACGGAACAAGAGATTGAT
GATGTGATC~~~AAGACCATGATTGAGGGC~~~CATCAGATG~~~~~~~~~GGACTTTTG
GTTGGAGAGAAGTACGGTTTAAAATCTGCAATTCGG~~~~~~~~~~~~~~~~~~GCTGAG
AGAAAACGACAA~~~GAGGAAGAGATGGAGCGACAACGAATGCAATTACTGGGGGCTAAA
AATAGC~~~AAAAATCACAAG~~~~~~~~~~~~~~~TCAGATGAT~~~~~~~~~~~~~~~
~~~~~~~~~~~~~~~~~~~~~~~~~~~~~~~~~~~~~~~AGTGGCATGGTTGCAACCTCA
GCAGAAGGCACT~~~AGGGAACAAAGAGGTGAAAGTGGTATG~~~ATCCTCCCGGACGCA
GCTGCCCCT~~~~~~AAAGGCCCT~~~~~~TTAAATCTGAACTCAAAGGAACATCCT~~~
~~~CAACAGGAGCACAGTCATGCA~~~~~~~~~CACTTTGGGCCACCTGGGCTTTTGGCA
CTA~~~~~~~~~~~~CCAGAGCCCAGCAGT~~~~~~~~~~~~GACAACGAGGGGCGCAAA
CTAGCAAGAAAGAAGCAGAAGCGAAGACTA~~~TCACGAGAACCC~~~GGTGAG~~~~~~
~~~~~~~~~~~~~~~~~~~~~~~~~~~~~~~~~GATGGA~~~~~~~~~~~~~~~~~~~~~
~~~~~~~~~~~~GATGACAGGACCAGGGAGCACCCATTTATAGTGACGGAGCCAGGTGAA
GTTGCAAGAGGGAAGAAAAATGGTCTAGATTATCTTTTTGATCTATATGAGCAGTGTGCG
AGATTTCTAGATGAAGTGCAGCAAATGTCCAGAGAAAGGGGGGAAAAATGCCCTACG~~~
~~~~~~~~~~~~AAGGTA~~~~~~~~~~~~~~~~~~~~~~~~~~~~~~~~~~~~~~~~~~
~~~~~~~~~~~~~~~~~~~~~~~~TATCAC~~~~~~~~~~~~~~~~~~~~~~~~~~~~~~
~~~~~~~~~~~~~~~~~~~~~~~~~~~~~~~~~~~~~~~~~~~~~~~~~~~~~~~~~~~~
~~~~~~~~~~~~~~~~~~~~~~~~~~~~~~~~~~~~~~~~~~~~~~~~~~~~~~~~~~~~
~~~~~~~~~~~~~~~~~~~~~~~~~~~~~~~~~~~~~~~~~~~~~~~~~~~~~~TGG~~~
~~~~~~~~~~~~~~~~~~~~~~~~~~~~~~~~~~~~~~~~~~~~~~~~~~~~~~~~~~~~
~~~~~~~~~~~~~~~~~~
>Adiantum_raddianum_LFY2

TTACTTGAAGATCTCTTCAAGGACTATGGTGTACGCAGCACTACTATTATCAAGGTTATG
GAAATGGGGTTCACCGTTAGT~~~~~~ACACTAGTCAACATGACGGAACAAGAGATTGAT
GATGTGATC~~~AAGACCATGATTGAGGGC~~~CATCAGATG~~~~~~~~~GGACTTTTG
GTTGGAGAGAAGTACGGTTTAAAATCTGCAATTCGG~~~~~~~~~~~~~~~~~~GCTGAG
AGAAAACGACAA~~~GAGGAAGAGATGGAGCGACAACGAATGCAATTACTGGGGGCTAAA
AATAGC~~~AAAAATCACAAG~~~~~~~~~~~~~~~TCAGATGAT~~~~~~~~~~~~~~~
~~~~~~~~~~~~~~~~~~~~~~~~~~~~~~~~~~~~~~~AGTGGCATGGTTGCAACCTCA
GCAGAAGGCACT~~~AGGGAACAAAGAGGTGAAAGTGGTATG~~~ATCCTCCCGGACGCA
GCTGCCCCT~~~~~~AAAGGCCCT~~~~~~TTAAATCTGAACTCAAAGGAACATCCT~~~
~~~CAACAGGAGCACAGTCATGCA~~~~~~~~~CACTTTGGGCCACCTGGGCTTTTGGCA
CTA~~~~~~~~~~~~CCAGAGCCCAGCAGT~~~~~~~~~~~~GACAACGAGGGGCGCAAA
CTAGCAAGAAAGAAGCAGAAGCGAAGACTA~~~TCACGAGAACCC~~~GGTGAG~~~~~~
~~~~~~~~~~~~~~~~~~~~~~~~~~~~~~~~~GATGGA~~~~~~~~~~~~~~~~~~~~~
~~~~~~~~~~~~GATGACAGGACCAGGGAGCACCCATTTATAGTGACGGAGCCAGGTGAA
GTTGCAAGAGGGAAGAAAAATGGTCTAGATTATCTTTTTGATCTATATGAGCAGTGTGCG
AGATTTCTAGATGAAGTGCAGCAAATGTCCAGAGAAAGGGGGGAAAAATGCCCTACG~~~
~~~~~~~~~~~~AAGGTAACTAACCAAGTCTTTCGGCATGCCAAGCTCAAGGGTGCTAGC
TATATTAACAAGCCAAAGATGAGACATTATGTACACTGCTATGCTCTGCATTGCCTTGAC
AAGGAAAAATCCAACTTCTTGAGAAAGCAATTCAAAGAGCGGGGGGAG~~~~~~~~~~~~
~~~AATGTAGGCGCATGGCGACAAGCTTGCTACTATCCTTTGGTGGAGATGGCTCGGGAC
AATGGG~~~TGGGATATAGAAGGCGTTTTTGTCAGAAATGAGAAGCTTCGCATTTGGTAT
GTTCCTACGAAACTCCGCCAGTTGTGCCATTTGGAGAAAAGTAAGGACAGCGATACTTGC
AGCTATGAAACATGTGGC
>Adiantum_tenerum_LFY1
TTACTTGAAGATCTCTTCAAGGACTATGGTGTACGCAGCACTACTATTATCAAGGTTATG
GAAATGGGGTTCACCGTTAGT~~~~~~ACACTAGTCAACATGACGGAACAAGAGATTGAT
GATGTGATC~~~AAGACCATGATTGAGGGC~~~CATCAGATG~~~~~~~~~GGACTTTTG
GTTGGAGAGAAGTACGGTTTAAAATCTGCAATTCGG~~~~~~~~~~~~~~~~~~GCTGAG
AGAAAACGACAA~~~GAGGAAGAGATGGAGCGACAACGAATGCAATTACTGGGGGCTAAA
AATAGC~~~AAAAATCACAAG~~~~~~~~~~~~~~~TCAGATGAT~~~~~~~~~~~~~~~
~~~~~~~~~~~~~~~~~~~~~~~~~~~~~~~~~~~~~~~AGTGGCATGGTTGCAACCTCA
GCAGAAGGCACT~~~AGGGAACAAAGAGGTGAAAGTGGTATG~~~ATCCTCCCGGACGCA
GCTGCCCCT~~~~~~AAAGGCCCT~~~~~~TTAAATCTGAACTCAAAGGAACATCCT~~~
~~~CAACAGGAGCACAGTCATGCA~~~~~~~~~CACTTTGGGCCACCTGGGCTTTTGGCA
CTA~~~~~~~~~~~~CCAGAGCCCAGCAGT~~~~~~~~~~~~GACAACGAGGGGCGCAAA
CTAGCAAGAAAGAAGCAGAAGCGAAGACTA~~~TCACGAGAACCC~~~GGTGAG~~~~~~
~~~~~~~~~~~~~~~~~~~~~~~~~~~~~~~~~GATGGA~~~~~~~~~~~~~~~~~~~~~
~~~~~~~~~~~~GATGACAGGACCAGGGAGCACCCATTTATAGTGACGGAGCCAGGTGAA
GTTGCAAGAGGGAAGAAAAATGGTCTAGATTATCTTTTTGATCTATATGAGCAGTGTGCG
AGATTTCTAGATGAAGTGCAGCAAATGTCCAGAGAAAGGGGGGAAAAATGCCCTACG~~~
~~~~~~~~~~~~AAGGTAACTAACCAAGTCTTTCGGCATGCCAAGCTCAAGGGTGCTAGC
TATATTAACAAGCCAAAGATGAGACATTATGTACACTGCTATGCTCTGCATTGCCTTGAC
AAGGAAAAATCCAACTTCTTGAGAAAGCAATTCAAAGAGCGGGGGGAG~~~~~~~~~~~~
~~~AATGTAGGCGCATGGCGACAAGCTTGCTACTATCCTTTGGTGGAGATGGCTCGGGAC
AATGGG~~~TGGGATATAGAAGGCGTTTTTGTCAGAAATGAGAAGCTTCGCATTTGGTAT
GTTCCTACGAAACTCCGCCAGTTGTGCCATTTGGAGAAAAGTAAGGACAGCGATACTTGC
AGCTATGAA~~~~~~~~~
>Adiantum_tenerum_LFY2
TTACTTGAAGATCTCTTCAAGGACTATGGTGTACGCAGCACTACTATTATCAAGGTTATG
GAAATGGGGTTCACCGTTAGT~~~~~~ACACTAGTCAACATGACGGAACAAGAGATTGAT
GATGTGATC~~~AAGACCATGATTGAGGGC~~~CATCAGATG~~~~~~~~~GGACTTTTG
GTTGGAGAGAAGTACGGTTTAAAATCTGCAATTCGG~~~~~~~~~~~~~~~~~~GCTGAG
AGAAAACGACAA~~~GAGGAAGAGATGGAGCGACAACGAATGCAATTACTGGGGGCTAAA
AATAGC~~~AAAAATCACAAG~~~~~~~~~~~~~~~TCAGATGAT~~~~~~~~~~~~~~~
~~~~~~~~~~~~~~~~~~~~~~~~~~~~~~~~~~~~~~~AGTGGCATGGTTGCAACCTCA
GCAGAAGGCACT~~~AGGGAACAAAGAGGTGAAAGTGGTATG~~~ATCCTCCCGGACGCA
GCTGCCCCT~~~~~~AAAGGCCCT~~~~~~TTAAATCTGAACTCAAAGGAACATCCT~~~
~~~CAACAGGAGCACAGTCATGCA~~~~~~~~~CACTTTGGGCCACCTGGGCTTTTGGCA
CTA~~~~~~~~~~~~CCAGAGCCCAGCAGT~~~~~~~~~~~~GACAACGAGGGGCGCAAA
CTAGCAAGAAAGAAGCAGAAGCGAAGACTA~~~TCACGAGAACCC~~~GGTGAG~~~~~~
~~~~~~~~~~~~~~~~~~~~~~~~~~~~~~~~~GATGGA~~~~~~~~~~~~~~~~~~~~~
~~~~~~~~~~~~GATGACAGGACCAGGGAGCACCCATTTATAGTGACGGAGCCAGGTGAA
GTTGCAAGAGGGAAGAAAAATGGTCTAGATTATCTTTTTGATCTATATGAGCAGTGTGCG
AGATTTCTAGATGAAGTGCAGCAAATGTCCAGAGAAAGGGGGGAAAAATGCCCTACG~~~
~~~~~~~~~~~~AAGGTAACTAACCAAGTCTTTCGGCATGCCAAGCTCAAGGGTGCTAGC
TATATTAACAAGCCAAAGATGAGACATTATGTACACTGCTATGCTCTGCATTGCCTTGAC
AAGGAAAAATCCAACTTCTTGAGAAAGCAATTCAAAGAGCGGGGGGAG~~~~~~~~~~~~
~~~AATGTAGGCGCATGGCGACAAGCTTGCTACTATCCTTTGGTGGAGATGGCTCGGGAC
AATGGG~~~TGGGATATAGAAGGCGTTTTTGTCAGAAATGAGAAGCTTCGCATTTGGTAT
GTTCCTACGAAACTCCGCCAGTTGTGCCATTTGGAGAAAAGTAAGGACAGCGATACTTGC
AGCTATGAA~~~~~~~~~
>Amborella_trichopoda_LFY
GGCTTAGAAGACCTCTTTCAACAATACGGGGTTCGATAT~~~~~~~~~~~~~~~~~~~~~
~~~~~~~~~TTCACAGTGAAT~~~~~~ACGTTGGTGAATATGAGAGAGGAAGAGATTGAT
GAAATGATG~~~GGGAGTCTGGGTGAGATT~~~TTCAGGTGG~~~~~~~~~GAGCTTTTG
ATGGGAGAGAGATATGGGATTAAGTCGGCGATAAGG~~~~~~~~~~~~~~~~~~GCGGAG
CGGCGGAGATTG~~~~~~~~~~~~~~~~~~~~~~~~~~~~~~~~~~~~~~~~~~~~~~~~
~~~~~~~~~~~~~~~~~~~~~~~~~~~~~~~~~~~~~~~~~~~~~~~~~~~~~~~~~~~~
~~~~~~~~~~~~~~~~~~~~~~~~~~~~~~~~~~~~~~~~~~~~~~~~~~~~~~~~~~~~
~~~~~~~~~~~~~~~~~~~~~~~~~~~~~~~~~~~~~~~~~~~~~~~~~~~~~~~~~~~~
~~~~~~~~~~~~~~~~~~~~~~~~~~~~~~~~~~~~~~~~~~~~~~~~~~~~~~~~~~~~
~~~~~~~~~~~~~~~~~~~~~~~~~~~~~~~~~~~~~~~~~~~~~~~~~~~~~~~~~~~~
~~~~~~~~~~~~~~~~~~~~~~~~~~~~~~~~~~~~~~~~~~~~~~~~~~~~~~~~~~~~
~~~~~~~~~~~~~~~~~~~~~~~~~~~~~~~~~~~~~~~~~~~~~~~~~~~~~~~~~~~~
~~~~~~~~~~~~~~~~~~~~~~~~~~~~~~~~~~~~~~~~~~~~~~~~~~~~~~~~~~~~
~~~~~~~~~~~~~~~~~~AGACAGAGGGAGCACCCATTTATAGTTACCGAGCCTGGAGAG
GTGGCGAGGGGTAAGAAGAATGGCCTCGACTACCTCTTCCACCTCTATGACGAGTGCCGC
AACTTCTTGATCCAGGTCCAAGCCTTGGCCAAGGAGCGGGGCGAGAAATGCCCCAAT~~~
~~~~~~~~~~~~AAGGTTACAAACCAGGTGTTCCGGCACGCGAAGCGAGCGGGCGCAAGC
CACATAAACAAGCCAAAGATGCGTCACTATGTGCACTGCTATGCTCTCCACTGCCTCGAT
GAGGAAGCCTCCAATGCCCTACGCCGAGCCTTCAAGGAGCGTGGTGAG~~~~~~~~~~~~
~~~AATGTTGGGGCCTGGCGGCAGGCCTGCTACCATCCCTTGGTGGCCATGTCCCACCAT
CATGCA~~~TGGGATGTCGATGCCCTCTTTGCATCTCACCCCAGCCTTGCAATTTGGTAT
GTCCCCACGAAACTCCGCCAGCTCTGC~~~~~~~~~~~~~~~~~~~~~~~~~~~~~~~~~
~~~~~~~~~~~~~~~~~~
>Anemia villosa LFY2

~~~CTGGAGGATCTCTTTAAGGACTATGGGGTGCGCACAGCGACGACGATGGGGGTGCTG
GAGATGGGCTTCACGGTGAGC~~~~~~ACGCTGGTGAGCATGACAGAGAAGGAGGTGGAC
GAGGTGATC~~~AAGACCATGGTCGAGGGC~~~CTGCACATG~~~~~~~~~GATCTCCTT
GTGGGGGAGAGGTATGGCATGAAGTCAGCACTGAGG~~~~~~~~~~~~~~~~~~GCAGAG
CGCAGGCGGCGA~~~GAGGAAGAGGTGGAGAGGCAGCGCCTGCAGCTGGTG~~~GCCTCT
GTGAAC~~~~~~~~~~~~~~~~~~~~~~~~~~~~~~~~~~~~~~~~~~~~~~~~~~~~~~
~~~~~~~~~~~~~~~~~~~~~~~~~~~~~~~~~~~~~~~~~~~~~~~~~~~~~~~~~~~~
~~~~~~~~~~~~~~~~~~~~~~~~~~~~~~~~~~~~~~~~~~~~~~~~~~~~~~~~~~~~
~~~~~~~~~~~~~~~~~~~~~~~~~~~~~~~~~~~~~~~~~~~~~~~~~~~~~~~~~~~~
~~~~~~~~~~~~~~~~~~~~~~~~~~~~~~~~~~~~~~~~~~~~~~~~~~~~~~~~~~~~
~~~~~~~~~~~~~~~~~~~~~~~~~~~~~~~~~~~~~~~~~~~~~~~~~~~~~~~~~~~~
~~~~~~~~~~~~~~~~~~~~~~~~~~~~~~~~~~~~~~~~~~~~~~~~~~~~~~~~~~~~
~~~~~~~~~~~~~~~~~~~~~~~~~~~~~~~~~~~~~~~~~~~~~~~~~~~~~~~~~~~~
~~~~~~~~~~~~~~~~~~GCGAAGAAGCAGAACCCT~~~~~~~~~~~~~~~~~~~~~~~~
~~~~~~~~~~~~~~~~~~~~~~~~~~~~~~~~~~~~~~~~~~~~~~~~~~~~~~~~~~~~
~~~~~~~~~~~~~~~~~~~~~~~~~~~~~~~~~~~~~~~GACGATAGCTGTGTCGTA~~~
~~~~~~~~~~~~~~~~~~~~~~~~~~~~~~~~~~~~~~~~~~~~~~~~~~~GGTGCAACT
~~~~~~~~~~~~~~~~~~~~~~~~~~~~~~~~~~~~~~~~~~~~~~~~~~~~~~~~~TCC
ATGGAGGCTGGCAACATTATGGGCCGT~~~~~~~~~~~~~~~~~~~~~~~~~~~~~~~~~
~~~~~~~~~~~~~~~~~~~~~~~~~~~~~~~~~~~~~~~~~~~~~~~~~~~~~~~~~~~~
~~~~~~~~~~~~~~~~~~~~~~~~~~~~~~~~~~~~~~~~~~~~~~~~~~~~~~~~~~~~
~~~~~~~~~~~~~~~~~~~~~~~~~~~~~~~~~~~~~~~~~~~~~~~~~~~~~~~~~~~~
~~~~~~~~~~~~~~~~~~
>Anemia_tomentosa_LFY1
TCTCTTGAAGATCTTTTCAAAGACTATGGTGTAAGAGTTGCTACAATTGTGAAAGTCTTG
GAGATGGGCTTTACAGTAAAC~~~~~~ACCCTAGTGAACATGACAGAGCAGGAGATTGAT
GATGTCATC~~~AAGACTATGATTGAGGCC~~~TTTCACACA~~~~~~~~~GAACTTCTT
GTTGGAGAGAGATATGGGATGAAGTCAGCAATCAGA~~~~~~~~~~~~~~~~~~GCCGAG
AGGAAAAGACAA~~~GAGGAGGAACTTGAGCGGCAGCGCTTGGTAATCCTG~~~TCCAAG
ACGGGG~~~AAGAACCAAAAG~~~~~~~~~~~~~~~CCTGATGAC~~~~~~~~~~~~~~~
~~~~~~~~~~~~~~~~~~~~~~~~~~~~~~~~~~~~~~~AGTGTATTGGCTGCAACATCT
ATGGAGGGATCA~~~AGGGAGCAAAGAGGAGATAATGCTATG~~~ATGTTCTCTGATGCC
ATTGTTGTG~~~~~~AATGGTCCT~~~~~~TTAAATCTGAATTCCAAGGAGCATCTT~~~
~~~TTGCAAGAACACAGTCATGCC~~~~~~~~~AAATTCGGTCCTCCTGGACTCATGGCT
TTA~~~~~~~~~~~~CCAGAACCTAGTAGT~~~~~~~~~~~~GACAACGAGGGCAGAAAG
ATTGCAAGAAAGAAGCAAAAGAGAAGGTTG~~~TCTCGAGAACCT~~~GGCGAG~~~~~~
~~~~~~~~~~~~~~~~~~~~~~~~~~~~~~~~~GATGGT~~~~~~~~~~~~~~~~~~~~~
~~~~~~~~~~~~GATGACAGGACAAGGGAGCACCCTTTCATTGTGACTGAGCCTGGGGAA
GTTGCAAGGGGGAAGAAGAATGGTTTGGACTACCTTTTTGATCTCTATGAGCAATGTGCA
AGATTTTTAGATGAAGTTCAACAAATTTCTCGAGAGAGGGGTGAAAAATGCCCTACG~~~
~~~~~~~~~~~~AAGGTGACTAATCAAGTCTTTCGTCATGCCAAGCTGAAAGGTGCTAGT
TATATCAACAAACCGAAGATGAGACATTATGTACACTGCTATGCACTGCACTGCCTTGAT
AGGGAGAAATCAAACTATCTGAGAAAGCTATTCAAAGAGCGAGGGGAG~~~~~~~~~~~~
~~~AATGTCGGTGCATGGAGGCAAGCGTGCTATTACCCCTTGGTGGAGATGGCCAGGGAG
AATGGC~~~TGGGATATTGAAGGTGTGTTTATCAGAAATGAGAAATTGAGGATATGGTAT
GTGCCCACAAAGCTCAGGCAACTGTGCCACCTGGAGAAGAGTAAGGATAGTGATAGTTGC
AGCTATGAATAA~~~~~~
>Anemia_tomentosa_LFY2
TCTCTTGAAGATCTTTTCAAAGACTATGGTGTAAGAGTTGCTACAATTGTGAAAGTCTTG
GAGATGGGCTTTACAGTAAAC~~~~~~ACCCTAGTGAACATGACAGAGCAGGAGATTGAT
GATGTCATC~~~AAGACTATGATTGAGGCC~~~TTTCACACA~~~~~~~~~GAACTTCTT
GTTGGAGAGAGATATGGGATGAAGTCAGCAATCAGA~~~~~~~~~~~~~~~~~~GCCGAG
AGGAAAAGACAA~~~GAGGAGGAACTTGAGCGGCAGCGCTTGGTAATCCTG~~~TCCAAG
ACGGGG~~~AAGAACCAAAAG~~~~~~~~~~~~~~~CCTGATGAC~~~~~~~~~~~~~~~
~~~~~~~~~~~~~~~~~~~~~~~~~~~~~~~~~~~~~~~AGTGTATTGGCTGCAACATCT
ATGGAGGGATCA~~~AGGGAGCAAAGAGGAGATAATGCTATG~~~ATGTTCTCTGATGCC
ATTGTTGTG~~~~~~AATGGTCCT~~~~~~TTAAATCTGAATTCCAAGGAGCATCTT~~~
~~~TTGCAAGAACACAGTCATGCC~~~~~~~~~AAATTCGGTCCTCCTGGACTCATGGCT
TTA~~~~~~~~~~~~CCAGAACCTAGTAGT~~~~~~~~~~~~GACAACGAGGGCAGAAAG
ATTGCAAGAAAGAAGCAAAAGAGAAGGTTG~~~TCTCGAGAACCT~~~GGCGAG~~~~~~
~~~~~~~~~~~~~~~~~~~~~~~~~~~~~~~~~GATGGT~~~~~~~~~~~~~~~~~~~~~
~~~~~~~~~~~~GATGACAGGACAAGGGAGCACCCTTTCATTGTGACTGAGCCTGGGGAA
GTTGCAAGGGGGAAGAAGAATGGTTTGGACTACCTTTTTGATCTCTATGAGCAATGTGCA
AGATTTTTAGATGAAGTTCAACAAATTTCTCGAGAGAGGGGTGAAAAATGCCCTACG~~~
~~~~~~~~~~~~AAGGTGACTAATCAAGTCTTTCGTCATGCCAAGCTGAAAGGTGCTAGT
TATATCAACAAACCGAAGATGAGACATTATGTACACTGCTATGCACTGCACTGCCTTGAT
AGGGAGAAATCAAACTATCTGAGAAAGCTATTCAAAGAGCGAGGGGAG~~~~~~~~~~~~
~~~AATGTCGGTGCATGGAGGCAAGCGTGCTATTACCCCTTGGTGGAGATGGCCAGGGAG
AATGGC~~~TGGGATATTGAAGGTGTGTTTATCAGAAATGAGAAATTGAGGATATGGTAT
GTGCCCACAAAGCTCAGGCAACTGTGCCACCTGGAGAAGAGTAAGGATAGTGATAGTTGC
AGCTATGAATAA~~~~~~
>Anemia_tomentosa_LFY3
TCTCTTGAAGATCTTTTCAAAGACTATGGTGTAAGAGTTGCTACAATTGTGAAAGTCTTG
GAGATGGGCTTTACAGTAAAC~~~~~~ACCCTAGTGAACATGACAGAGCAGGAGATTGAT
GATGTCATC~~~AAGACTATGATTGAGGCC~~~TTTCACACA~~~~~~~~~GAACTTCTT
GTTGGAGAGAGATATGGGATGAAGTCAGCAATCAGA~~~~~~~~~~~~~~~~~~GCCGAG
AGGAAAAGACAA~~~GAGGAGGAACTTGAGCGGCAGCGCTTGGTAATCCTG~~~TCCAAG
ACGGGG~~~AAGAACCAAAAG~~~~~~~~~~~~~~~CCTGATGAC~~~~~~~~~~~~~~~
~~~~~~~~~~~~~~~~~~~~~~~~~~~~~~~~~~~~~~~AGTGTATTGGCTGCAACATCT
ATGGAGGGATCA~~~AGGGAGCAAAGAGGAGATAATGCTATG~~~ATGTTCTCTGATGCC
ATTGTTGTG~~~~~~AATGGTCCT~~~~~~TTAAATCTGAATTCCAAGGAGCATCTT~~~
~~~TTGCAAGAACACAGTCATGCC~~~~~~~~~AAATTCGGTCCTCCTGGACTCATGGCT
TTA~~~~~~~~~~~~CCAGAACCTAGTAGT~~~~~~~~~~~~GACAACGAGGGCAGAAAG
ATTGCAAGAAAGAAGCAAAAGAGAAGGTTG~~~TCTCGAGAACCT~~~GGCGAG~~~~~~
~~~~~~~~~~~~~~~~~~~~~~~~~~~~~~~~~GATGGT~~~~~~~~~~~~~~~~~~~~~
~~~~~~~~~~~~GATGACAGGACAAGGGAGCACCCTTTCATTGTGACTGAGCCTGGGGAA
GTTGCAAGGGGGAAGAAGAATGGTTTGGACTACCTTTTTGATCTCTATGAGCAATGTGCA
AGATTTTTAGATGAAGTTCAACAAATTTCTCGAGAGAGGGGTGAAAAATGCCCTACG~~~
~~~~~~~~~~~~AAGGTGACTAATCAAGTCTTTCGTCATGCCAAGCTGAAAGGTGCTAGT
TATATCAACAAACCGAAGATGAGACATTATGTACACTGCTATGCACTGCACTGCCTTGAT
AGGGAGAAATCAAACTATCTGAGAAAGCTATTCAAAGAGCGAGGGGAG~~~~~~~~~~~~
~~~AATGTCGGTGCATGGAGGCAAGCGTGCTATTACCCCTTGGTGGAGATGGCCAGGGAG
AATGGC~~~TGGGATATTGAAGGTGTGTTTATCAGAAATGAGAAATTGAGGATATGGTAT
GTGCCCACAAAGCTCAGGCAACTGTGCCACCTGGAGAAGAGTAAGGATAGTGATAGTTGC
AGCTATGAATAA~~~~~~
>Anemia_tomentosa_LFY4
~~~~~~~~~~~~~~~~~~~~~~~~~~~~~~~~~~~~~~~~~~~~~~~~TGCCATTGTTGT
GAATGGTCCTTT~~~~~~~~~~~~~~~~~~~~~~~~~~~~~~~~~~~~~~~~~~~~~~~~
~~~~~~~~~~~~~~~~~~~~~~~~~~~~~~~~~~~~~~~~~~~~~~~~~~~~~~~~~~~~
~~~~~~~~~~~~~~~~~~~~~~~~~~~~~~~~~~~~~~~~~~~~~~~~~~~~~~~~~~~~
~~~~~~~~~~~~~~~~~~~~~~~~~~~~~~~~~~~~~~~~~~~~~~~~~~~~~~~~~~~~
~~~~~~~~~~~~~~~~~~AAA~~~~~~~~~~~~~~~TCTGAATTC~~~~~~~~~~~~~~~
~~~~~~~~~~~~~~~~~~~~~~~~~~~~~~~~~~~~~~~~~~~~~~~~~~~~~~~~~~~~
~~~CAAGGAGCA~~~TCTTTTGCAAGA~~~~~~~~~~~~~~~~~~~~~~~~~~~~~~~~~
~~~~~~~~~~~~~~~~~~~~~~~~~~~~~~~~~~~~~~~~~~~~~~~~~~~~~~~~~~~~
~~~~~~~~~ACACANAGTCATGCC~~~~~~~~~AAATTCGGTCCTCCTGGACTCATGGCT
TTA~~~~~~~~~~~~CCAGAACCTAGTAGT~~~~~~~~~~~~GACAACGAGGGCAGAAAG
ATTGCAAGAAAGAAGCAAAAGAGAAGGTTG~~~TCTCGAGAACCT~~~GGCGAG~~~~~~
~~~~~~~~~~~~~~~~~~~~~~~~~~~~~~~~~GATGGT~~~~~~~~~~~~~~~~~~~~~
~~~~~~~~~~~~GATGACAGGACAAGGGAGCACCCTTTCATTGTGACTGAGCCTGGGGAA
GTTGCAAGGGGGAAGAAGAATGGTTTGGACTACCTTTTTGATCTCTATGAGCAATGTGCA
AGATTTTTAGATGAAGTTCAACAAATTTCTCGAGAGAGGGGTGAAAAATGCCCTACG~~~
~~~~~~~~~~~~AAGGTGACTAATCAAGTCTTTCGTCATGCCAAGCTGAAAGGTGCTAGT
TATATCAACAAACCGAAGATGAGACATTATGTACACTGCTATGCACTGCACTGCCTTGAT
AGGGAGAAATCAAACTATCTGAGAAAGCTATTCAAAGAGCGAGGGGAG~~~~~~~~~~~~
~~~AATGTCGGTGCATGGAGGCAAGCGTGCTATTACCCCTTGGTGGAGATGGCCAGGGAG
AATGGC~~~TGGGATATTGAAGGTGTGTTTATCAGAAATGAGAAATTGAGGATATGGTAT
GTGCCCACAAAGCTCAGGCAACTGTGCCACCTGGAGAAGAGTAAGGATAGTGATAGTTGC
AGCTATGAATAA~~~~~~
>Anemia_villosa_LFY1

~~~CTGGAGGATCTCTTTAAGGACTATGGGGTGCGCACAGCGACGACGATGGGGGTGCTG
GAGATGGGCTTCACGGTGAGC~~~~~~ACGCTGGTGAGCATGACAGAGAAGGAGGTGGAC
GAGGTGATC~~~AAGACCATGGTCGAGGGC~~~CTGCACATG~~~~~~~~~GATCTCCTT
GTGGGGGAGAGGTATGGCATGAAGTCAGCACTGAGG~~~~~~~~~~~~~~~~~~GCAGAG
CGCAGGCGGCGA~~~GAGGAAGAGGTGGAGAGGCAGCGCCTGCAGCTGGTG~~~GCCTCT
GTGAAC~~~~~~~~~~~~~~~~~~~~~~~~~~~~~~~~~~~~~~~~~~~~~~~~~~~~~~
~~~~~~~~~~~~~~~~~~~~~~~~~~~~~~~~~~~~~~~~~~~~~~~~~~~~~~~~~~~~
~~~~~~~~~~~~~~~~~~~~~~~~~~~~~~~~~~~~~~~~~~~~~~~~~~~~~~~~~~~~
~~~~~~~~~~~~~~~~~~~~~~~~~~~~~~~~~~~~~~~~~~~~~~~~~~~~~~~~~~~~
~~~~~~~~~~~~~~~~~~~~~~~~~~~~~~~~~~~~~~~~~~~~~~~~~~~~~~~~~~~~
~~~~~~~~~~~~~~~~~~~~~~~~~~~~~~~~~~~~~~~~~~~~~~~~~~~~~~~~~~~~
~~~~~~~~~~~~~~~~~~~~~~~~~~~~~~~~~~~~~~~~~~~~~~~~~~~~~~~~~~~~
~~~~~~~~~~~~~~~~~~~~~~~~~~~~~~~~~~~~~~~~~~~~~~~~~~~~~~~~~~~~
~~~~~~~~~~~~~~~~~~GCGAAGAAGCAGAACCCT~~~~~~~~~~~~~~~~~~~~~~~~
~~~~~~~~~~~~~~~~~~~~~~~~~~~~~~~~~~~~~~~~~~~~~~~~~~~~~~~~~~~~
~~~~~~~~~~~~~~~~~~~~~~~~~~~~~~~~~~~~~~~GACGATAGCTGTGTCGTA~~~
~~~~~~~~~~~~~~~~~~~~~~~~~~~~~~~~~~~~~~~~~~~~~~~~~~~GGTGCAACT
~~~~~~~~~~~~~~~~~~~~~~~~~~~~~~~~~~~~~~~~~~~~~~~~~~~~~~~~~TCC
ATGGAGGCTGGCAACATTATGGGCCGT~~~~~~~~~~~~~~~~~~~~~~~~~~~~~~~~~
~~~~~~~~~~~~~~~~~~~~~~~~~~~~~~~~~~~~~~~~~~~~~~~~~~~~~~~~~~~~
~~~~~~~~~~~~~~~~~~~~~~~~~~~~~~~~~~~~~~~~~~~~~~~~~~~~~~~~~~~~
~~~~~~~~~~~~~~~~~~~~~~~~~~~~~~~~~~~~~~~~~~~~~~~~~~~~~~~~~~~~
~~~~~~~~~~~~~~~~~~
>Anemia_villosa_LFY3

~~~CTTGAAGATCTTTTCAAAGACTATGGTGTAAGAGTTGCTACAATTGTGAAAGTCTTG
GAGATGGGCTTTACAGTAAAC~~~~~~ACCCTAGTGAACATGACAGAGCAGGAGATTGAT
GATGTCATC~~~AAGACTATGATTGAGGCC~~~TTTCACACA~~~~~~~~~GAACTTCTT
GTTGGAGAGAGATATGGGATGAAGTCAGCAATCAGA~~~~~~~~~~~~~~~~~~GCCGAG
AGGAAAAGACAA~~~GAGGAGGAACTTGAGCGGCAGCGCTTGGTAATTCTG~~~TCCAAG
ACGGGG~~~AAGAACCAAAAG~~~~~~~~~~~~~~~CCTGATGAT~~~~~~~~~~~~~~~
~~~~~~~~~~~~~~~~~~~~~~~~~~~~~~~~~~~~~~~AGTGTATTGGCTGCAACATCT
ATGGAGGGATCA~~~AGGGAGCAAAGAGGAGATAATGCTATG~~~ATGTTCTCTGATGCC
ATTGTTGTG~~~~~~AATGGTCCT~~~~~~TTAAATCTGAATTCCAAGGAGCATCTT~~~
~~~TTGCAAGAACACAGTCATGCC~~~~~~~~~AAATTCGGTCCTCCTGGACTCATGGCT
TTA~~~~~~~~~~~~CCAGAACCTAGTAGT~~~~~~~~~~~~GACAACGAGGGCAGAAAG
ATTGCAAGAAAGAAGCAAAAGAGAAGGTTG~~~TCTCGAGAACCT~~~GGCGAG~~~~~~
~~~~~~~~~~~~~~~~~~~~~~~~~~~~~~~~~GATGGT~~~~~~~~~~~~~~~~~~~~~
~~~~~~~~~~~~GATGACAGGACAAGAGAGCACCCTTTCATTGTGACTGAGCCTGGGGAA
GTTGCAAGGGGGAAGAAGAATGGTTTGGACTACCTTTTTGATCTCTATGAGCAATGTGCA
AGATTTTTAGATGAAGTTCAACAAATTTCTCGGGAGAGGGGTGAAAAATGCCCTACG~~~
~~~~~~~~~~~~AAGGTGACTAATCAAGTCTTTCGTCATGCAAAGCTGAAAGGTGCTAGT
TACATCAACAAACCGAAGATGAGACATTATGTACACTGCTATGCACTGCACTGCCTTGAC
AGGGAGAAATCAAACTATCTGAGAAAGCTATTCAAAGAGCGAGGGGAG~~~~~~~~~~~~
~~~AATGTCGGTGCATGGAGGCAAGCGTGCTATTACCCCTTGGTGGATATGGCCAGGGAG
AATGGC~~~TGGGACATTGAAGGTGTGTTTATCAGAAATGAGAAATTGAGGATATGGTAT
GTGCCCACAAAGCTCAGGCAACTGTGCCACCTGGAGAAGAGTAAGGATAGTGATAGTTGC
AGCTATGAA~~~~~~~~~
>Anemia_villosa_LFY4

~~~~~~~~~~~~~~~~~~~~~~~~~~~~~~~~~~~~~~~~~~~~~~~~~~~~~~~~~~~~
TGCGGAAACTTCGAAAAGTCT~~~~~~TCA~~~~~~~~~~~~~~~~~~~~~CAGTATCAT
GATTTTATT~~~CAGTTTATTCTA~~~~~~~~~~~~AGGCTC~~~~~~~~~TGTCTGCTA
ATT~~~GTGAAGGGGGGATTGGAGAATTGTGTGCAC~~~~~~~~~~~~~~~~~~ATT~~~
~~~~~~~~~~~~~~~~~~~~~~~~TTCTCAACAGACCAAATATTCCTTCTA~~~~~~~~~
~~~~~~~~~~~~~~~~~~~~~~~~~~~~~~~~~~~~~~~~~~~~~~~~~~~~~~~~~~~~
~~~~~~~~~~~~~~~~~~~~~~~~~~~~~~~~~~~~~~~~~~~~~TATCTGGGATGTTCT
TCTGCAGGATCA~~~AGGGAGCAAAGAGGAGATAATGCTATG~~~ATGTTCTCTGATGCC
ATTGTTGTG~~~~~~AATGGTCCT~~~~~~TTAAATCTGAATTCCAAGGAGCATCTT~~~
~~~TTGCAAGAACACAGTCATGCC~~~~~~~~~AAATTCGGTCCTCCTGGACTCATGGCT
TTA~~~~~~~~~~~~CCAGAACCTAGTAGT~~~~~~~~~~~~GACAACGAGGGCAGAAAG
ATTGCAAGAAAGAAGCAAAAGAGAAGGTTG~~~TCTCGAGAACCT~~~GGCGAG~~~~~~
~~~~~~~~~~~~~~~~~~~~~~~~~~~~~~~~~GATGGT~~~~~~~~~~~~~~~~~~~~~
~~~~~~~~~~~~GATGACAGGACAAGAGAGCACCCTTTCATTGTGACTGAGCCTGGGGAA
GTTGCAAGGGGGAAGAAGAATGGTTTGGACTACCTTTTTGATCTCTATGAGCAATGTGCA
AGATTTTTAGATGAAGTTCAACAAATTTCTCGGGAGAGGGGTGAAAAATGCCCTACG~~~
~~~~~~~~~~~~AAGGTGACTAATCAAGTCTTTCGTCATGCAAAGCTGAAAGGTGCTAGT
TACATCAACAAACCGAAGATGAGACATTATGTACACTGCTATGCACTGCACTGCCTTGAC
AGGGAGAAATCAAACTATCTGAGAAAGCTATTCAAAGAGCGAGGGGAG~~~~~~~~~~~~
~~~AATGTCGGTGCATGGAGGCAAGCGTGCTATTACCCCTTGGTGGATATGGCCAGGGAG
AATGGC~~~TGGGACATTGAAGGTGTGTTTATCAGAAATGAGAAATTGAGGATATGGTAT
GTGCCCACAAAGCTCAGGCAACTGTGCCACCTGGAGAAGAGTAAGGATAGTGATAGTTGC
AGCTATGAA~~~~~~~~~
>Angiopteris_evecta_LFY1
~~~~~~~~~~~~~~~~~~~~~GATTACGGAGTCCGCTTGACTACCATTGCCAAGGTCATG
GAGCTCGGGTTCACTGTCAGC~~~~~~ACGCTTGTCAACATGACGGAGCAGGAGATTGAC
GATGTCATC~~~AAGACTATGCTGGAGGGC~~~TACCATGTG~~~~~~~~~GAGCTCCTC
ATGGGGGAAAAGTATGGATTTAAGTCCGCAATCAGG~~~~~~~~~~~~~~~~~~GCGGAG
AAGAAGCGGCAG~~~GAGGACGAGATGGAAGCGCAGCGTCTGCAACTTCTT~~~TCGAAG
AGTGGG~~~AAGAAGCGAAAG~~~~~~~~~~~~~~~GTTGATGAA~~~~~~~~~~~~~~~
~~~~~~~~~~~~~~~~~~~~~~~~~~~~~~~~~~~~~~~AGTGCTGCGGCTGCCACTTCA
ATGGACGGGACCCCCAGGGAGCAGAGAGGAGACAATGGCATG~~~ATGTTTCCAGATCCT
ATTGTTGCT~~~~~~GCTGGTCCT~~~~~~CGGAGCTTGAACACTAAAGAACCTTTT~~~
~~~CTACTGGAACAGAGCCATGCC~~~~~~~~~CACTTTGGGACACCTGGACTTTTGGCT
ATT~~~~~~~~~~~~CCAGAACCAAGCAGT~~~~~~~~~~~~GACAATGAGGGAAGAAAA
CTTGCCAAAAAGAAGCAAAAGCGAAGATTA~~~TCTCGGGAGCAT~~~AGGGAG~~~~~~
~~~~~~~~~~~~~~~~~~~~~~~~~~~~~~~~~GATGGG~~~~~~~~~~~~~~~~~~~~~
~~~~~~~~~~~~GATGACAGACCAAGAGAACATCCTTTCATAGTGACAGAACCTGGTGAA
CTTGCAAGAGGAAAGAAAAATGGTTTGGATTACCTATTTGATCTCTACGAGCAGTGTGCA
AAGTTTTTAGATGAAGTTCAGCAAATCTCCAAGGAGAGGGGGGAAAAGTGTCCCACG~~~
~~~~~~~~~~~~AAGGTTACAAACCAAGTGTTTCGTCATGCCAAGCTTAAAGGTGCTAGC
TACATCAACAAACCAAAGATGAGGCATTATGTACATTGCTTTGCTTTACACTGTCTGGAC
CAGGAGAAGTCGAATAGTCTAAGGAAAGCTTTCAAAGAACGTGGAGAA~~~~~~~~~~~~
~~~AATGTGGGTGCCTGGCGACAAGCTTGTTACTACCCTCTGGTAGAAATGGCTAGAGCA
AATGGG~~~TGGGACATTGAAGGTGTTTTTAATAGGAATGAAAAGCTTCGGATCTGGTAT
GTTCCTACAAAACTTCGCCAGCTCTGCCACAGTGAGAAGAGTAAGGATAGTGACAGTTGC
AGCTATGAG~~~~~~~~~
>Angiopteris_lygodiifolia_LFY1
CCCCTCGAGGAGCTCTTCAAGGATTACGGAGTCCGCTTGACTACCATTGCCAAGGTCATG
GAGCTCGGGTTCACTGTCAGC~~~~~~ACGCTTGTCAACATGACGGAGCAGGAGATTGAC
GATGTCATC~~~AAGACTATGCTGGAGGGC~~~TACCCTGTG~~~~~~~~~GAGCTCCTC
ATGGGGGAAAAGTATGGATTTAAGTCCGCAATCAGG~~~~~~~~~~~~~~~~~~GCGGAG
AAGAAGCGGCAG~~~~~~~~~~~~~~~~~~~~~~~~~~~~~~~~~~~~~~~~~~~~~~~~
~~~~~~~~~~~~~~~~~~~~~~~~~~~~~~~~~~~~~~~~~~~~~~~~~~~~~~~~~~~~
~~~~~~~~~~~~~~~~~~~~~~~~~~~~~~~~~~~~~~~~~~~~~~~~~~~~~~~~~~~~
~~~~~~~~~~~~~~~~~~~~~~~~~~~~~~~~~~~~~~~~~~~~~~~~~~~~~~~~~~~~
~~~~~~~~~~~~~~~~~~~~~~~~~~~~~~~~~~~~~~~~~~~~~~~~~~~~~~~~~~~~
~~~~~~~~~~~~~~~~~~~~~~~~~~~~~~~~~~~~~~~~~~~~~~~~~~~~~~~~~~~~
~~~~~~~~~~~~~~~~~~~~~~~~~~~~~~~~~~~~~~~~~~~~~~~~~~~~~~~~~~~~
~~~~~~~~~~~~~~~~~~~~~~~~~~~~~~~~~~~~~~~~~~~~~~~~~~~~~~~~~~~~
~~~~~~~~~~~~~~~~~~~~~~~~~~~~~~~~~~~~~~~~~~~~~~~~~~~~~~~~~~~~
~~~~~~~~~~~~~~~~~~AGACCAAGAGAACATCCTTTCATAGTGACAGAACCTGGTGAA
CTTGCAAGAGGAAAGAAAAATGGTTTGGATTACCTATTTGATCTCTACGAGCAGTGTGCA
AAGTTTTTAGATGTAGTTCAGCAAATCTCCAAGGAGAGGGGGGAGAAGTGTCCCACG~~~
~~~~~~~~~~~~AAGGTTACAAACCAAGTGTTTCGTCATGCCAAGCTTAAAGGTGCTAGC
TACATCAACAAACCAAAGATGAGGCATTATGTACATTGCTTTGCTTTACACTGTCTGGAC
CAGGAGAAGTCGAATAGCCTAAGGAAAGCTTTCAAAGAACGTGGAGAA~~~~~~~~~~~~
~~~AATGTGGGTGCCTGGCGACAAGCTTGTTACTACCCTCTGGTAGAAATGGCTAGAGCA
AATGGG~~~TGGGACATTGAAGGTGTTTTTAATAGGAATGAAAAGCTTCGGATCTGGTAT
GTTCCTACAAAACTTCGCCAGCTCTGC~~~~~~~~~~~~~~~~~~~~~~~~~~~~~~~~~
~~~~~~~~~~~~~~~~~~
>Aquilegia_coerulea_LFY
ACTCTTGAAGACTTCTTTCAGCCTTATGGTATTCGCTACACTATGATTGCAAAAATAGCT
GAGTTAGGCTTTACTGTGAGC~~~~~~ACACTTTTGGACATGAGGGATGAAGAGCTTGAT
GAAATGATG~~~ATTACTCTTTCTCAAATT~~~GTTCGGCTT~~~~~~~~~GATTTACTT
GTTGGTGAAAAATATGGTATCAAGGCTGCTATTCGC~~~~~~~~~~~~~~~~~~GCTGAA
CGTCGTCGCTAC~~~~~~~~~~~~~~~~~~~~~~~~~~~~~~~~~~~~~~~~~~~~~~~~
~~~~~~~~~~~~~~~~~~~~~~~~~~~~~~~~~~~~~~~~~~~~~~~~~~~~~~~~~~~~
~~~~~~~~~~~~~~~~~~~~~~~~~~~~~~~~~~~~~~~~~~~~~~~~~~~~~~~~~~~~
~~~~~~~~~~~~~~~~~~~~~~~~~~~~~~~~~~~~~~~~~~~~~~~~~~~~~~~~~~~~
~~~~~~~~~~~~~~~~~~~~~~~~~~~~~~~~~~~~~~~~~~~~~~~~~~~~~~~~~~~~
~~~~~~~~~~~~~~~~~~~~~~~~~~~~~~~~~~~~~~~~~~~~~~~~~~~~~~~~~~~~
~~~~~~~~~~~~~~~~~~~~~~~~~~~~~~~~~~~~~~~~~~~~~~~~~~~~~~~~~~~~
~~~~~~~~~~~~~~~~~~~~~~~~~~~~~~~~~~~~~~~~~~~~~~~~~~~~~~~~~~~~
~~~~~~~~~~~~~~~~~~~~~~~~~~~~~~~~~~~~~~~~~~~~~~~~~~~~~~~~~~~~
~~~~~~~~~~~~~~~~~~AGACAAAGAGAGCATCCATTTGTTGTGACTGAACCAGGTGAA
GTTGCTCGAGGAAAAAAGAATGGTCTTGATTACTTGTTTCATCTCTATGAAGAATGTAGG
CAGTACTTGATTCAAGTTCAAAACATTGCTAAGGATAGAGGTGAAAAATGCCCAACC~~~
~~~~~~~~~~~~AAGGTGACAAATCAGGTGTATCGACATGCAATTCAGGCTGGTGCAACT
CATATCAACAAGCCTAAAATACGACATTATGTTCACTGTTATGCTCTGCACTGCCTAGAT
GAGGAAGCATCTAATGCACTGAGGAAAGCTTTCAAAGACCGAGGAGAA~~~~~~~~~~~~
~~~AATGTTGGGGCATGGAGGCAGGCATGCTATGAACCGCTTGTGAAATTTGCAAGTGAT
CATCAC~~~TATGATATTGACTGCATTTTTAATGATCACCCTCGCCTTTCTATTTGGTAT
GTACCTACAAAGCTCCGTAAGCTCTGC~~~~~~~~~~~~~~~~~~~~~~~~~~~~~~~~~
~~~~~~~~~~~~~~~~~~
>Arabidopsis_lyrata_LFY
GGTTTAGAGGGACTGTTCGGAGCTTACGGTATACGTTTTTACACGGCGGCGAAGATAGCG
GAGTTAGGTTTTACGGCGAGC~~~~~~ACGCTTGTGGGTATGAAGGACGAGGAGCTTGAG
GAGATGATG~~~AATAGTCTCTCTCACATC~~~TTTCGTTGG~~~~~~~~~GAGCTTCTT
GTTGGTGAACGGTACGGTATCAAAGCTGCCGTTAGA~~~~~~~~~~~~~~~~~~GCTGAA
CGGAGACGATTG~~~~~~~~~~~~~~~~~~~~~~~~~~~~~~~~~~~~~~~~~~~~~~~~
~~~~~~~~~~~~~~~~~~~~~~~~~~~~~~~~~~~~~~~~~~~~~~~~~~~~~~~~~~~~
~~~~~~~~~~~~~~~~~~~~~~~~~~~~~~~~~~~~~~~~~~~~~~~~~~~~~~~~~~~~
~~~~~~~~~~~~~~~~~~~~~~~~~~~~~~~~~~~~~~~~~~~~~~~~~~~~~~~~~~~~
~~~~~~~~~~~~~~~~~~~~~~~~~~~~~~~~~~~~~~~~~~~~~~~~~~~~~~~~~~~~
~~~~~~~~~~~~~~~~~~~~~~~~~~~~~~~~~~~~~~~~~~~~~~~~~~~~~~~~~~~~
~~~~~~~~~~~~~~~~~~~~~~~~~~~~~~~~~~~~~~~~~~~~~~~~~~~~~~~~~~~~
~~~~~~~~~~~~~~~~~~~~~~~~~~~~~~~~~~~~~~~~~~~~~~~~~~~~~~~~~~~~
~~~~~~~~~~~~~~~~~~~~~~~~~~~~~~~~~~~~~~~~~~~~~~~~~~~~~~~~~~~~
~~~~~~~~~~~~~~~~~~AGACAGAGGGAGCACCCGTTTATCGTAACGGAGCCTGGGGAA
GTGGCACGTGGCAAAAAGAACGGTTTAGATTATCTGTTCCACTTGTACGAACAATGCCGT
GAGTTCCTTCTTCAGGTCCAGACAATTGCTAAAGACCGTGGCGAAAAATGCCCCACC~~~
~~~~~~~~~~~~AAGGTGACGAACCAAGTGTTCAGGTACGCGAAGAAATCGGGAGCGAGT
TACATAAACAAGCCCAAAATGCGACACTACGTCCACTGTTACGCTCTCCACTGCCTAGAC
GAAGACGCTTCAAACGCTCTCCGAAGAGCGTTTAAAGAACGCGGTGAG~~~~~~~~~~~~
~~~AACGTTGGCTCGTGGCGTCAGGCTTGTTACAAGCCACTTGTGAACATTGCTTGTCGT
CATGGC~~~TGGGATATAGACGCCGTCTTTAACGCTCATCCTCGTCTCTCTATTTGGTAC
GTTCCAACTAAGCTGCGTCAGCTTTGC~~~~~~~~~~~~~~~~~~~~~~~~~~~~~~~~~
~~~~~~~~~~~~~~~~~~
>Arabidopsis_thaliana_LFY
GGTTTAGAGGGACTATTCGGTCCGTACGGTATACGTTTCTACACGGCGGCGAAGATAGCG
GAGTTAGGTTTTACGGCGAGC~~~~~~ACGCTTGTGGGTATGAAGGACGAGGAGCTTGAA
GAGATGATG~~~AATAGTCTCTCTCATATC~~~TTTCGTTGG~~~~~~~~~GAGCTTCTT
GTTGGTGAACGGTACGGTATCAAAGCTGCCGTTAGA~~~~~~~~~~~~~~~~~~GCTGAA
CGGAGACGATTG~~~~~~~~~~~~~~~~~~~~~~~~~~~~~~~~~~~~~~~~~~~~~~~~
~~~~~~~~~~~~~~~~~~~~~~~~~~~~~~~~~~~~~~~~~~~~~~~~~~~~~~~~~~~~
~~~~~~~~~~~~~~~~~~~~~~~~~~~~~~~~~~~~~~~~~~~~~~~~~~~~~~~~~~~~
~~~~~~~~~~~~~~~~~~~~~~~~~~~~~~~~~~~~~~~~~~~~~~~~~~~~~~~~~~~~
~~~~~~~~~~~~~~~~~~~~~~~~~~~~~~~~~~~~~~~~~~~~~~~~~~~~~~~~~~~~
~~~~~~~~~~~~~~~~~~~~~~~~~~~~~~~~~~~~~~~~~~~~~~~~~~~~~~~~~~~~
~~~~~~~~~~~~~~~~~~~~~~~~~~~~~~~~~~~~~~~~~~~~~~~~~~~~~~~~~~~~
~~~~~~~~~~~~~~~~~~~~~~~~~~~~~~~~~~~~~~~~~~~~~~~~~~~~~~~~~~~~
~~~~~~~~~~~~~~~~~~~~~~~~~~~~~~~~~~~~~~~~~~~~~~~~~~~~~~~~~~~~
~~~~~~~~~~~~~~~~~~AGACAGAGGGAGCATCCGTTTATCGTAACGGAGCCTGGGGAA
GTGGCACGTGGCAAAAAGAACGGCTTAGATTATCTGTTCCACTTGTACGAACAATGCCGT
GAGTTCCTTCTTCAGGTCCAGACAATTGCTAAAGACCGTGGCGAAAAATGCCCCACC~~~
~~~~~~~~~~~~AAGGTGACGAACCAAGTATTCAGGTACGCGAAGAAATCAGGAGCGAGT
TACATAAACAAGCCTAAAATGCGACACTACGTTCACTGTTACGCTCTCCACTGCCTAGAC
GAAGAAGCTTCAAATGCTCTCAGAAGAGCGTTTAAAGAACGCGGTGAG~~~~~~~~~~~~
~~~AACGTTGGCTCATGGCGTCAGGCTTGTTACAAGCCACTTGTGAACATCGCTTGTCGT
CATGGC~~~TGGGATATAGACGCCGTCTTTAACGCTCATCCTCGTCTCTCTATTTGGTAT
GTTCCAACAAAGCTGCGTCAGCTTTGC~~~~~~~~~~~~~~~~~~~~~~~~~~~~~~~~~
~~~~~~~~~~~~~~~~~~
>Araucaria_heterophylla_LFY
TGTCTGGAGGACCTGTTCAGGAACTATGGTGTGAGATCCATAACACTGACCAAGATGTTT
GAGATGGGTTTCACTGTGAAC~~~~~~ACTTTGGTCAATCTGACTGAACATGAACTGGAC
GATGTGGTC~~~AGGATCCTGTCTGACATA~~~TGCCCGCTC~~~~~~~~~GATCTTCTT
GTTGGGGAGAAATATGGTATTAAGTCTGCAATTAGA~~~~~~~~~~~~~~~~~~TCTGAA
AGGAGAAGGCTA~~~~~~~~~~~~~~~~~~~~~~~~~~~~~~~~~~~~~~~~~~~~~~~~
~~~~~~~~~~~~~~~~~~~~~~~~~~~~~~~~~~~~~~~~~~~~~~~~~~~~~~~~~~~~
~~~~~~~~~~~~~~~~~~~~~~~~~~~~~~~~~~~~~~~~~~~~~~~~~~~~~~~~~~~~
~~~~~~~~~~~~~~~~~~~~~~~~~~~~~~~~~~~~~~~~~~~~~~~~~~~~~~~~~~~~
~~~~~~~~~~~~~~~~~~~~~~~~~~~~~~~~~~~~~~~~~~~~~~~~~~~~~~~~~~~~
~~~~~~~~~~~~~~~~~~~~~~~~~~~~~~~~~~~~~~~~~~~~~~~~~~~~~~~~~~~~
~~~~~~~~~~~~~~~~~~~~~~~~~~~~~~~~~~~~~~~~~~~~~~~~~~~~~~~~~~~~
~~~~~~~~~~~~~~~~~~~~~~~~~~~~~~~~~~~~~~~~~~~~~~~~~~~~~~~~~~~~
~~~~~~~~~~~~~~~~~~~~~~~~~~~~~~~~~~~~~~~~~~~~~~~~~~~~~~~~~~~~
~~~~~~~~~~~~~~~~~~AGGCAAAGAGAACATCCTTTTATAGTTACTGAGCCCGGAGAG
CTGGCAAGAGGGAAAAAGAATGGATTAGACTATCTCTTTGATCTCTATGAGCAGTGTGGC
AAGTTTCTGCTAGAAGTTCAACATATAGCAAAGGAAAGAGGTGAAAAATGCCCTACA~~~
~~~~~~~~~~~~AAGGTGACGAATCAGGTATTTAGACATGCAAAGCACTCGGGTGCTGGC
TATATCAACAAACCAAAGATGAGACACTATGTACACTGTTATGCATTACATTGCCTTGAT
GTTGAACAGTCCAACCGTCTGAGGAGATCATACAAAGAACGAGGAGAG~~~~~~~~~~~~
~~~AATGTTGGAGCATGGAGGCAGGCCTGCTATTATCCTCTGGTGGCCATGGCTAGAGAA
AATGGT~~~TGGGACATTGAGGGAGTCTTTAACAAA~~~~~~~~~~~~~~~~~~~~~~~~
~~~~~~~~~~~~~~~~~~~~~~~~~~~~~~~~~~~~~~~~~~~~~~~~~~~~~~~~~~~~
~~~~~~~~~~~~~~~~~~
>Argyrochosma_nivea_LFY
CTCCTTGAAGATCTCTTCAAAGACTATGGTGTCCGCAGCACTACTATAATCAAGGTCATG
GAGATGGGGTTTACTGTTAGT~~~~~~ACTTTAGTTAACATGATGGAACAAGAGATTGAT
GATGTGATC~~~AAGACCATGATGGAGGGT~~~TATCAGATG~~~~~~~~~GAGTTGTTG
GTTGGAGAGAAGTATGGTTTAAAGTCTGCAATCAGG~~~~~~~~~~~~~~~~~~GCCGAG
AGAAAACGTCAA~~~GAGGAGGAGATGGAGCGGCAACGATTGCAATTATTG~~~~~~~~~
TCTAGC~~~AAAAAGCACAAG~~~~~~~~~~~~~~~TCAGATGAT~~~~~~~~~~~~~~~
~~~~~~~~~~~~~~~~~~~~~~~~~~~~~~~~~~~~~~~AGTGGCATGGTTGCAACCTCA
GCCGAAGGCACT~~~AGGGAGCAAAGAGGGGACAATGGTATG~~~ATGTTACCAGATGCT
GTTGCCCCC~~~~~~AACGGTCCC~~~~~~TTAAATCTGAACTCAAAGGAACATCCT~~~
~~~CAACAGGAGCACAGCCATGCA~~~~~~~~~CATTTTGGGCCTCCAGGACTTCTTGCT
TTA~~~~~~~~~~~~CCAGAGCCAAGTAGT~~~~~~~~~~~~GACAATGAGGGGCGCAAA
CTAGCAAGAAAGAAACAAAAGCGGAGACTA~~~TCGCGAGAACCT~~~GGTGAG~~~~~~
~~~~~~~~~~~~~~~~~~~~~~~~~~~~~~~~~GATGGA~~~~~~~~~~~~~~~~~~~~~
~~~~~~~~~~~~GATGACAGAACAAGGGAGCACCCGTTTATAGTTACCGAGCCTGGCGAA
GTGGCTAGGGGAAAGAAGAATGGTTTAGATTATCTGTTCGATCTTTATGAACAGTGTGCA
AGATTCCTAGACGAAGTGCAGCAGATGTCAAGAGAAAGGGGGGAAAAATGCCCTACG~~~
~~~~~~~~~~~~AAGGTAACGAACCAGGTCTTTCGACATGCCAAGCTTAAAGGTGCTAGC
TATATTAACAAGCCAAAGATGAGACACTATGTACACTGCTATGCTCTGCATTGTCTAGAC
AAGGAGAAATCCAACTTCTTAAGAAAGCAGTTCAAAGAGCGGGGGGAG~~~~~~~~~~~~
~~~AATGTAGGTGCATGGCGACAAGCTTGCTACTATCCATTGGTAGATATGGCTCGAGAC
AATGGC~~~TGGGATATAGAAGGTGTGTTTGTCAGAAACGAGAAGCTTCGCATTTGGTAT
GTTCCAACAAAGCTCCGTCAGTTGTGCCATTTGGAAAAGAGCAAGGACAGTGATAGTTGC
AGCTATGAA~~~~~~~~~
>Asplenium_nidus_LFY
CTGCTAGAAGATCTGTTCAAAGATTATGGTTTGCGAAATACTACCATTATCAAGATTATG
GAGATGGGCTTCACTGTTAAC~~~~~~ACGCTTGTTAACATGATGGAGCAAGAGATAGAT
GATGTGATC~~~AAGACCATGATGGACGGT~~~TATCACATG~~~~~~~~~GAGCTTTTG
GTTGGAGAGAAGTATGGGCTAAAATCTGCTATCAGG~~~~~~~~~~~~~~~~~~GCTGAA
AGAAAGCGTCAA~~~GAGGAAGACATGGAGTGGCAACGCCTGCAGCTTCTT~~~GCTAAG
AATGGA~~~AAGAAGCACAAA~~~~~~~~~~~~~~~TTGGATGAT~~~~~~~~~~~~~~~
~~~~~~~~~~~~~~~~~~~~~~~~~~~~~~~~~~~~~~~AGTGGCATGGTTGCAACCTCT
GTAGAAGGCACT~~~AGGGAGCAAAGAGGGGATAATGGCATG~~~ATGTTTCCGGATGCT
GCTGCCCTC~~~~~~AATGGCCCC~~~~~~TTAAATTTGAACATGAAGGAACACGCC~~~
~~~CAGCAAGAGCATAGTCATGCA~~~~~~~~~CAGTTTGGGCCTCCTGGGCTTTTGGCT
TTA~~~~~~~~~~~~CCTGAACCGAGTAGT~~~~~~~~~~~~GACAACGAGGGGCGCAAA
CTAGCCCGGAAAAAACAAAAGCGGAGGCTG~~~TCACGAGAACCT~~~GGGGAG~~~~~~
~~~~~~~~~~~~~~~~~~~~~~~~~~~~~~~~~GACGGG~~~~~~~~~~~~~~~~~~~~~
~~~~~~~~~~~~GATGACAGAACGAGGGAGCACCCGTTTATAGTTACCGAGCCTGGAGAA
GTGGCAAGGGGGAAGAAGAACGGCTTAGATTACCTGTTTGATTTGTATGAGCAGTGTGCA
AGGTTTTTAGAAGAAGTGCAGCAGATGTCAAGAGAAAGGGGGGAAAAGTGCCCTACG~~~
~~~~~~~~~~~~AAGGTAACAAACCAAGTATTTCGACACGCCAAACTGAAAGGTGCCAGC
TATATCAATAAGCCAAAGATGAGACACTACGTACATTGCTATGCTCTGCACTGCCTGGAC
AAGGAGAAGTCGAACTTGCTGAGGAAGTTGTTCAAAGAGCGTGGAGAG~~~~~~~~~~~~
~~~AATGTAGGTGCATGGCGGCAAGCTTGCTATTACCCTTTGGTGGACATGGCCAGAGAC
AACTGC~~~TGGGATATAGAAGGCGTTTTTGTGAGGAACGAGAAGTTGCGTATTTGGTAT
GTTCCCACAAAGCTTCGCCAGCTCTGCCATTTGGAGAAGAGCAAGGACAGTGATAGCTGC
AGCTATGAATGA~~~~~~
>Asplenium_platyneuron_LFY1
~~~~~~~~~~~~~~~~~~~~~~~~~~~~~~~~~~~~~~~~~~~~~~~~~~~~~~~~~~~~
~~~~~~~~~~~~~~~~~~~~~~~~~~~~~~~~~~~~~~~~~~~~~~~~~~~~~~~~~~~~
~~~~~~~~~~~~~~~~~~~~~~~~~~~~~~~~~~~~~~~~~~~~~~~~~~~~~~~~~~~~
~~~~~~~~~CATTTTGGGTTACACATCTTTTGTCGC~~~~~~~~~~~~~~~~~~~~~~~~
~~~~~~~~~~~~~~~~~~~~~~~~~~~~~~~~~~~~~~~~~~~~~~~~~~~~~~~~~~~~
~~~~~~~~~~~~~~~~~~~~~~~~~~~~~~~~~~~~~~~~~~~~~~~~~~~~~~~~~~~~
~~~~~~~~~~~~~~~~~~~~~~~~~~~~~~~~~~~~~~~~~~~~~~~~~~~~~~~~~~~~
~~~~~~~~~ACT~~~AGGGAGCAAAGAGGGGATAATGTCATG~~~ATGTTTCCGGATGCT
GTTGCCCTC~~~~~~AATGGCCCC~~~~~~TTAAATCTGAACACGAAGGAACACACC~~~
~~~CAACAAGAGCATAGTCATGCA~~~~~~~~~CAGTTTGGGCCTCCTGGGCTTTTGGCT
TTA~~~~~~~~~~~~CCTGAACCAAGTAGT~~~~~~~~~~~~GACAATGAGGGGCGCAAA
CTAGCACGGAAAAAACAAAAGCGGAGGCTG~~~TCTCGAGAACCT~~~GGGGAG~~~~~~
~~~~~~~~~~~~~~~~~~~~~~~~~~~~~~~~~GACGGG~~~~~~~~~~~~~~~~~~~~~
~~~~~~~~~~~~GATGACAGGACAAGGGAGCATCCATTTATAGTTACAGAGCCCGGAGAA
GTGGCAAGGGGGAAGAAGAATGGCTTAGATTACCTGTTTGATTTGTATGAGCAGTGTGCA
AGGTTTCTAGAAGAAGTGCAGCAGATGTCAAGAGAAAGGGGGGAAAAGTGCCCTACG~~~
~~~~~~~~~~~~AAGGTAACGAACCAAGTATTTCGACATGCCAAACTGAAAGGTGCCAGC
TATATCAATAAGCCAAAGATGAGACACTACGTACATTGCTATGCTCTGCACTGCCTGGAC
AAGGAGAAGTCTAACTTGCTAAGGAAGTTATTCAAAGAGCGAGGAGAG~~~~~~~~~~~~
~~~AATGTAGGTGCATGGAGGCAAGCTTGCTATTATCCTTTGGTGGACATGGCCAGAGAC
AACTGC~~~TGGGATATAGAAGGCGTTTTTGTGAGGAATGAGAAGCTGCGCATTTGGTAT
GTTCCCACAAAGCTTCGCCAGCTCTGCCATTTGGAGAAGAGCAAAGATAGTGATAGCTGC
AGCTATGAATGA~~~~~~
>Asplenium_platyneuron_LFY2
CTGCTAGAAGACCTGTTCAAAGATTATGGTGTGCGAAATACTACAATTGTCAAGATCATG
GAGATGGGCTTCACTGTTAAC~~~~~~ACACTTGTTAACATGATGGAGCAAGAGATAGAT
GATGTGATC~~~AAGACCATGATGGAAGTT~~~TATCACATG~~~~~~~~~GAGCTTTTG
GTTGGAGAGAAGTATGGGCTAAAATCTGCAATCAGG~~~~~~~~~~~~~~~~~~GCTGAA
AGAAAGCGACAA~~~GAGGACGACGTGGAGCGGCAACGCTTGCAACTTCTT~~~GCCAAG
AATGGA~~~AAGAAGCACAAG~~~~~~~~~~~~~~~TCGGATGAT~~~~~~~~~~~~~~~
~~~~~~~~~~~~~~~~~~~~~~~~~~~~~~~~~~~~~~~AGTGGCATGGTTGCAACCTCT
GTAGAAGGCACT~~~AGGGAGCAAAGAGGGGATAATGTCATG~~~ATGTTTCCGGATGCT
GTTGCCCTC~~~~~~AATGGCCCC~~~~~~TTAAATCTGAACACGAAGGAACACACC~~~
~~~CAACAAGAGCATAGTCATGCA~~~~~~~~~CAGTTTGGGCCTCCTGGGCTTTTGGCT
TTA~~~~~~~~~~~~CCTGAACCAAGTAGT~~~~~~~~~~~~GACAATGAGGGGCGCAAA
CTAGCACGGAAAAAACAAAAGCGGAGGCTG~~~TCTCGAGAACCT~~~GGGGAG~~~~~~
~~~~~~~~~~~~~~~~~~~~~~~~~~~~~~~~~GACGGG~~~~~~~~~~~~~~~~~~~~~
~~~~~~~~~~~~GATGACAGGACAAGGGAGCATCCATTTATAGTTACAGAGCCCGGAGAA
GTGGCAAGGGGGAAGAAGAATGGCTTAGATTACCTGTTTGATTTGTATGAGCAGTGTGCA
AGGTTTCTAGAAGAAGTGCAGCAGATGTCAAGAGAAAGGGGGGAAAAGTGCCCTACG~~~
~~~~~~~~~~~~AAGGTAACGAACCAAGTATTTCGACATGCCAAACTGAAAGGTGCCAGC
TATATCAATAAGCCAAAGATGAGACACTACGTACATTGCTATGCTCTGCACTGCCTGGAC
AAGGAGAAGTCTAACTTGCTAAGGAAGTTATTCAAAGAGCGAGGAGAG~~~~~~~~~~~~
~~~AATGTAGGTGCATGGAGGCAAGCTTGCTATTATCCTTTGGTGGACATGGCCAGAGAC
AACTGC~~~TGGGATATAGAAGGCGTTTTTGTGAGGAATGAGAAGCTGCGCATTTGGTAT
GTTCCCACAAAGCTTCGCCAGCTCTGCCATTTGGAGAAGAGCAAAGATAGTGATAGCTGC
AGCTATGAATGA~~~~~~
>Athyrium_filix-femina_LFY1
CTACTAGAAGATCTGTTCAAAGAGTATGGTGTGCGTAGTACCACCATAATCAAGATTATG
GAGATGGGCTTCACTGTTAGC~~~~~~ACTCTTGTTAACATGATGGAGCAAGAGATAGAT
GATGTGATC~~~AAGACCATGATGGAGGGT~~~TATCACATG~~~~~~~~~GAGCTTTTG
GTTGGGGAGAAGTACGGGCTAAAATCTGCAATCCGG~~~~~~~~~~~~~~~~~~GCCGAA
AGAAAGCGTCAA~~~GAGGAGGACATGGAGCGGCAACGCCTGCAACTACTT~~~GCCAAG
AATGGG~~~AAGAAGCACAAA~~~~~~~~~~~~~~~TCGGATGAT~~~~~~~~~~~~~~~
~~~~~~~~~~~~~~~~~~~~~~~~~~~~~~~~~~~~~~~AGTGGCATGGTTGCAACCTCA
GTGGAGGGCACT~~~AGGGAGCAAAGAGGGGATAATGGTATG~~~ATGTTTCCGGATGCT
GTTGCCCTC~~~~~~AATGGCCCC~~~~~~TTAAATCTGAACTCGAAGGAACACGCC~~~
~~~CAACAAGAGCATAGTCATGCA~~~~~~~~~CAGTTTGGGCCTCCGGGGCTTTTGGCT
TTA~~~~~~~~~~~~CCTGAACCAAGTAGT~~~~~~~~~~~~GACAACGAGGGACGCAAA
CTAGCAAGAAAAAAACAAAAGCGGAGGTTG~~~TCACGAGAACCT~~~GGTGAG~~~~~~
~~~~~~~~~~~~~~~~~~~~~~~~~~~~~~~~~GATGGG~~~~~~~~~~~~~~~~~~~~~
~~~~~~~~~~~~GATGACAGGACAAGGGAGCATCCATTTATAGTTACAGAGCCTGGAGAA
GTGGCAAGGGGGAAGAAGAATGGCTTAGATTACCTGTTTGATTTGTATGAACAGTGTGCA
AGATTTCTAGATGAAGTGCAGCAGATGTCAAGAGAAAGGGGGGAAAAATGCCCTACG~~~
~~~~~~~~~~~~AAGGTAACGAACCAAGTATTTCGACATGCCAAGCTGAAAGGTGCTAGC
TATATCAACAAACCAAAGATGAGACACTACGTACATTGCTATGCTCTGCATTGCCTAGAC
AAGGAGAAATCCAACTTACTGAGGAAGTTATTCAAAGAACGGGGAGAA~~~~~~~~~~~~
~~~AATGTAGGCGCGTGGCGGCAAGCTTGCTATTATCCTTTGGTGGACATGGCCAGAGAC
AATGGC~~~TGGGATATAGAAGGTGTCTTTGTGAGGAACGAGAAGCTCCGCATTTGGTAT
GTTCCCACAAAGCTTCGTCAGCTCTGCCATTTGGAGAAGAGTAAGGACAGTGATAGTTGC
AGCTATGAA~~~~~~~~~
>Athyrium_filix-femina_LFY2
CTACTAGAAGATCTGTTCAAAGAGTATGGTGTGCGTAGTACCACCATAATCAAGATTATG
GAGATGGGCTTCACTGTTAGC~~~~~~ACTCTTGTTAACATGATGGAGCAAGAGATAGAT
GATGTGATC~~~AAGACCATGATGGAGGGT~~~TATCACATG~~~~~~~~~GAGCTTTTG
GTTGGGGAGAAGTACGGGCTAAAATCTGCAATCCGG~~~~~~~~~~~~~~~~~~GCCGAA
AGAAAGCGTCAA~~~GAGGAGGACATGGAGCGGCAACGCCTGCAACTACTT~~~GCCAAG
AATGGG~~~AAGAAGCACAAA~~~~~~~~~~~~~~~TCGGATGAT~~~~~~~~~~~~~~~
~~~~~~~~~~~~~~~~~~~~~~~~~~~~~~~~~~~~~~~AGTGGCATGGTTGCAACCTCA
GTGGAGGGCACT~~~AGGGAGCAAAGAGGGGATAATGGTATG~~~ATGTTTCCGGATGCT
GTTGCCCTC~~~~~~AATGGCCCC~~~~~~TTAAATCTGAACTCGAAGGAACACGCC~~~
~~~CAACAAGAGCATAGTCATGCA~~~~~~~~~CAGTTTGGGCCTCCGGGGCTTTTGGCT
TTA~~~~~~~~~~~~CCTGAACCAAGTAGT~~~~~~~~~~~~GACAACGAGGGACGCAAA
CTAGCAAGAAAAAAACAAAAGCGGAGGTTG~~~TCACGAGAACCT~~~GGTGAG~~~~~~
~~~~~~~~~~~~~~~~~~~~~~~~~~~~~~~~~GATGGG~~~~~~~~~~~~~~~~~~~~~
~~~~~~~~~~~~GATGACAGGACAAGGGAGCATCCATTTATAGTTACAGAGCCTGGAGAA
GTGGCAAGGGGGAAGAAGAATGGCTTAGATTACCTGTTTGATTTGTATGAACAGTGTGCA
AGATTTCTAGATGAAGTGCAGCAGATGTCAAGAGAAAGGGGGGAAAAATGCCCTACG~~~
~~~~~~~~~~~~~~~~~~~~~~~~~~~~~~~~~~~~~~~~~~~~~~~~~~~~~~~~~~~~
~~~~~~~~~~~~~~~AAGGTATATCACTGG~~~~~~~~~~~~~~~~~~~~~~~~~~~~~~
~~~~~~~~~~~~~~~~~~~~~~~~~~~~~~~~~~~~~~~~~~~~~~~~~~~~~~~~~~~~
~~~~~~~~~~~~~~~~~~~~~~~~~~~~~~~~~~~~~~~~~~~~~~~~~~~~~~~~~~~~
~~~~~~~~~~~~~~~~~~~~~~~~~~~~~~~~~~~~~~~~~~~~~~~~~~~~~~~~~~~~
~~~~~~~~~~~~~~~~~~~~~~~~~~~~~~~~~~~~~~~~~~~~~~~~~~~~~~~~~~~~
~~~~~~~~~~~~~~~~~~
>atrichum_angustatum_LFY1
CGGATGAAAGATTTATTCAAAGACTTTGGAGTCCAGCCAGCGACGCTGGCGGTCATGGGA
CAGATGGGGTTCACTATGAAC~~~~~~ACTTTGACTAACATGAAAGACGACGAGATCAAC
TTTCTTATT~~~AAATCTATGATCGAGGAG~~~TATCACTTG~~~~~~~~~GAACTCCTG
ATGGGGGAGCAGTTTGGAATCAAAGCGGCAATAAGG~~~~~~~~~~~~~~~~~~GCGAAG
CGGAAGTTGTTG~~~~~~~~~~~~~~~~~~~~~~~~~~~~~~~~~~~~~~~~~~~~~~~~
~~~~~~~~~~~~~~~~~~~~~~~~~~~~~~~~~~~~~~~~~~~~~~~~~~~~~~~~~~~~
~~~~~~~~~~~~~~~~~~~~~~~~~~~~~~~~~~~~~~~~~~~~~~~~~~~~~~~~~~~~
~~~~~~~~~~~~~~~~~~~~~~~~~~~~~~~~~~~~~~~~~~~~~~~~~~~~~~~~~~~~
~~~~~~~~~~~~~~~~~~~~~~~~~~~~~~~~~~~~~~~~~~~~~~~~~~~~~~~~~~~~
~~~~~~~~~~~~~~~~~~~~~~~~~~~~~~~~~~~~~~~~~~~~~~~~~~~~~~~~~~~~
~~~~~~~~~~~~~~~~~~~~~~~~~~~~~~~~~~~~~~~~~~~~~~~~~~~~~~~~~~~~
~~~~~~~~~~~~~~~~~~~~~~~~~~~~~~~~~~~~~~~~~~~~~~~~~~~~~~~~~~~~
~~~~~~~~~~~~~~~~~~~~~~~~~~~~~~~~~~~~~~~~~~~~~~~~~~~~~~~~~~~~
~~~~~~~~~~~~~~~~~~AGGCCCAGAGAGCACCCGTTTATAGTGACGGAACCCGGGGAG
CCTGCCAAGGGGAAGAAGAATGGATTGGACTATCTCTTTGATCTTTATGAACAATGTGGA
AAGTTTTTGGAGGAAGTTCAGCTCCTCGCAAGGGAGAAGGGAGAGAAGTGCCCATTC~~~
~~~~~~~~~~~~AAGGTCACAAATGAGGTCTTCCGCCACGCCAAGCACACAGGAGCTAGT
TACATAAACAAGCCAAAGATGAGAGACTATGTTCACTGCTATGCATTGCATTGTCTGGAC
TTAGATCAATCAAATGCGCTTAGGAAGGTGTACAAGGAACGGGGAGAA~~~~~~~~~~~~
~~~AATGTTGGAGCATGGTGCCAAGCTTGCTACTTCCCTTTAGTTTCATTAGCCAGGGCG
AACGAT~~~TGGGACATTGATGACCTTTTTAACCGCAATGAAAAACTTCGCATCTGGTAT
GTGCCCACAAAACTTAGGCAGTTGTGT~~~~~~~~~~~~~~~~~~~~~~~~~~~~~~~~~
~~~~~~~~~~~~~~~~~~
>atrichum_angustatum_LFY2
AGGTTGAAAGAGCTATTTAAGGACTTTGGAGTGCAGCCAGCTACCCTGGCAATCATGGGA
CAGATGGGGTTCACTTTGAGT~~~~~~ACATTGATCAATATGAAGGATGACGAGGTTGAT
TTTGTGATC~~~AAATCCATTATTGAGGAG~~~TACCACTTG~~~~~~~~~GATCTTCTG
ATGGGTGAGCAGTTTGGCATCAAGGCAGCCATACGA~~~~~~~~~~~~~~~~~~GCCAAG
CGAAGGCTACTG~~~~~~~~~~~~~~~~~~~~~~~~~~~~~~~~~~~~~~~~~~~~~~~~
~~~~~~~~~~~~~~~~~~~~~~~~~~~~~~~~~~~~~~~~~~~~~~~~~~~~~~~~~~~~
~~~~~~~~~~~~~~~~~~~~~~~~~~~~~~~~~~~~~~~~~~~~~~~~~~~~~~~~~~~~
~~~~~~~~~~~~~~~~~~~~~~~~~~~~~~~~~~~~~~~~~~~~~~~~~~~~~~~~~~~~
~~~~~~~~~~~~~~~~~~~~~~~~~~~~~~~~~~~~~~~~~~~~~~~~~~~~~~~~~~~~
~~~~~~~~~~~~~~~~~~~~~~~~~~~~~~~~~~~~~~~~~~~~~~~~~~~~~~~~~~~~
~~~~~~~~~~~~~~~~~~~~~~~~~~~~~~~~~~~~~~~~~~~~~~~~~~~~~~~~~~~~
~~~~~~~~~~~~~~~~~~~~~~~~~~~~~~~~~~~~~~~~~~~~~~~~~~~~~~~~~~~~
~~~~~~~~~~~~~~~~~~~~~~~~~~~~~~~~~~~~~~~~~~~~~~~~~~~~~~~~~~~~
~~~~~~~~~~~~~~~~~~AGGCCCAGAGAGCATCCATTTATTGTGACTGAGCCTGGGGAG
CCAGCTAAAGGGAAGAAGAATGGATTGGACTACCTATTTAATCTGTATGAACAATGTGGG
AAGTTTCTGGAGGAGGTGCAGCAAATTGCAAAAGAGAAGGGAGAGAAATGTCCAACT~~~
~~~~~~~~~~~~AAGGTTACAAATGAAGTTTTCCGACATGCAAAGCTTACAGGAGCTGGT
TACATTAACAAGCCGAAAATGAGAGACTATGTACATTGCTATGCATTGCACTGTCTTGAT
GTAGAGCAGTCGAATGAGCTCCGGAAAGCATACAAGGAAAGGGGTGAG~~~~~~~~~~~~
~~~AATGTTGGTGCCTGGTGCCAGGCTTGCTATTACCCGTTAGTTTTATTAGCCAGGGAA
AATGAA~~~TGGGACATTGATGACCTGTTTAATCGAAATGAGAAGCTCCGGATCTGGTAT
GTGCCCACAAAACTCCGCCAACTGTGC~~~~~~~~~~~~~~~~~~~~~~~~~~~~~~~~~
~~~~~~~~~~~~~~~~~~
>Azolla_cf.caroliniana_LFY1
CTTCTAGAAGATCTCTTCAAAGATTACGGTGTCCGTGCAGCTACTATAGTCAAATTTATG
GAAATGGGCTTCACTTTCAAT~~~~~~ACATTAGTAAATATGATCGAACCTGAGATCGAT
GATGTCATC~~~AAGACCATGGTAGAAGGC~~~TATCAAATG~~~~~~~~~GAGCTTCTG
GTCGGGGAGAGATATGGTCTGAAGTCAGCCATTCGA~~~~~~~~~~~~~~~~~~GCCGAG
AAAAAGCGGCAA~~~GATGAAGAAGTTGAGCGACAACGCTTAAAAACACTCGGGAATAGT
AATGGG~~~AAGAAACAAAAA~~~~~~~~~~~~~~~TTGGACGAT~~~~~~~~~~~~~~~
~~~~~~~~~~~~~~~~~~~~~~~~~~~~~~~~~~~~~~~AATGGCACAGCGGTGACTTCA
GCTGAGGGAAAC~~~CGAGAGCAGAGAGGAGATAATGGCATT~~~ATGTTCCTTGATGCT
GTTGCCACC~~~~~~AATGGGCCA~~~~~~TTGAATTTGAACTCAAGGGAGCATGCA~~~
~~~CAACAAGAGCATAGCCATGCA~~~~~~~~~CAACTTGGTCCTCCAGGCCTATTAGCC
ATA~~~~~~~~~~~~CCTGAGCCAAGTAGT~~~~~~~~~~~~GATAATGAAGGGAGGACA
TTGGTGCGAAAGAAACAGAAGCGACGTCTATCTTCTCGTGAGCCA~~~GGTGAG~~~~~~
~~~~~~~~~~~~~~~~~~~~~~~~~~~~~~~~~GATGGA~~~~~~~~~~~~~~~~~~~~~
~~~~~~~~~~~~GATGATCGAACAAGAGAACATCCTTTCATCGTTACCGAACCTGGTGAA
GTGGCAAGAGGGAAGAAGAATGGATTGGATTACCTCTTTGACCTCTATGAACAATGTGGA
AGGTTCTTAGATGAGGTGCAACAAATGTCAAGAGAAAGAGGGGAAAAGTGTCCCACG~~~
~~~~~~~~~~~~AAGGTGACAAATCAAGTGTTTCGACATGCAAAGCTTAAAGGTGCGAGC
TACATCAACAAGCCAAAGATGCGACATTATGTACACTGCTATGCATTGCATTGCCTAGAC
AAGGAGAAATCTAACTTTTTGAGGAAGTTGTACAAGGAGAGAGGTGAG~~~~~~~~~~~~
~~~AATGTGGGTGCTTGGAGGCAAGCTTGCTACTACCCATTGGTGGAAATGGCCCGAGCA
AATGGT~~~TGGGATACAGAAGGGGTTTTTGTCCGGAATGAAAAGCTTCGGATTTGGTAC
GTTCCAACTAAGCTCCGACAGCTTTGCCATCTTGAGAAGAGCAAGGATAGCGATAGTTGT
AGCTATGAA~~~~~~~~~
>Azolla_cf.caroliniana_LFY2
CTGCTCGAAGATCTCTTCAAAGACTACGGTGTCCGAACATCCACTACAGTCAAGTTTCTA
GAAATGGGTTTTACTGTGAAT~~~~~~ACATTAGTGAATATGACGGAACCAGAGATAGAT
GATGTTATC~~~ACTACAATGATGGAAGGT~~~TATCAAATG~~~~~~~~~GAACTTCTT
GTTGGAGAGAAATATGGTTTGAAATCAGCCATCCGT~~~~~~~~~~~~~~~~~~GCTGAG
AAGAAGCGGCAA~~~GAGGAAGAGATAGAGCAACAACGCCTGCAATGTCTT~~~GGAAAG
AACGGA~~~AAGAAGCATAAA~~~~~~~~~~~~~~~TTAGATGAATAT~~~~~~~~~~~~
~~~~~~~~~~~~~~~~~~~~~~~~~~~~~~~~~~~~~~~AGTGGCATTGCGTCAACTTCA
GCTGAGGGCACA~~~AGAGAGCAAAGAGGGGACAATGGAATG~~~ATGATGCTTGATGCT
ATTGCTACA~~~~~~GATGGACCT~~~~~~TTGAACCTGAATTCTAACGAGCATCTT~~~
~~~CAGCAAGAGCACATCCACTCA~~~~~~~~~GGATTCAGTCTTCCTGGTGTCTTGCCT
ATG~~~~~~~~~~~~CCGGAGCCAAGTAGT~~~~~~~~~GACGACAACGAGGAACAAAAG
TTTGCGAGGAAGAAACAAAAACGGAGGCTG~~~TTGCGTGAACCTGGTGGTGAG~~~~~~
~~~~~~~~~~~~~~~~~~~~~~~~~~~~~~~~~GATGGT~~~~~~~~~~~~~~~~~~~~~
~~~~~~~~~~~~GATGACAGAACACGGGAGCATCCATTCATAGTTACGGAACCTGGTGAA
GTGGCACGCGGGAAGAAGAACGGATTGGATTACCTCTTTGATCTCTATGAGCAATGTGCC
AGCTTTCTAGATGAAGTGCAGCAAATCTCAAGAGAGAGGGGGGAAAAGTGCCCTACG~~~
~~~~~~~~~~~~AAGGTGACAAACCAAGTCTTCCGGCATGCGAAGCTTAAAGGCGCGAGC
TATATAAACAAGCCAAAAATGAGGCACTATGTGCATTGCTATGCATTGCATTGCCTGGAC
AAGGAGAAATCAAACTTTTTGAGGAAGTTATACAAGGAACGAGGGGAG~~~~~~~~~~~~
~~~AATGTGGGAGCGTGGCGTCAAGCATGTTATTATCCATTGGTGGAAATGGCCAGAACA
AATGGA~~~TGGGACATTGAAGGTGTTTTTGTACGGAATGAAAAGCTCCGGATTTGGTAT
GTCCCCACTAAGCTCCGACAGCTCTGCCATCTCGAGAAGAGCAAGGACAGCGACAGTTGC
AGT~~~~~~~~~~~~~~~
>Azolla_filiculoides_LFY1
~~~~~~~~~~~~~~~~~~~~~~~~~~~~~~~~~~~~~~~~~~~~~~~~~~~~~~~~~~~~
~~~~~~~~~~~~~~~~~~~~~~~~~~~~~~~~~~~~~~~~~~~~~~~~~~~~~~~~~~~~
~~~~~~~~~~~~~~~~~~~~~~~~~~~~~~~~~~~~~~~~~~~~~~~~~~~~~~~~~~~~
~~~~~~~~~~~~~~~~~~~~~~~~~~~~~~~~~~~~~~~~~~~~~~~~~~~~~~~~~~~~
~~~~~~~~~~~~~~~~~~~~~~~~~~~~~~~~~~~~~~~~~~~~~~~~~~~~~~~~~~~~
~~~~~~~~~~~~~~~~~~~~~~~~~~~~~~~~~~~~~~~~~~~~~~~~~~~~~~~~~~~~
~~~~~~~~~~~~~~~~~~~~~~~~~~~~~~~~~~~~~~~~~~~~~~~~~~~~~~~~~~~~
~~~~~~~~~~~~~~~~~~~~~~~~~~~~~~~~~~~~~~~~~~~~~~~~~~~~~~~~~~~~
~~~~~~~~~~~~~~~~~~~~~~~~~~~~~~~~~~~~~~~~~~~~~~~~~~~~~~~~~~~~
~~~~~~~~~~~~~~~~~~~~~~~~~~~~~~~~~~~~~~~~~~~~~~~~~~~~~~~~~~~~
~~~~~~~~~~~~~~~~~~~~~~~~~~~~~~~~~~~~~~~~~~~~~~~~~~~~~~~~~~~~
~~~~~~~~~~~~~~~~~~~~~~~~~~~~~~~~~~~~~~~~~~~~~~~~~~~~~~~~~~~~
~~~~~~~~~~~~~~~~~~~~~~~~~~~~~~~~~~~~~~~~~~~~~~~~~~~~~~~~~~~~
~~~~~~~~~~~~~~~~~~~~~ACAAGAGAACATCCTTTCATCGTTACTGAACCTGGTGAA
GTGGCAAGAGGGAAGAAGAATGGATTGGATTACCTCTTTGACCTCTATGAGCAATGTGGA
AGGTTCTTAGATGAGGTGCAACAAATGTCGAGAGAAAGAGGGGAAAAGTGTCCCACG~~~
~~~~~~~~~~~~AAGGTGACAAACCAAGTGTTTCGACATGCAAAGCTTAAAGGTGCTAGC
TACATCAACAAGCCAAAGATGCGACATTATGTACACTGCTATGCATTGCATTGCCTAGAC
AAGGAGAAGTCTAACTTTTTGAGGAAGTTGTACAAGGAGAGAGGTGAG~~~~~~~~~~~~
~~~AATGTGGGTGCTTGGAGGCAAGCTTGCTACTACCCATTGGTGGAAATGGCGCGAGCG
AATGGT~~~TGGGATACGGAAGGGGTTTTTGTCCGGAATGAAAAGCTTCGGATTTGGTAT
GTTCCAACTAAGCTCCGACAG~~~~~~~~~~~~~~~~~~~~~~~~~~~~~~~~~~~~~~~
~~~~~~~~~~~~~~~~~~
>Blechnum_spicant_LFY1
CTACTAGAAGATCTGTTCAAAGAGTATGGTGTGCGTAGTACCACCATAATCAAGATTATG
GAGATGGGCTTCACTGTTAGC~~~~~~ACTCTTGTTAACATGATGGAGCAAGAGATAGAT
GATGTGATC~~~AAGACCATGATGGAGGGT~~~TATCACATG~~~~~~~~~GAGCTTTTG
GTTGGGGAGAAGTACGGGCTAAAATCTGCAATCCGG~~~~~~~~~~~~~~~~~~GCCGAA
AGAAAGCGTCAA~~~GAGGAGGACATGGAGCGGCAACGCCTGCAACTACTT~~~GCCAAG
AATGGG~~~AAGAAGCACAAA~~~~~~~~~~~~~~~TCGGATGAT~~~~~~~~~~~~~~~
~~~~~~~~~~~~~~~~~~~~~~~~~~~~~~~~~~~~~~~AGTGGCATGGTTGCAACCTCA
GTGGAGGGCACT~~~AGGGAGCAAAGAGGGGATAATGGTATG~~~ATGTTTCCGGATGCT
GTTGCCCTC~~~~~~AATGGCCCC~~~~~~TTAAATCTGAATTCGAAGGAACACGCC~~~
~~~CAACAAGAGCATAGTCATGCA~~~~~~~~~CAGTTTGGGCCACCGGGGCTTTTGGCT
TTA~~~~~~~~~~~~CCTGAACCAAGTAGT~~~~~~~~~~~~GACAACGAGGGACGCAAA
CTAGCAAGAAAAAAACAAAAGCGGAGGTTG~~~TCACGAGAACCT~~~GGTGAG~~~~~~
~~~~~~~~~~~~~~~~~~~~~~~~~~~~~~~~~GATGGG~~~~~~~~~~~~~~~~~~~~~
~~~~~~~~~~~~GATGACAGGACAAGGGAGCATCCATTTATAGTTACAGAGCCTGGAGAA
GTGGCAAGGGGGAAGAAGAATGGCTTAGATTACCTGTTTGATTTGTATGAACAGTGTGCA
AGATTTCTAGATGAAGTGCAGCAGATGTCAAGAGAAAGGGGGGAAAAATGCCCTACG~~~
~~~~~~~~~~~~AAGGTAACGAACCAAGTATTTCGACATGCCAAGCTGAAAGGTGCTAGC
TATATCAACAAACCAAAGATGAGACACTACGTACATTGCTATGCTCTGCATTGCCTAGAC
AAGGAGAAATCCAACTTACTGAGGAAGTTATTCAAAGAACGGGGAGAA~~~~~~~~~~~~
~~~AATGTAGGCGCGTGGCGGCAAGCTTGCTATTATCCTTTGGTGGACATGGCCAGAGAC
AATGGC~~~TGGGATATAGAAGGTGTCTTTGTGAGGAACGAGAAGCTCCGCATTTGGTAT
GTTCCCACAAAGCTTCGTCAGCTCTGCCATTTGGAGAAGAGTAAGGACAGTGATAGTTGC
AGCTATGAA~~~~~~~~~
>Blechnum_spicant_LFY2
TTACTAGAAGATCTGTTCAAAGAGTATGGTGTGCGTAGTACCACCATAATCAAGATTATG
GAGATGGGCTTCACTGTTAGC~~~~~~ACTCTTGTTAACATGATGGAGCAAGAGATAGAT
GATGTGATC~~~AAGACCATGATGGAGGGT~~~TATCACATG~~~~~~~~~GAGCTTTTG
GTTGGCGAGAAGTATGGGCTAAAATCTGCAATCCGA~~~~~~~~~~~~~~~~~~GCCGAA
AGAAAGCGTCAA~~~GAGGAGGACATGGAGCGGCAACGCCTGCAACTACTT~~~GCCAAG
AATGGG~~~AAGAAGCACAAA~~~~~~~~~~~~~~~TCGGATGAT~~~~~~~~~~~~~~~
~~~~~~~~~~~~~~~~~~~~~~~~~~~~~~~~~~~~~~~AGTGGCATGGTTGCAACCTCA
GTAGAGGGCACT~~~AGAGAGCAGAGAGGGGATAATGGTATG~~~ATGTTTCCGGATGCT
GTTGCCCTC~~~~~~AATGGCCCC~~~~~~CTAAATCTGAACTCGAAGGAACATGCC~~~
~~~CAACAAGAGAATAGTCACGCA~~~~~~~~~CAGTTTGGGCCGCCTGGGCTTTTGGCT
TTA~~~~~~~~~~~~CCTGAACCAAGTAGT~~~~~~~~~~~~GACAACGAGGGACGCAAG
CTAGCAAGAAAAAAACAAAAGCGGAGGTTG~~~TCGCGAGAACCT~~~GGTGAG~~~~~~
~~~~~~~~~~~~~~~~~~~~~~~~~~~~~~~~~GATGGG~~~~~~~~~~~~~~~~~~~~~
~~~~~~~~~~~~GATGACAGGACAAGGGAGCATCCATTTATAGTTACGGAGCCTGGAGAA
GTGGCAAGGGGGAAGAAGAATGGCTTAGATTACCTGTTTGATTTGTATGAGCAGTGTGCA
AGGTTTCTAGATGAAGTGCAGCAGATGTCAAGAGAAAGGGGGGAAAAATGCCCTACG~~~
~~~~~~~~~~~~AAGGTAACAAACCAAGTATTTCGACATGCCAAGCTGAAAGGTGCTAGC
TATATCAACAAACCAAAGATGAGACACTATGTACATTGCTATGCTCTGCATTGCCTAGAC
AAGGAGAAATCCAACTTGCTGAGGAAGTTATTCAAAGAACGGGGGGAA~~~~~~~~~~~~
~~~AATGTAGGCGCATGGCGACAAGCTTGCTATTATCCTTTGGTGGACATGGCCAGAGAC
AATGGC~~~TGGGATATAGAAGGCGTCTTTGTGAGGAACGAGAAGCTCCGCATTTGGTAT
GTTCCCACAAAGCTTCGTCAGCTCTGCCATTTGGAGAAGAGTAAGGACAGTGATAGTTGC
AGCTATGAA~~~~~~~~~
>Bolbitis_repanda_LFY
CTATTAGAAGATCTTTTCAAGGAGTATGGTGTGCGTAGTACCACCATAATCAAGATTATG
GAGATGGGTTTTACTGTTAGC~~~~~~ACTCTTGTTAACATGATGGAGCAAGAGATAGAT
GATGTGATC~~~AAGACCATGATGGAGGGT~~~TATCACATG~~~~~~~~~GAGCTTTTG
GTTGGGGAGAAGTATGGGCTCAAATCTGCAATCCGG~~~~~~~~~~~~~~~~~~GCCGAA
AGAAAGCGTCAA~~~GAGGAGGATATGGAGCGGCAACGTCTCCAACTACTT~~~GCTAAG
AATGGC~~~AAGAAGCACAAA~~~~~~~~~~~~~~~TCAGATGAC~~~~~~~~~~~~~~~
~~~~~~~~~~~~~~~~~~~~~~~~~~~~~~~~~~~~~~~AGTGGCATGGTTGCAACCTCA
GTAGAGGGCACT~~~AGGGAGCAAAGAGGGGACAACGGTATG~~~ATGTTTCCAGATGCT
GTTGCTCTC~~~~~~AATGGCCCC~~~~~~TTGAATCTGAACTCAAAGGAACACGCC~~~
~~~CAACAAGAGCATAGTCACGCA~~~~~~~~~CAGTTTGGGCCTCCGGGGCTTTTGGCT
TTA~~~~~~~~~~~~CCTGAACCAAGTAGT~~~~~~~~~~~~GACAACGAGGGACGTAAG
ATAGCAAGAAAAAAGCAAAAGCGGAGATTG~~~TCACGAGAACCT~~~GGTGAG~~~~~~
~~~~~~~~~~~~~~~~~~~~~~~~~~~~~~~~~GATGGG~~~~~~~~~~~~~~~~~~~~~
~~~~~~~~~~~~GATGACAGGACAAGGGAACATCCTTTTATAGTTACAGAGCCCGGAGAA
GTGGCAAGGGGGAAGAAGAATGGTTTAGATTACCTGTTTGATTTATATGAGCAGTGTGCT
CGATTTCTAGATGAAGTGCAGCAGATGTCACGAGAAAGGGGGGAAAAATGCCCTACG~~~
~~~~~~~~~~~~AAGGTGACGAATCAAGTGTTTCGACATGCCAAGCTCAAAGGTGCTAGC
TACATCAACAAGCCAAAGATGAGACACTACGTACATTGCTATGCTCTGCATTGCCTAGAC
AAGGAGAAGTCCAACTTACTGAGGAAGATATTCAAAGAACGGGGAGAG~~~~~~~~~~~~
~~~AACGTAGGTGCATGGCGGCAAGCTTGCTATTACCCATTGGTGGACATGGCCAGAGAC
AACGGC~~~TGGGATATAGAAGGCGTCTTTGTGAGGAACGAGAAGCTCCGCATTTGGTAT
GTTCCCACAAAGCTTCGTCAGCTGTGTCATTTGGAGAAGAGTAAGGACAGTGATAGTTGC
AGCTATGAA~~~~~~~~~
>Botrychium_dissectum_LFY
TCACTGGAAGAGCTGTTCAAGGATTATGGAGTACGCATAACTACCATCGCCAAGGTGGTG
GAGATGGGCTTTACTGTCAGT~~~~~~ACGCTTGTCAATATGACAGAGCAAGAAATAGAT
GATGTTATT~~~AAGACCATACTTGATGGT~~~TATCACATT~~~~~~~~~GAGCTTCTT
GTGGGAGAGAGGTATGGTTTTAAATCTGCAATCAGA~~~~~~~~~~~~~~~~~~GCAGAA
AAGAGGAGACAC~~~GAGGAAGAGGTAGAAAGGCAGCGCTTGCAGCTTCTT~~~TCAAGA
AGCGGA~~~AGGAAACGGAAG~~~~~~~~~~~~~~~~~~GACGAC~~~~~~~~~~~~~~~
~~~~~~~~~~~~~~~~~~~~~~~~~~~~~~~~~~~~~~~ACTGCTGTGGTCGCTACCTCT
CTAGAAGGAATTCCAAGAGAGCAAGGAGCAGACAACGGTCTC~~~ATGTTTCCAGATGCA
ATTGCTACG~~~~~~ATTGGCCCC~~~~~~CTAAACCTTAATTCAAAGGAGCCTGTT~~~
~~~CTTTTGGAGCAGAGCCATACT~~~~~~~~~CATTTTGGCGCACCTGCATTACTGGCT
ATT~~~~~~~~~~~~CCGGAACCTAGCAGT~~~~~~~~~~~~GACAATGAGAAGAGAAAA
CTTGGGAGAAAGAAACAGAAACGAAGACAC~~~TCTCGAGAACCT~~~GGGGAG~~~~~~
~~~~~~~~~~~~~~~~~~~~~~~~~~~~~~~~~GATGGG~~~~~~~~~~~~~~~~~~~~~
~~~~~~~~~~~~GATGACAGACCCAGAGAGCATCCCTTTATAGTGACAGAGCCTGGTGAA
CTTGCAAGAGGCAAGAAAAATGGATTGGATTATCTCTTCGATCTTTATGAACAGTGTGCA
AGGTTCTTAGGTGAAGTTCAGCAAATATCTAAAGAAAGGGGGGAGAAGTGTCCCACG~~~
~~~~~~~~~~~~AAGGTAACCAATCAAGTGTTTCGACATGCCAAGCTCAAGGGTGCTAGC
TATATCAACAAGCCTAAGATGAGACATTATGTACATTGTTATGCCTTACATTGCTTGGAT
CTGGAACAATCTAATCATTTGAGGAAGCTCTATAAAGACCGTGGAGAA~~~~~~~~~~~~
~~~AATGTTGGTGCCTGGCGGCAAGCTTGTTACTATCCCTTGGTGGAGATGGCTAGGCAG
AATGGT~~~TGGGACATTGAAGGAGTTTTCAACAGGAATGAGAAGCTTCGCATCTGGTAT
GTACCTACAAAACTTAGGCAGCTTTGTCATATAGAAAAAAGCAAGGACAGTGACAGTTGC
AGTTATGAATGA~~~~~~
>Botrychium_multifidum_LFY
TCACTGGAAGAGCTGTTCAAGGATTATGGAGTACGCATAACTACCATCGCCAAGGTGGTG
GAGATGGGCTCTACTGTCAGT~~~~~~ACGCTTGTCAATATGACAGAGCAAGAAATAGAT
GATGTTATT~~~AAGACCATACTTGATGGT~~~TATCACATT~~~~~~~~~GAGCTTCTT
GTGGGAGAGAGGTATGGTTTTAAATCTGCAATCAGA~~~~~~~~~~~~~~~~~~GCAGAA
AAGAGGAGACAC~~~~~~~~~~~~~~~~~~~~~~~~~~~~~~~~~~~~~~~~~~~~~~~~
~~~~~~~~~~~~~~~~~~~~~~~~~~~~~~~~~~~~~~~~~~~~~~~~~~~~~~~~~~~~
~~~~~~~~~~~~~~~~~~~~~~~~~~~~~~~~~~~~~~~~~~~~~~~~~~~~~~~~~~~~
~~~~~~~~~~~~~~~~~~~~~~~~~~~~~~~~~~~~~~~~~~~~~~~~~~~~~~~~~~~~
~~~~~~~~~~~~~~~~~~~~~~~~~~~~~~~~~~~~~~~~~~~~~~~~~~~~~~~~~~~~
~~~~~~~~~~~~~~~~~~~~~~~~~~~~~~~~~~~~~~~~~~~~~~~~~~~~~~~~~~~~
~~~~~~~~~~~~~~~~~~~~~~~~~~~~~~~~~~~~~~~~~~~~~~~~~~~~~~~~~~~~
~~~~~~~~~~~~~~~~~~~~~~~~~~~~~~~~~~~~~~~~~~~~~~~~~~~~~~~~~~~~
~~~~~~~~~~~~~~~~~~~~~~~~~~~~~~~~~~~~~~~~~~~~~~~~~~~~~~~~~~~~
~~~~~~~~~~~~~~~~~~AGACCCAGAGAGCATCCCTTTATAGTGACAGAGCCTGGTGAA
CTTGCAAGAGGCAAGAAAAATGGATTGGATTATCTCTTCGATCTTTATGAACAGTGTGCA
AGGTTCTTAGGTGAAGTTCAGCAAATATCTAAAGAAAGGGGGGAGAAGTGTCCCACG~~~
~~~~~~~~~~~~AAGGTAACCAATCAAGTGTTTCGACATGCCAAGCTCAAGGGTGCTAGC
TATATTAACAAGCCTAAGATGAGACACTATGTACATTGTTATGCCTTACATTGCTTGGAT
CTGGAACAATCAAATCATTTGAGGAAGCTCTATAAAGAGCGTGGAGAA~~~~~~~~~~~~
~~~AATGTTGGTGCCTGGCGGCAAGCTTGTTACTATCCCTTGGTGGAGATGGCTAGGCAG
AATGGT~~~TGGGACATTGAAGGAGTCTTCAACAGGAATGAGAAGCTTCGCATCTGGTAT
GTACCTACAAAACTTCGGCAGCTTTGT~~~~~~~~~~~~~~~~~~~~~~~~~~~~~~~~~
~~~~~~~~~~~~~~~~~~
>Botrychium_multifidum_var.robustum_LFY
TCACTGGAAGAGCTGTTCAAGGATTATGGAGTACGCATAACTACCATCGCCAAGGTGGTG
GAGATGGGCTCTACTGTCAGT~~~~~~ACGCTTGTCAATATGACAGAGCAAGAAATAGAT
GATGTTATT~~~AAGACCATACTTGATGGT~~~TATCACATT~~~~~~~~~GAGCTTCTT
GTGGGAGAGAGGTATGGTTTTAAATCTGCAATCAGA~~~~~~~~~~~~~~~~~~GCAGAA
AAGAGGAGACAC~~~GAGGAAGAGGTAGAAAGGCAGCGCTTGCAGCTTCTT~~~TCAAGA
AGCGGA~~~AGGAAACGGAAG~~~~~~~~~~~~~~~~~~GACGAC~~~~~~~~~~~~~~~
~~~~~~~~~~~~~~~~~~~~~~~~~~~~~~~~~~~~~~~ACTGCTGTGGTCGCTACCTCT
CTAGAAGGAATTCCAAGAGAGCAAGGAGCAGACAACGGTCTC~~~ATGTTTCCAGATGCA
ATTGCTACG~~~~~~ATTGGCCCC~~~~~~CTAAACCTTAATTCAAAGGAGCCTGTT~~~
~~~CTTTTGGAGCAGAGCCATACT~~~~~~~~~CATTTTGGCGCACCTGCATTACTGGCT
ATT~~~~~~~~~~~~CCGGAACCTAGCAGT~~~~~~~~~~~~GACAATGAGAAGAGAAAA
CTTGGGAGAAAGAAACAGAAACGAAGACAC~~~TCTCGAGAACCT~~~GGGGAG~~~~~~
~~~~~~~~~~~~~~~~~~~~~~~~~~~~~~~~~GATGGG~~~~~~~~~~~~~~~~~~~~~
~~~~~~~~~~~~GATGACAGACCCAGAGAGCATCCCTTTATAGTGACAGAGCCTGGTGAA
CTTGCAAGAGGCAAGAAAAATGGATTGGATTATCTCTTCGATCTTTATGAACAGTGTGCA
AGGTTCTTAGGTGAAGTTCAGCAAATATCTAAAGAAAGGGGGGAGAAGTGTCCCACG~~~
~~~~~~~~~~~~AAGGTAACCAATCAAGTGTTTCGACATGCCAAGCTCAAGGGTGCTAGC
TATATTAACAAGCCTAAGATGAGACACTATGTACATTGTTATGCCTTACATTGCTTGGAT
CTGGAACAATCAAATCATTTGAGGAAGCTCTATAAAGAGCGTGGAGAA~~~~~~~~~~~~
~~~AATGTTGGTGCCTGGCGGCAAGCTTGTTACTATCCCTTGGTGGAGATGGCTAGGCAG
AATGGT~~~TGGGACATTGAAGGAGTCTTCAACAGGAATGAGAAGCTTCGCATCTGGTAT
GTACCTACAAAACTTCGGCAGCTTTGTCATATGGAAAAAAGCAAGGACAGTGACAGTTGC
AGCTACGAATGA~~~~~~
>Botrypus_virginianus_LFY1
~~~~~~~~~~~~~~~~~~~~~~~~~~~~~~~~~~~~~~~~~~~~~~~~~~~~~~~~~~~~
~~~~~~~~~~~~~~~~~~~~~~~~~~~~~~~~~~~~~~~~~~~~~~~~~~~~~~~~~~~~
~~~~~~~~~~~~~~~~~~~~~~~~~~~~~~~~~~~~~~~~~~~~~~~~~~~~~~~~~~~~
~~~~~~~~~~~~~~~~~~~~~~~~~~~~~~~~~~~~~~~~~~~~~~~~~~~~~~~~~~~~
~~~~~~~~~~~~~~~~~~~~~~~~~~~~~~~~~~~~~~~~~~~~~~~~~~~~~~~~~~~~
~~~~~~~~~~~~~~~~~~~~~~~~~~~~~~~~~~~~~~~~~~~~~~~~~~~~~~~~~~~~
~~~~~~~~~~~~~~~~~~~~~~~~~~~~~~~~~~~~~~~~~~~~~~~~~~~~~~~~~~~~
~~~~~~~~~~~~~~~~~~~~~~~~~~~~~~~~~~~~~~~~~~~~~~~~~~~~~~~~~~~~
~~~~~~~~~~~~~~~~~~~~~~~~~~~~~~~~~~~~~~~~~~~~~~~~~~~~~~~~~~~~
~~~~~~~~~~~~~~~~~~~~~~~~~~~~~~~~~~~~~~~~~~~~~~~~~~~~~~~~~~~~
~~~~~~~~~~~~~~~~~~~~~~~~~~~~~~~~~~~~~~~~~~~~~~~~~~~~~~~~~~~~
~~~~~~~~~~~~~~~~~~~~~~~~~~~~~~~~~~~~~~~~~~~~~~~~~~~~~~~~~~~~
~~~~~~~~~~~~~~~~~~~~~~~~~~~~~~~~~~~~~~~~~~~~~~~~~~~~~~~~~~~~
~~~~~~~~~~~~~~~~~~~~~~~~~~~~~~~~~~~~~~~~~~~~~~~~~~~~~~~~~~~~
~~~~~~~~~~~~~~~~~~AATGGATTGGATTATCTCTTCGATCTTTATGAACAGTGTGCA
AGGTTCTTAGGTGAAGTTCAGCAAATATCTAAAGAAAGGGGGGAGAAGTGTCCCACA~~~
~~~~~~~~~~~~AAGGTAACAAATCAAGTGTTTCGACATGCCAAACTCAAGGGTGCTAGC
TATATCAACAAACCTAAGATGAGGCATTATGTACATTGTTATGCCTTACATTGCTTGGAT
CTGGAACAATCAAATCATTCGAGGAAGCTTTATAAAGAGCGTGGAGAA~~~~~~~~~~~~
~~~AATGTTGGTGCATGGCGGCAAGCTTGTTACTATCCCTTGGTGGAGATGGCTAGGCAG
TATGGT~~~TGGGACATTGAAGGAGTCTTCAACAGGAATGGGAAGCTCCGCATCTGGTAT
GTACCTACAAAACTTAGGCAGCTTTGTCATATGGAAAAAAGCAAGGACAGTGACAGTTGC
AGTTATGAA~~~~~~~~~
>Botrypus_virginianus_LFY2
~~~~~~~~~~~~~~~~~~~~~~~~~~~~~~~~~~~~~~~~~~~~~~~~~~~~~~~~~~~~
~~~~~~~~~~~~~~~~~~~~~~~~~~~~~~~~~~~~~~~~~~~~~~~~~~~~~~~~~~~~
~~~~~~~~~~~~~~~~~~~~~~~~~~~~~~~~~~~~~~~~~~~~~~~~~~~~~~~~~~~~
~~~~~~~~~~~~~~~~~~~~~~~~~~~~~~~~~~~~~~~~~~~~~~~~~~~~~~~~~~~~
~~~~~~~~~~~~~~~~~~~~~~~~~~~~~~~~~~~~~~~~~~~~~~~~~~~~~~~~~~~~
~~~~~~~~~~~~~~~~~~~~~~~~~~~~~~~~~~~~~~~~~~~~~~~~~~~~~~~~~~~~
~~~~~~~~~~~~~~~~~~~~~~~~~~~~~~~~~~~~~~~~~~~~~~~~~~~~~~~~~~~~
~~~~~~~~~~~~~~~~~~~~~~~~~~~~~~~~~~~~~~~~~~~~~~~~~~~~~~~~~~~~
~~~~~~~~~~~~~~~~~~~~~~~~~~~~~~~~~~~~~~~~~~~~~~~~~~~~~~~~~~~~
~~~~~~~~~~~~~~~~~~~~~~~~~~~~~~~~~~~~~~~~~~~~~~~~~~~~~~~~~~~~
~~~~~~~~~~~~~~~~~~~~~~~~~~~~~~~~~~~~~~~~~~~~~~~~~~~~~~~~~~~~
~~~~~~~~~~~~~~~~~~~~~~~~~~~~~~~~~~~~~~~~~~~~~~~~~~~~~~~~~~~~
~~~~~~~~~~~~~~~~~~~~~~~~~~~~~~~~~~~~~~~~~~~~~~~~~~~~~~~~~~~~
~~~~~~~~~~~~~~~~~~~~~~~~~~~~~~~~~~~~~~~~~~~~~~~~~~~~~~~~~~~~
~~~~~~~~~~~~~~~~~~AATGGATTGGATTATCTCTTCGATCTTTATGAACAGTGTGCA
AGGTTCTTAGGTGAAGTTCAGCAAATATCTAAAGAAAGGGGGGAGAAGTGTCCCACA~~~
~~~~~~~~~~~~AAGGTAACAAATCAAGTGTTTCGACATGCCAAACTCAAGGGTGCTAGC
TATATCAACAAACCTAAGATGAGGCATTATGTACATTGTTATGCCTTACATTGCTTGGAT
CTGGAACAATCAAATCATTCGAGGAAGCTTTATAAAGAGCGTGGAGAA~~~~~~~~~~~~
~~~AATGTTGGTGCATGGCGGCAAGCTTGTTACTATCCCTTGGTGGAGATGGCTAGGCAG
TATGGT~~~TGGGACATTGAAGGAGTCTTCAACAGGAATGGGAAGCTCCGCATCTGGTAT
GTACCTACAAAACTTAGGCAGCTTTGTCATATGGAAAAAAGCAAGGACAGTGACAGTTGC
AGTTATGAA~~~~~~~~~
>Brachypodium_distachyon_LFY
~~~CTGGAGGAGCTGGTGTCGGGCTACGGCGTGCGGGCGTCCACGGTGGCGCGGATCTCC
GAGCTCGGGTTCACGGCCAGC~~~~~~ACGCTCCTCGTCATGACGGACCGCGAGCTCGAC
GACATGACG~~~GCCGCCCTCGCGGGGCTC~~~TTCCGCTGG~~~~~~~~~GACCTCCTC
ATCGGCGAGCGCTTCGGCCTCCGCGCCGCCCTCCGC~~~~~~~~~~~~~~~~~~GCCGAG
CGCTCCCGCCTC~~~~~~~~~~~~~~~~~~~~~~~~~~~~~~~~~~~~~~~~~~~~~~~~
~~~~~~~~~~~~~~~~~~~~~~~~~~~~~~~~~~~~~~~~~~~~~~~~~~~~~~~~~~~~
~~~~~~~~~~~~~~~~~~~~~~~~~~~~~~~~~~~~~~~~~~~~~~~~~~~~~~~~~~~~
~~~~~~~~~~~~~~~~~~~~~~~~~~~~~~~~~~~~~~~~~~~~~~~~~~~~~~~~~~~~
~~~~~~~~~~~~~~~~~~~~~~~~~~~~~~~~~~~~~~~~~~~~~~~~~~~~~~~~~~~~
~~~~~~~~~~~~~~~~~~~~~~~~~~~~~~~~~~~~~~~~~~~~~~~~~~~~~~~~~~~~
~~~~~~~~~~~~~~~~~~~~~~~~~~~~~~~~~~~~~~~~~~~~~~~~~~~~~~~~~~~~
~~~~~~~~~~~~~~~~~~~~~~~~~~~~~~~~~~~~~~~~~~~~~~~~~~~~~~~~~~~~
~~~~~~~~~~~~~~~~~~~~~~~~~~~~~~~~~~~~~~~~~~~~~~~~~~~~~~~~~~~~
~~~~~~~~~~~~~~~~~~CGGCAAAGGGAGCACCCGTTCGTGGTGACGGAGCCAGGGGAG
GTGGCGAGGGCTAAGAAGAACGGGCTGGATTATCTGTTCCATCTCTACGAGCAGTGCCGG
CTCTTCCTGCTCCAGGTGCAATCCATGGCCAAGCTGCATGGGCAGAAATCTCCCACC~~~
~~~~~~~~~~~~AAGGTGACGAACCAGGTGTTCAGGTACGCGAAGAAGGTGGGGGCGAGC
TACATCAACAAGCCCAAGATGCGGCACTACGTGCACTGCTACGCGCTGCACTGCCTGGAC
GAGGCCGGGTCGGACGCGCTGCGGCGGGCCTACAAGGCCCGGGGCGAG~~~~~~~~~~~~
~~~AACGTGGGGGCCTGGAGGCAGGCCTGCTACGCGCCGCTCGTCGACATCTCGGCCCGC
CACGGC~~~TTCGACATCGACGCCGTCTTCGCCGCGCACCCGCGCCTCGCCATCTGGTAC
GTGCCCACCAGGCTCCGCCTGCTCTGC~~~~~~~~~~~~~~~~~~~~~~~~~~~~~~~~~
~~~~~~~~~~~~~~~~~~
>Brassica_rapa_LFY1
GGTTTGGAGGGTTTGTTCGGTCCTTATGGAGTACGTTTTTACACGGCGGCGAAGATAGCA
GAGCTAGGATTTACGGCGAGC~~~~~~ACGTTGGTGGGCATGAAGGACGAGGAGCTTGAG
GATATGATG~~~AATAGCCTCTCTCATATC~~~TTTCGTTGG~~~~~~~~~GAGCTTCTT
GTTGGTGAACGGTACGGTATCAAAGCTGCTGTTAGA~~~~~~~~~~~~~~~~~~GCTGAA
CGAAGACGACTG~~~~~~~~~~~~~~~~~~~~~~~~~~~~~~~~~~~~~~~~~~~~~~~~
~~~~~~~~~~~~~~~~~~~~~~~~~~~~~~~~~~~~~~~~~~~~~~~~~~~~~~~~~~~~
~~~~~~~~~~~~~~~~~~~~~~~~~~~~~~~~~~~~~~~~~~~~~~~~~~~~~~~~~~~~
~~~~~~~~~~~~~~~~~~~~~~~~~~~~~~~~~~~~~~~~~~~~~~~~~~~~~~~~~~~~
~~~~~~~~~~~~~~~~~~~~~~~~~~~~~~~~~~~~~~~~~~~~~~~~~~~~~~~~~~~~
~~~~~~~~~~~~~~~~~~~~~~~~~~~~~~~~~~~~~~~~~~~~~~~~~~~~~~~~~~~~
~~~~~~~~~~~~~~~~~~~~~~~~~~~~~~~~~~~~~~~~~~~~~~~~~~~~~~~~~~~~
~~~~~~~~~~~~~~~~~~~~~~~~~~~~~~~~~~~~~~~~~~~~~~~~~~~~~~~~~~~~
~~~~~~~~~~~~~~~~~~~~~~~~~~~~~~~~~~~~~~~~~~~~~~~~~~~~~~~~~~~~
~~~~~~~~~~~~~~~~~~AGACAAAGGGAGCATCCGTTTATTGTAACGGAGCCAGGGGAA
GTAGCACGTGGCAAAAAGAACGGTTTGGATTATCTTTTCCACTTGTACGAACAGTGCCGC
GAGTTCCTTCTTCAGGTCCAGACCATTGCTAAAGATCGTGGCGAAAAATGCCCTACC~~~
~~~~~~~~~~~~AAGGTGACGAACCAGGTGTTCAGATACGCTAAGAAATCGGGCGCAAAT
TACATAAACAAGCCAAAAATGCGACACTACGTTCATTGTTACGCACTGCACTGCCTCGAC
GAAGAAGCTTCAAACGCTCTCCGAAGAACGTTTAAAGAACGCGGGGAG~~~~~~~~~~~~
~~~AACGTTGGGTCGTGGCGTCAGGCTTGTTACAAGCCACTTGTGGACATAGCTTGTCGT
CATGGC~~~TGGGATATAGACGCCGTTTTTAACGCTCATCCTCGTCTTTCCATTTGGTAT
GTTCCCACTAAGCTGCGTCAGCTCTGC~~~~~~~~~~~~~~~~~~~~~~~~~~~~~~~~~
~~~~~~~~~~~~~~~~~~
>Brassica_rapa_LFY2
GGGTTGGAGGGTTTGTTCGGTCCTTACGGTGTACGTTTTTACACGGCGGCGAAGATAGCC
GAGCTAGGTTTCACGGCGAGC~~~~~~ACGCTTGTGGGCATGAAGGACGAGGAGCTTGAG
GATATGATG~~~AATAGCCTCTCTCATATC~~~TTTCGTTGG~~~~~~~~~GAGCTCCTC
GTGGGTGAACGGTACGGTGTCAAAGCCGCCGTGAGA~~~~~~~~~~~~~~~~~~GCTGAA
CGGAGACGGTTG~~~~~~~~~~~~~~~~~~~~~~~~~~~~~~~~~~~~~~~~~~~~~~~~
~~~~~~~~~~~~~~~~~~~~~~~~~~~~~~~~~~~~~~~~~~~~~~~~~~~~~~~~~~~~
~~~~~~~~~~~~~~~~~~~~~~~~~~~~~~~~~~~~~~~~~~~~~~~~~~~~~~~~~~~~
~~~~~~~~~~~~~~~~~~~~~~~~~~~~~~~~~~~~~~~~~~~~~~~~~~~~~~~~~~~~
~~~~~~~~~~~~~~~~~~~~~~~~~~~~~~~~~~~~~~~~~~~~~~~~~~~~~~~~~~~~
~~~~~~~~~~~~~~~~~~~~~~~~~~~~~~~~~~~~~~~~~~~~~~~~~~~~~~~~~~~~
~~~~~~~~~~~~~~~~~~~~~~~~~~~~~~~~~~~~~~~~~~~~~~~~~~~~~~~~~~~~
~~~~~~~~~~~~~~~~~~~~~~~~~~~~~~~~~~~~~~~~~~~~~~~~~~~~~~~~~~~~
~~~~~~~~~~~~~~~~~~~~~~~~~~~~~~~~~~~~~~~~~~~~~~~~~~~~~~~~~~~~
~~~~~~~~~~~~~~~~~~AGACAGAGAGAGCATCCGTTCATCGTAACGGAGCCAGGGGAA
GTGGCACGTGGCAAAAAGAACGGTTTGGATTATCTTTTCCACTTGTACGAACAATGTCGC
GAGTTTCTTATTCAAGTTCAGACCATTGCTAAAGACCGTGGCGAAAAATGCCCCACC~~~
~~~~~~~~~~~~AAGGTGACGAACCAAGTATTCAGATACGCCAAGAAGTCCGGAGCGAGT
TACATAAACAAGCCGAAGATGCGACACTACGTTCATTGCTACGCACTCCACTGCCTAGAC
GAAGAAGCTTCAAACGCTCTACGAAGAGCGTTTAAAGAACGCGGCGAG~~~~~~~~~~~~
~~~AACGTTGGGTCGTGGCGTCAGGCATGTTACAAGCCGCTAGTGAACATAGCTTGTCGT
CATGGC~~~TGGGACATAGACGCAGTTTTCAACGCTCACCCTCGTCTCTCCATTTGGTAT
GTCCCCACTAAGCTGCGTCAGCTCTGC~~~~~~~~~~~~~~~~~~~~~~~~~~~~~~~~~
~~~~~~~~~~~~~~~~~~
>Capsella_rubella_LFY
GGTTTAGAGGGACTCTTTGGTGCTTACGGTATCCGTTTCTACACGGCGGCGAAGATAGCG
GAGTTGGGTTTTACGGCCAGC~~~~~~ACGCTCGTTGGTATGAAGGACGAGGAGCTTGAG
GAGATGATG~~~AACAGTCTCTCTCACATC~~~TTTAGGTGG~~~~~~~~~GAGCTTCTC
GTTGGTGAACGGTACGGTATCAAAGCTGCCGTAAGA~~~~~~~~~~~~~~~~~~GCTGAA
CGGAGACGATTG~~~~~~~~~~~~~~~~~~~~~~~~~~~~~~~~~~~~~~~~~~~~~~~~
~~~~~~~~~~~~~~~~~~~~~~~~~~~~~~~~~~~~~~~~~~~~~~~~~~~~~~~~~~~~
~~~~~~~~~~~~~~~~~~~~~~~~~~~~~~~~~~~~~~~~~~~~~~~~~~~~~~~~~~~~
~~~~~~~~~~~~~~~~~~~~~~~~~~~~~~~~~~~~~~~~~~~~~~~~~~~~~~~~~~~~
~~~~~~~~~~~~~~~~~~~~~~~~~~~~~~~~~~~~~~~~~~~~~~~~~~~~~~~~~~~~
~~~~~~~~~~~~~~~~~~~~~~~~~~~~~~~~~~~~~~~~~~~~~~~~~~~~~~~~~~~~
~~~~~~~~~~~~~~~~~~~~~~~~~~~~~~~~~~~~~~~~~~~~~~~~~~~~~~~~~~~~
~~~~~~~~~~~~~~~~~~~~~~~~~~~~~~~~~~~~~~~~~~~~~~~~~~~~~~~~~~~~
~~~~~~~~~~~~~~~~~~~~~~~~~~~~~~~~~~~~~~~~~~~~~~~~~~~~~~~~~~~~
~~~~~~~~~~~~~~~~~~AGACAGAGGGAGCATCCGTTTATCGTAACGGAGCCAGGGGAA
GTGGCACGTGGCAAAAAGAACGGTTTGGATTATCTGTTCCATTTGTACGAACAATGCCGT
GAGTTCCTTCTTCAGGTTCAGACGATAGCTAAAGACCGTGGCGAGAAATGCCCCACC~~~
~~~~~~~~~~~~AAGGTGACGAACCAAGTGTTTAGGTACGCGAAGAAATCTGGGGCGAGT
TACATAAACAAGCCCAAAATGCGACACTACGTCCACTGTTACGCTCTCCACTGTCTAGAC
GAAGACGCTTCGAACGCTCTTCGAAGGTCTTTCAAAGAACGCGGTGAG~~~~~~~~~~~~
~~~AACGTTGGCTCGTGGCGTCAGGCTTGTTACAAGCCACTTGTGAACATCGCTTGTCGT
CATGGC~~~TGGGATATTGACGCCGTCTTTAACGCTCACCCTCGCCTCTCTATTTGGTAT
GTCCCCACTAAGCTACGTCAGCTTTGC~~~~~~~~~~~~~~~~~~~~~~~~~~~~~~~~~
~~~~~~~~~~~~~~~~~~
>Carica_papaya_LFY
GGTCTAGAGGAGCTTTTTCAAGATTACGGCATCAGGTACTTCACCGCTGCGAAGATCGCC
GAGCTGGGTTTCACGGCTAGC~~~~~~ACGCTGGTGGATATGAAGGATGAGGAACTGGAC
GAGATGATG~~~AACAGCTTGAGCCAGATT~~~TTTAGGTGG~~~~~~~~~GAGCTTCTG
GTGGGAGAGAGGTATGGGATTAAGGCTGCTGTTCGC~~~~~~~~~~~~~~~~~~GCTGAA
AGGAGGCGGCTT~~~~~~~~~~~~~~~~~~~~~~~~~~~~~~~~~~~~~~~~~~~~~~~~
~~~~~~~~~~~~~~~~~~~~~~~~~~~~~~~~~~~~~~~~~~~~~~~~~~~~~~~~~~~~
~~~~~~~~~~~~~~~~~~~~~~~~~~~~~~~~~~~~~~~~~~~~~~~~~~~~~~~~~~~~
~~~~~~~~~~~~~~~~~~~~~~~~~~~~~~~~~~~~~~~~~~~~~~~~~~~~~~~~~~~~
~~~~~~~~~~~~~~~~~~~~~~~~~~~~~~~~~~~~~~~~~~~~~~~~~~~~~~~~~~~~
~~~~~~~~~~~~~~~~~~~~~~~~~~~~~~~~~~~~~~~~~~~~~~~~~~~~~~~~~~~~
~~~~~~~~~~~~~~~~~~~~~~~~~~~~~~~~~~~~~~~~~~~~~~~~~~~~~~~~~~~~
~~~~~~~~~~~~~~~~~~~~~~~~~~~~~~~~~~~~~~~~~~~~~~~~~~~~~~~~~~~~
~~~~~~~~~~~~~~~~~~~~~~~~~~~~~~~~~~~~~~~~~~~~~~~~~~~~~~~~~~~~
~~~~~~~~~~~~~~~~~~AGACAGCGCGAGCACCCTTTCATCGTGACAGAGCCTGGGGAG
GTGGCACGTGGCAAAAAAAATGGCCTTGATTATCTCTTCCACTTGTACGAGCAGTGTCGT
GACTTCTTGATCCAAGTCCAGAACATCGCCAAGGAGCGAGGAGAAAAGTGTCCCACG~~~
~~~~~~~~~~~~AAGGTGACGAACCAGGTGTTTAGATATGCAAAGAAAGCTGGGGCGAGT
TATATAAACAAGCCAAAAATGCGACACTATGTGCACTGCTATGCTTTACACTGTCTTGAC
GAGAAGGAATCAAATGCGTTGAGGACAGCATTTAAGGAGAGAGGAGAA~~~~~~~~~~~~
~~~AATGTAGGGTCGTGGAGACAGGCGTGTTATAAGCCTCTTGTCGCCATTGCAGCACGC
CAAGGT~~~TGGGACATTGATGCCATTTTCAATGCACATCCTCGTCTTGCCATTTGGTAT
GTCCCCAACAAGCTTCGCCAACTTTGC~~~~~~~~~~~~~~~~~~~~~~~~~~~~~~~~~
~~~~~~~~~~~~~~~~~~
>Ceratopteris_richardii_LFY1
CTTCTTGAAGATCTCTTTAAAGACTATGGAGTACGAAGCACCACAATAATTAAGGTCATG
GAGATGGGTTTCACTGTGAAT~~~~~~ACTTTGGTGAATATGATGGAGCAAGAGATTGAT
GACCTAATC~~~AAGACCATGACAGAAAGC~~~TACCATATG~~~~~~~~~GAGTTGTTG
GTCGGAGAGAAGTATGGCTTGAAGTCCGCTATTCGT~~~~~~~~~~~~~~~~~~GCAGAG
AAGAAGCGGCAA~~~~~~~~~~~~~~~~~~~~~~~~~~~~~~~~~~~~~~~~~~~~~~~~
~~~~~~~~~~~~~~~~~~~~~~~~~~~~~~~~~~~~~~~~~~~~~~~~~~~~~~~~~~~~
~~~~~~~~~~~~~~~~~~~~~~~~~~~~~~~~~~~~~~~~~~~~~~~~~~~~~~~~~~~~
~~~~~~~~~~~~~~~~~~~~~~~~~~~~~~~~~~~~~~~~~~~~~~~~~~~~~~~~~~~~
~~~~~~~~~~~~~~~~~~~~~~~~~~~~~~~~~~~~~~~~~~~~~~~~~~~~~~~~~~~~
~~~~~~~~~~~~~~~~~~~~~~~~~~~~~~~~~~~~~~~~~~~~~~~~~~~~~~~~~~~~
~~~~~~~~~~~~~~~~~~~~~~~~~~~~~~~~~~~~~~~~~~~~~~~~~~~~~~~~~~~~
~~~~~~~~~~~~~~~~~~~~~~~~~~~~~~~~~~~~~~~~~~~~~~~~~~~~~~~~~~~~
~~~~~~~~~~~~~~~~~~~~~~~~~~~~~~~~~~~~~~~~~~~~~~~~~~~~~~~~~~~~
~~~~~~~~~~~~~~~~~~AGAACAAGAGAGCATCCATTCATTGTGACAGAGCCAGGTGAA
GTGGCAAGGGGAAAGAAGAATGGTTTAGACTACTTGTTTGATTTATACGAACAATGTGCA
CGCTTTTTAGATGAAGTGCAACAGATGGCCAGAGAAAGAGGGGAGAAGTGTCCTACG~~~
~~~~~~~~~~~~AAGGTAACAAATCAAGTATTCCGGCATGCCAAGTTGAAAGGTGCGAGC
TATATTAACAAGCCAAAGATGAGACACTATGTACACTGCTATGCACTGCATTGTCTGGAC
AAAGAGAAATCAAACTTTTTGAGAAAACAGTTCAAAGAGAGGGGAGAA~~~~~~~~~~~~
~~~AATGTGGGTGCATGGCGACAAGCATGCTATTATCCATTGGTGGATATGGCTCGAGAT
AACGGC~~~TGGGATATAGAGGGTGTCTTTGCGAGGAATGAGAAGCTCCGTATCTGGTAT
GTTCCTACAAGGCTTCGACAGCTCTGT~~~~~~~~~~~~~~~~~~~~~~~~~~~~~~~~~
~~~~~~~~~~~~~~~~~~
>Ceratopteris_richardii_LFY2
CTCCTTGAAGATCTCTTCAAGGACTATGGTGTACGGAGCACTACCATAGTGAAGGTTATG
GAAATGGGTTTCACTGTTAGT~~~~~~ACTCTAGTGAACATGATGGAGCAAGAGATTGAT
GATGTTATC~~~AAGACAATGATAGAGGGT~~~TATCATATG~~~~~~~~~GAACTTCTG
GTTGGTGAAAAATATGGTTTGAAATCTGCAGTCCGG~~~~~~~~~~~~~~~~~~GCTGAG
AGAAAACGCCAA~~~~~~~~~~~~~~~~~~~~~~~~~~~~~~~~~~~~~~~~~~~~~~~~
~~~~~~~~~~~~~~~~~~~~~~~~~~~~~~~~~~~~~~~~~~~~~~~~~~~~~~~~~~~~
~~~~~~~~~~~~~~~~~~~~~~~~~~~~~~~~~~~~~~~~~~~~~~~~~~~~~~~~~~~~
~~~~~~~~~~~~~~~~~~~~~~~~~~~~~~~~~~~~~~~~~~~~~~~~~~~~~~~~~~~~
~~~~~~~~~~~~~~~~~~~~~~~~~~~~~~~~~~~~~~~~~~~~~~~~~~~~~~~~~~~~
~~~~~~~~~~~~~~~~~~~~~~~~~~~~~~~~~~~~~~~~~~~~~~~~~~~~~~~~~~~~
~~~~~~~~~~~~~~~~~~~~~~~~~~~~~~~~~~~~~~~~~~~~~~~~~~~~~~~~~~~~
~~~~~~~~~~~~~~~~~~~~~~~~~~~~~~~~~~~~~~~~~~~~~~~~~~~~~~~~~~~~
~~~~~~~~~~~~~~~~~~~~~~~~~~~~~~~~~~~~~~~~~~~~~~~~~~~~~~~~~~~~
~~~~~~~~~~~~~~~~~~AGGACCAGAGAACACCCATTTATAGTGACAGAGCCTGGTGAA
GTTGCAAGGGGAAAGAAAAATGGCTTAGATTATTTGTTTGACCTGTATGAGCAGTGTGCA
CGATTCTTAGATGAAGTACAACAGATGGCAAGGGAAAGGGGGGAGAAATGTCCTACA~~~
~~~~~~~~~~~~AAGGTAACAAACCAAGTGTTTCGACATGCCAAGCTCAAAGGTGCAAGT
TATATCAACAAACCAAAGATGAGGCACTATGTTCACTGCTATGCCCTACATTGTCTGGAT
AAAGATAAATCAAACTTCTTAAGGAAACAGTTTAAAGAAAGAGGAGAG~~~~~~~~~~~~
~~~AATGTGGGTGCATGGAGACAAGCTTGCTACTTCCCTCTGGTTGACATGGCTAGAGAC
AATGGT~~~TGGGATATAGAAGGTGTCTTTGTCAGAAATGAGAAGCTTCGGATTTGGTAT
GTCCCAACCAAACTTCGCCAACTTTGT~~~~~~~~~~~~~~~~~~~~~~~~~~~~~~~~~
~~~~~~~~~~~~~~~~~~
>Chaetosphaeridium_globosum_LFY
~~~~~~~~~~~~~~~~~~~~~~~~~~~~~~~~~~~~~~~~~~~~~~~~~~~~~~~~~~~~
~~~~~~~~~~~~~~~~~~~~~~~~~~~~~~~~~~~~~~~~~~~~~~~~~~~~~~~~~~~~
~~~~~~~~~~~~~~~~~~~~~~~~~~~~~~~~~~~~~~~~~~~~~~~~~~~~~~~~~~~~
~~~~~~~~~~~~~~~~~~~~~~~~~~~~~~~~~~~~~~~~~~~~~~~~~~~~~~~~~~~~
~~~~~~~~~~~~~~~~~~~~~~~~~~~~~~~~~~~~~~~~~~~~~~~~~~~~~~~~~~~~
~~~~~~~~~~~~~~~~~~~~~~~~~~~~~~~~~~~~~~~~~~~~~~~~~~~~~~~~~~~~
~~~~~~~~~~~~~~~~~~~~~~~~~~~~~~~~~~~~~~~~~~~~~~~~~~~~~~~~~~~~
~~~~~~~~~~~~~~~~~~~~~~~~~~~~~~~~~~~~~~~~~~~~~~~~~~~~~~~~~~~~
~~~~~~~~~~~~~~~~~~~~~~~~~~~~~~~~~~~~~~~~~~~~~~~~~~~~~~~~~~~~
~~~~~~~~~~~~~~~~~~~~~~~~~~~~~~~~~~~~~~~~~~~~~~~~~~~~~~~~~~~~
~~~~~~~~~~~~~~~~~~~~~~~~~~~~~~~~~~~~~~~~~~~~~~~~~~~~~~~~~~~~
~~~~~~~~~~~~~~~~~~~~~~~~~~~~~~~~~~~~~~~~~~~~~~~~~~~~~~~~~~~~
~~~~~~~~~~~~~~~~~~~~~~~~~~~~~~~~~~~~~~~~~~~~~~~~~~~~~~~~~~~~
~~~~~~~~~~~~~~~~~~CGGCCTCGCGAGCACCCCTTTGTGGTGACCGAGAACGGGGAG
CAGGCGCGCGGCAAGAAGAATGGCCTGGACTACCTCTTCAACCTCTACGAGGAGGCGGCC
AAGCTGCTGGGGGAGGTGCAGCAGCAGGCGCAGCAGAATGGGGACAAGGTGCCCCAA~~~
~~~~~~~~~~~~AAGGTGACCAACCAGGTGTTCCGGCACGCCAAGGCCAAGGGCATGGGC
TACATCAACAAGCCCAAGATGCGGCAGTACGTGCACTGCTACGCGCTGCACTGCATCGAC
CCCGAGACGTCCGACAACCTCCGCAGGAAGTGCAAGGAGAGCGGGGAG~~~~~~~~~~~~
~~~AACGTGGGGCAGTGGTGCCAGGAATGTTATGCGCCATTGCTACTGATTCTGCGGCAG
AACAAC~~~TTTGACGTGGAGCGCTTGTTCTACGAGCATGAGAAGTTGCGGATATGGTAC
~~~~~~~~~~~~~~~~~~~~~~~~~~~~~~~~~~~~~~~~~~~~~~~~~~~~~~~~~~~~
~~~~~~~~~~~~~~~~~~
>Cheilanthes_arizonica_LFY
CTCCTTGAAGATTTTTTCAAAGACTATGGTGTGCGCAGCACCACTATAATCAAGGTCATG
GAAATGGGCTTCACTGTTAGT~~~~~~ACTTTAGTGAATATGATGGAACAAGAGATTGAT
GATGTGATC~~~AAGACCATGATGGAGGGC~~~TATCAGATG~~~~~~~~~GAGCTTTTG
GTTGGAGAGAAGTATGGTTTGAAGTCTGCAATCAGA~~~~~~~~~~~~~~~~~~GCTGAG
AGAAAACGACAA~~~GAGGAGGAGATGGAGCGGCAACGATTGCAATTGTTG~~~GCTAAA
AATAGC~~~AAAAAACACAAG~~~~~~~~~~~~~~~TCTGATGAT~~~~~~~~~~~~~~~
~~~~~~~~~~~~~~~~~~~~~~~~~~~~~~~~~~~~~~~AGTGGCATGGTTGCAACCTCA
GCAGAAGGCACT~~~AGGGAGCAAAGAGGGGACAATGGTATG~~~ATGTTTCCGGACGCC
GGCGCCCCC~~~~~~AACGGTCCC~~~~~~TTAAATTTGAACTCGAAGGAACATCCT~~~
~~~CAACAGGAGCACAGCCATGCA~~~~~~~~~CACTTTGGGCCTCCGGGCCTTCTGGCT
TTA~~~~~~~~~~~~CCAGAGCCTAGCAGT~~~~~~~~~~~~GACAATGAGGGGCGCAAA
CTAGCAAGAAAGAAACAAAAACGGAGGCTA~~~TCGCGAGAACCC~~~GGCGAG~~~~~~
~~~~~~~~~~~~~~~~~~~~~~~~~~~~~~~~~GATGGA~~~~~~~~~~~~~~~~~~~~~
~~~~~~~~~~~~GATGACAGGACAAGGGAGCACCCGTTTATAGTTACTGAGCCTGGCGAA
GTGGCAAGGGGGAAGAAGAATGGTTTAGATTATCTGTTTGATCTTTACGAGCAGTGTGCA
AGGTTTCTAGATGAAGTGCAACAGATGTCGAGAGAAAGGGGGGAAAAATGCCCTACG~~~
~~~~~~~~~~~~AAGGTAACGAACCAGGTATTTCGACATGCCAAGCTAAAAGGTGCTAGC
TATATCAACAAGCCAAAGATGCGACATTATGTACATTGCTATGCTCTGCATTGCCTGGAC
AAGGAGAAATCCAACTTTCTAAGGAAGCAGTTTAAAGAGCGGGGGGAG~~~~~~~~~~~~
~~~AATGTCGGCGCATGGCGACAAGCTTGCTACTATCCATTGGTAGAAATGGCTCGGGAC
AATGGT~~~TGGGATATAGAAGGTGTGTTTGTCAGAAACGAGAAGCTTCGCATTTGGTAT
GTTCCAACGAAGCTTCGACAGTTGTGCCATTTGGAGAAGAGTAAGGACAGTGATAGTTGC
AGCTATGAATGA~~~~~~
>Cibotium_glaucum_LFY
CTACTGGAAGAGCTTTTCAAAGAGTATGGTGTGCGCACTACCACCGTAATCAAAATCATG
GAGATGGGTTTCACTGTCAGC~~~~~~ACTCTTGTTAACATGATGGAGCAAGAGATAGAT
GATGTGATC~~~AAGACCATGATGGAGGGT~~~TATCACATG~~~~~~~~~GATCTCTTG
GTTGGGGAGAAGTATGGGCTGAAATCTGCAATCCGA~~~~~~~~~~~~~~~~~~GCTGAA
AAAAAGCGTCAA~~~GAGGAGGACATGGAACGGCAACGCCTGCAACTACTT~~~GCCAAG
AATGGC~~~AAGAAGCACAAA~~~~~~~~~~~~~~~TCAGATGAT~~~~~~~~~~~~~~~
~~~~~~~~~~~~~~~~~~~~~~~~~~~~~~~~~~~~~~~AGTGGCATGGTCGCAACCTCA
GTAGAGGGCACT~~~AGGGAGCAGAGAGGGGATAATGGCATG~~~ATGTTTCCGGATGCT
GTCGCCCAC~~~~~~AATGGGCCC~~~~~~TTGAATCTGAACTCCAAGGAACACGCT~~~
~~~CAGCAAGAACATAGTCATGCA~~~~~~~~~CAGTTTGGGCCTCCTGGGCTTTTGGCT
CTA~~~~~~~~~~~~CCTGAACCGAGTAGT~~~~~~~~~~~~GACAATGAGGGGCGCAAA
TCAGCAAGGAAAAAGCAAAAGCGGAGATTG~~~TCACGAGAGCCT~~~GGTGAG~~~~~~
~~~~~~~~~~~~~~~~~~~~~~~~~~~~~~~~~GATGGG~~~~~~~~~~~~~~~~~~~~~
~~~~~~~~~~~~GATGACAGGACAAGGGAGCATCCTTTCATAGTTACGGAGCCTGGAGAA
GTGGCAAGGGGAAAGAAGAATGGCTTAGATTACCTTTTTGATTTGTATGAGCAGTGTGCA
AGGTTTCTAGATGAAGTGCAGCAGATGTCAAGAGAAAGGGGCGAAAAATGCCCTACG~~~
~~~~~~~~~~~~AAGGTAACCAACCAAGTTTTTCGACATGCCAAGCTCAAAGGTGCTAGC
TATATCAACAAACCAAAGATGCGACACTATGTACATTGCTATGCTCTACATTGCCTTGAC
AAGGAGAAATCCAACCTGCTGAGGAAGATATTTAAGGACCGGGGAGAA~~~~~~~~~~~~
~~~AATGTAGGGGCTTGGCGGCAAGCTTGCTATTATCCTCTGGTGGACATGGCGAGGGGC
AATGGC~~~TGGGATATAGAAGGCGTTTTTGTGAGGAACGAGAAGCTGCGCATTTGGTAT
GTTCCCACGAAGCTTCGCCAGCTCTGTCATTTGGAGAAGAGTAAGGACAGCGATAGTTGC
AGCTATGAATGA~~~~~~
>Citrus_clementina_LFY
GGGCTGGAGGAGCTGTTCCAGGCTTATGGGATAAGATACCACACGGCAGCGAAGATAGCG
GAGCTCGGGTTCACGGTGAAC~~~~~~ACGCTGTTGGACATGAAAGACGAGGAGCTCGAT
GAGATGATG~~~AACAGCTTGGGTCACTTG~~~TTCAGGTGG~~~~~~~~~GAGCTGCTC
GTTGGAGAGAGATACGGCATCAAAGCTGCTGTTAGG~~~~~~~~~~~~~~~~~~GCTGAG
AGGAGAAGGCTT~~~~~~~~~~~~~~~~~~~~~~~~~~~~~~~~~~~~~~~~~~~~~~~~
~~~~~~~~~~~~~~~~~~~~~~~~~~~~~~~~~~~~~~~~~~~~~~~~~~~~~~~~~~~~
~~~~~~~~~~~~~~~~~~~~~~~~~~~~~~~~~~~~~~~~~~~~~~~~~~~~~~~~~~~~
~~~~~~~~~~~~~~~~~~~~~~~~~~~~~~~~~~~~~~~~~~~~~~~~~~~~~~~~~~~~
~~~~~~~~~~~~~~~~~~~~~~~~~~~~~~~~~~~~~~~~~~~~~~~~~~~~~~~~~~~~
~~~~~~~~~~~~~~~~~~~~~~~~~~~~~~~~~~~~~~~~~~~~~~~~~~~~~~~~~~~~
~~~~~~~~~~~~~~~~~~~~~~~~~~~~~~~~~~~~~~~~~~~~~~~~~~~~~~~~~~~~
~~~~~~~~~~~~~~~~~~~~~~~~~~~~~~~~~~~~~~~~~~~~~~~~~~~~~~~~~~~~
~~~~~~~~~~~~~~~~~~~~~~~~~~~~~~~~~~~~~~~~~~~~~~~~~~~~~~~~~~~~
~~~~~~~~~~~~~~~~~~AGACAGCGAGAGCACCCATTCATTGTGACCGAACCTGGTGAG
GTGGCACGTGGCAAAAAGAACGGCCTCGATTACCTCTTCCATCTCTACGAGCAATGCCGT
GATTTCTTGATCCAGGTCCAGAACATCGCCAAGGAGCGCGGCGAAAAATGCCCAACC~~~
~~~~~~~~~~~~AAGGTGACTAATCAGGTGTTTAGGTATGCGAAGAAGGCCGGAGCGAGC
TATATTAACAAGCCAAAAATGCGGCACTATGTGCATTGCTACGCATTGCACTGCCTGGAC
GAGGAAGCATCGAATGCACTGAGGAGGGCTTTCAAGGAGAGAGGGGAG~~~~~~~~~~~~
~~~AATGTTGGGGCATGGAGACAGGCATGCTACAAGCCTCTTGTAGCCATTGCTGCCCGC
CAAGGT~~~TGGGATATTGATGCCATTTTCAATGCTCATCCCCGTCTTGGCATTTGGTAC
GTGCCCACCAGGCTTCGCCAACTTTGT~~~~~~~~~~~~~~~~~~~~~~~~~~~~~~~~~
~~~~~~~~~~~~~~~~~~
>Citrus_sinensis_LFY
GGGCTGGAGGAGCTGTTCCAGGCTTATGGGATAAGATACCACACAGCAGCGAAGATAGCG
GAGCTCGGGTTCACGGTGAAC~~~~~~ACGCTGTTGGACATGAAAGACGAGGAGCTCGAT
GAGATGATG~~~AACAGCTTGGGTCACTTG~~~TTCAGGTGG~~~~~~~~~GAGCTGCTC
GTTGGAGAGAGATACGGCATCAAAGCTGCTGTTAGG~~~~~~~~~~~~~~~~~~GCTGAG
AGGAGAAGGCTT~~~~~~~~~~~~~~~~~~~~~~~~~~~~~~~~~~~~~~~~~~~~~~~~
~~~~~~~~~~~~~~~~~~~~~~~~~~~~~~~~~~~~~~~~~~~~~~~~~~~~~~~~~~~~
~~~~~~~~~~~~~~~~~~~~~~~~~~~~~~~~~~~~~~~~~~~~~~~~~~~~~~~~~~~~
~~~~~~~~~~~~~~~~~~~~~~~~~~~~~~~~~~~~~~~~~~~~~~~~~~~~~~~~~~~~
~~~~~~~~~~~~~~~~~~~~~~~~~~~~~~~~~~~~~~~~~~~~~~~~~~~~~~~~~~~~
~~~~~~~~~~~~~~~~~~~~~~~~~~~~~~~~~~~~~~~~~~~~~~~~~~~~~~~~~~~~
~~~~~~~~~~~~~~~~~~~~~~~~~~~~~~~~~~~~~~~~~~~~~~~~~~~~~~~~~~~~
~~~~~~~~~~~~~~~~~~~~~~~~~~~~~~~~~~~~~~~~~~~~~~~~~~~~~~~~~~~~
~~~~~~~~~~~~~~~~~~~~~~~~~~~~~~~~~~~~~~~~~~~~~~~~~~~~~~~~~~~~
~~~~~~~~~~~~~~~~~~AGACAGCGAGAGCACCCATTCATTGTGACCGAACCTGGTGAG
GTGGCACGTGGCAAAAAGAACGGCCTCGATTACCTCTTCCATCTCTACGAGCAATGCCGT
GATTTCTTGATCCAGGTCCAGAACATCGCCAAGGAGCGCGGCGAAAAATGCCCAACC~~~
~~~~~~~~~~~~AAGGTGACTAATCAGGTGTTTAGGTATGCGAAGAAGGCCGGAGCGAGC
TATATTAACAAGCCAAAAATGCGGCACTATGTGCATTGCTACGCATTGCACTGCCTGGAC
GAGGAAGCATCGAATGCACTGAGGAGGGCTTTCAAGGAGAGAGGGGAG~~~~~~~~~~~~
~~~AATGTTGGGGCATGGAGACAGGCATGCTACAAGCCTCTTGTAGCCATTGCTGCCCGC
CAAGGT~~~TGGGATATTGATGCCATTTTCAATGCTCATCCCCGTCTTGGCATTTGGTAC
GTGCCCACCAGGCTTCGCCAACTTTGT~~~~~~~~~~~~~~~~~~~~~~~~~~~~~~~~~
~~~~~~~~~~~~~~~~~~
>Coleochaete_irregularis_LFY
ACGTTGGACACTCTCTTCCATAACTACGGATTGCGGCATAGCACTTTGGAGACCATGAAT
CAGATGGGCTTTACTGTCAGT~~~~~~ACACTCTGCAACATGACAGAGCAAGAGATTGAT
CTGATGATC~~~AAGACCATGGTGGAACAG~~~CTGAGTATG~~~~~~~~~GACCTGCTG
CAGGGTGAGAAGTTCGGGATCAAGGCAGCCATCCGG~~~~~~~~~~~~~~~~~~GCAGAA
CGGAGGCAGCTG~~~~~~~~~~~~~~~~~~~~~~~~~~~~~~~~~~~~~~~~~~~~~~~~
~~~~~~~~~~~~~~~~~~~~~~~~~~~~~~~~~~~~~~~~~~~~~~~~~~~~~~~~~~~~
~~~~~~~~~~~~~~~~~~~~~~~~~~~~~~~~~~~~~~~~~~~~~~~~~~~~~~~~~~~~
~~~~~~~~~~~~~~~~~~~~~~~~~~~~~~~~~~~~~~~~~~~~~~~~~~~~~~~~~~~~
~~~~~~~~~~~~~~~~~~~~~~~~~~~~~~~~~~~~~~~~~~~~~~~~~~~~~~~~~~~~
~~~~~~~~~~~~~~~~~~~~~~~~~~~~~~~~~~~~~~~~~~~~~~~~~~~~~~~~~~~~
~~~~~~~~~~~~~~~~~~~~~~~~~~~~~~~~~~~~~~~~~~~~~~~~~~~~~~~~~~~~
~~~~~~~~~~~~~~~~~~~~~~~~~~~~~~~~~~~~~~~~~~~~~~~~~~~~~~~~~~~~
~~~~~~~~~~~~~~~~~~~~~~~~~~~~~~~~~~~~~~~~~~~~~~~~~~~~~~~~~~~~
~~~~~~~~~~~~~~~~~~CGGCCCCGCGAGCACCCCTTTGTAGTCACGGAGCACGGCGAG
CAGGCACGAGGGAAGAAGAATGGGCTGGACTATCTGTTCCAGCTGTACGAGGAGGCCGCA
AAGCTCCTTAATGAGATACAGGCCATTTCCATGGAGAAGGGGGAGAAGGTCCCGACT~~~
~~~~~~~~~~~~AAGGTAACGAATCAGGTGTTCCGCCATGCGAAGATGAAAGGCATGGGC
TTCATCAACAAGCCAAAGATGCGACAGTACGTGCACTGCTACGCTCTCCACTGCATCGAC
CCCGTGCAGTCAAACACGCTGCGCAGGATATGCAAGGAACGCGGGGAG~~~~~~~~~~~~
~~~AACGTGGGGCAGTGGTGCCAGGAGTGTTATGGTCCCCTTGTGGCGATAGTGAGAGAA
AGCGGA~~~TGGGATCTTGAAGGCATCTTTAACAGTAATGACAAGCTGCGGATTTGGTAC
ATCCCTAAGAAACTTGTCCAA~~~~~~~~~~~~~~~~~~~~~~~~~~~~~~~~~~~~~~~
~~~~~~~~~~~~~~~~~~
>Cryptogramma_acrostichoides_LFY
CTACTTGAAGATCTCTTCAAAGACTACGGAGTGCGAAGCACTACTATAATCAAAGTAATG
GAGATGGGTTTTACTGTAAGT~~~~~~ACTCTAGTGAACATGATGGAACAAGAGATTGAT
GATGTGATC~~~AAGACCATGTTGGAGGGC~~~TATCACATG~~~~~~~~~GAACTTTTG
GTTGGGGAGAAATATGGTTTGAAGTCTGCAATCCGG~~~~~~~~~~~~~~~~~~GCCGAG
AGAAAGCGTCAA~~~GAGGAGGAGATGGAGCGGCAACGACTGCAATTACTA~~~GCTAAA
AATAGC~~~AAAAAAAACAAG~~~~~~~~~~~~~~~TCAGATGAT~~~~~~~~~~~~~~~
~~~~~~~~~~~~~~~~~~~~~~~~~~~~~~~~~~~~~~~AGTGGCATGGTTGCAACCTCA
GCAGAAGGCACC~~~AGGGAGCAAAGAGGGGACAATGGTATG~~~ATGTTTCCAGATGCT
GTTGCCCCC~~~~~~AATGGCCCC~~~~~~TTAAATCTCAACTCAAAGGAACATGCT~~~
~~~CAGCAGGAAAACAGCCATGCG~~~~~~~~~CAATTTGGGCCTCCAGGACTTCTGGCT
CTA~~~~~~~~~~~~CCAGAGCCAAGTAGT~~~~~~~~~~~~GACAACGAGGGGCGCAAA
TTAGCAAGAAAGAAACAAAAGCGAAGGCTA~~~TCGCGGGAACCT~~~GGTGAG~~~~~~
~~~~~~~~~~~~~~~~~~~~~~~~~~~~~~~~~GATGGG~~~~~~~~~~~~~~~~~~~~~
~~~~~~~~~~~~GACGACAGGACAAGGGAGCACCCATTTATAGTCACAGAGCCTGGCGAA
GTGGCAAGGGGGAAGAAGAATGGCTTAGATTATCTTTTTGATTTATACGAGCAGTGTGCG
AGATTTCTTGATGAAGTGCAGCAGATGTCAAGAGAAAGGGGTGAAAAATGCCCTACG~~~
~~~~~~~~~~~~AAGGTAACAAACCAAGTTTTTAGACATGCCAAGCTTAAAGGTGCCAGC
TATATCAACAAGCCAAAGATGAGACATTATGTACACTGCTATGCGCTGCATTGCCTAGAC
AGAGAGAAATCCAATTTTTTAAGGAAGCAATTTAAAGAAAGGGGGGAG~~~~~~~~~~~~
~~~AATGTGGGTGCATGGAGACAAGCTTGCTACTATCCTTTGGTGGATATGGCTCGGGAC
AATGGT~~~TGGGATATAGAAGGCGTATTTGTCCGAAATGAGAAGCTTCGCATCTGGTAT
GTCCCTACAAAGCTTCGACAGCTCTGCCATTTGGAGAAGAGCAAGGACAGTGATAGTTGC
AGCTATGAA~~~~~~~~~
>Cucumis_sativa_LFY
GGCCTGGAGGATTTGTTTCAGGCTTACGGAATCAGGTACTACACTGCCGCTAAAATTGCA
GAACTCGGATTCACCGTCAGC~~~~~~ACCCTCGTGGACATGAAAGACGAAGAGTTGGAG
GACATGATG~~~AACAGCCTCTCTCACATT~~~TTCCGCTGG~~~~~~~~~GACCTTCTA
GTGGGTGAAAGGTACGGAATTAAGGCTGCTGTACGA~~~~~~~~~~~~~~~~~~GCCGAA
CGCAGACGTCTA~~~~~~~~~~~~~~~~~~~~~~~~~~~~~~~~~~~~~~~~~~~~~~~~
~~~~~~~~~~~~~~~~~~~~~~~~~~~~~~~~~~~~~~~~~~~~~~~~~~~~~~~~~~~~
~~~~~~~~~~~~~~~~~~~~~~~~~~~~~~~~~~~~~~~~~~~~~~~~~~~~~~~~~~~~
~~~~~~~~~~~~~~~~~~~~~~~~~~~~~~~~~~~~~~~~~~~~~~~~~~~~~~~~~~~~
~~~~~~~~~~~~~~~~~~~~~~~~~~~~~~~~~~~~~~~~~~~~~~~~~~~~~~~~~~~~
~~~~~~~~~~~~~~~~~~~~~~~~~~~~~~~~~~~~~~~~~~~~~~~~~~~~~~~~~~~~
~~~~~~~~~~~~~~~~~~~~~~~~~~~~~~~~~~~~~~~~~~~~~~~~~~~~~~~~~~~~
~~~~~~~~~~~~~~~~~~~~~~~~~~~~~~~~~~~~~~~~~~~~~~~~~~~~~~~~~~~~
~~~~~~~~~~~~~~~~~~~~~~~~~~~~~~~~~~~~~~~~~~~~~~~~~~~~~~~~~~~~
~~~~~~~~~~~~~~~~~~AGACAGCGGGAGCATCCATTCATCGTAACCGAGCCAGGGGAG
GTTGCACGAGGAAAGAAAAACGGCCTCGACTATCTTTTTCACCTCTATGAACAGTGTCGT
GAATTTTTGATCCAAGTCCAGAACATTGCCAAGGAAAGAGGAGAAAAATGCCCCACT~~~
~~~~~~~~~~~~AAGGTGACGAACCAGGTGTTTAGATATGCAAAGAAGGCGGGTGCAAGT
TACATAAATAAGCCGAAAATGAGACACTACGTGCATTGCTATGCACTGCATTGTCTGGAC
GAGGAGGCGTCGAACGCATTGAGGAGCGTTTTCAAAGAGAGAGGCGAA~~~~~~~~~~~~
~~~AATGTGGGAGCTTGGCGACAGGCATGCTATAAGCCTCTGGTGACCATAGCAGGTACC
CAAGGT~~~TGGGACATCGATGCCATTTTCAATGCACATCCACGCCTTGCCATCTGGTAT
GTGCCTACCAAACTCCGCCAACTCTGC~~~~~~~~~~~~~~~~~~~~~~~~~~~~~~~~~
~~~~~~~~~~~~~~~~~~
>Culcita_macrocarpa_LFY1
CTACTAGAAGATCTCTTCAAAGACTATGGTGTGCGTATGGCCACCATAATCAAGGTTATG
GAAATGGGGTTTACCGTCAGC~~~~~~ACTCTAGTGAACATGATGGAACAAGAGATAGAT
GATGTGATC~~~AAGACCATGACAGAAGGC~~~TATCACATG~~~~~~~~~GAGCTCCTG
GTCGGGGAGAAGTATGGGCTGAAATCGGGGATCCGA~~~~~~~~~~~~~~~~~~GCTGAG
AAGAAGCGGCAG~~~GAGGAGGAGATGGAGCGGCAACGCTTGCAACTCCTT~~~GCCAAG
AGTGGC~~~AAGAAGCACAAA~~~~~~~~~~~~~~~TCAGATGAT~~~~~~~~~~~~~~~
~~~~~~~~~~~~~~~~~~~~~~~~~~~~~~~~~~~~~~~AGTGGCATGGTTGCAACTTCC
GTAGAGGGCACT~~~AGGGAGCAAAGAGGGGACAATGGTATG~~~ATGTTTCCCGATGCT
GTAGCCGCC~~~~~~AATGGGCCT~~~~~~TTGAATCTGAACTCAAAGGAACACGCC~~~
~~~CAACAAGAGCACAGTCATGCA~~~~~~~~~CAGTTTGGCCCTCCGGGGCTTCTGGCT
TTA~~~~~~~~~~~~CCCGAACCGAGTAGT~~~~~~~~~~~~GATAACGAGGGGCGGAAA
CTAACAAGAAAGAAACAAAAGCGGAGGCTA~~~TCTCGAGAACCC~~~GGTGAG~~~~~~
~~~~~~~~~~~~~~~~~~~~~~~~~~~~~~~~~GATGGG~~~~~~~~~~~~~~~~~~~~~
~~~~~~~~~~~~GATGACAGGACAAGGGAGCATCCTTTCATAGTGACGGAGCCCGGTGAA
GTGGCAAGGGGGAAGAAGAATGGCTTAGAT~~~~~~~~~~~~~~~~~~~~~~~~~~~~~~
~~~~~~~~~~~~~~~~~~~~~~~~~~~~~~~~~~~~~~~~~~~~~~~~~~~~~~~~~~~~
~~~~~~~~~~~~~~~~~~~~~~~~~~~~~~~~~~~~~~~~~~~~~~~~~~~~~~~~~~~~
~~~~~~~~~~~~~~~~~~~~~~~~~~~~~~~~~~~~~~~~~~~~~~~~~~~~~~~~~~~~
~~~~~~~~~~~~~~~~~~~~~~~~~~~~~~~~~~~~~~~~~~~~~~~~~~~~~~~~~~~~
~~~~~~~~~~~~~~~~~~~~~~~~~~~~~~~~~~~~~~~~~~~~~~~~~~~~~~~~~~~~
~~~~~~~~~~~~~~~~~~~~~~~~~~~~~~~~~~~~~~~~~~~~~~~~~~~~~~~~~~~~
~~~~~~~~~~~~~~~~~~~~~~~~~~~~~~~~~~~~~~~~~~~~~~~~~~~~~~~~~~~~
~~~~~~~~~~~~~~~~~~
>Culcita_macrocarpa_LFY2
~~~~~~~~~~~~~~~~~~~~~~~~~~~~~~~~~~~~~~~~~~~~~~~~~~~~~~~~~~~~
~~~~~~~~~~~~~~~~~~~~~~~~~~~~~~~~~~~~~~~~~~~~~~~~~~~~~~~~~~~~
~~~~~~~~~~~~~~~~~~~~~~~~~~~~~~~~~~~~~~~~~~~~~~~~~~~~~~~~~~~~
~~~~~~~~~~~~~~~~~~~~~~~~~~~~~~~~~~~~~~~~~~~~~~~~~~~~~~~~~~~~
~~~~~~~~~~~~~~~~~~~~~~~~~~~~~~~~~~~~~~~~~~~~~~~~~~~~~~~~~~~~
~~~~~~~~~~~~~~~~~~~~~~~~~~~~~~~~~~~~~~~~~~~~~~~~~~~~~~~~~~~~
~~~~~~~~~~~~~~~~~~~~~~~~~~~~~~~~~~~~~~~~~~~~~~~~~~~~~~~~~~~~
~~~~~~~~~~~~~~~~~~~~~~~~~~~~~~~~~~~~~~~~~~~~~~~~~~~~~~~~~~~~
~~~~~~~~~~~~~~~~~~~~~~~~~~~~~~~~~~~~~~~~~~~~~~~~~~~~~~~~~~~~
~~~~~~~~~~~~~~~~~~~~~~~~~~~~~~~~~~~~~~~~~~~~~~~~~~~~~~~~~~~~
~~~~~~~~~~~~~~~~~~~~~~~~~~~~~~~~~~~~~~~~~~~~~~~~~~~~~~~~~~~~
~~~~~~~~~~~~~~~~~~~~~~~~~~~~~~~~~~~~~~~~~~~~~~~~~~~~~~~~~~~~
~~~~~~~~~~~~~~~~~~~~~~~~~~~~~~~~~~~~~~~~~~~~~~~~~~~~~~~~~~~~
~~~~~~~~~~~~~~~~~~~~~~~~~~~~~~~~~~~~~~~~~~~~~~~~~~~~~~~~~~~~
~~~~~~~~~~~~~~~~~~~~~~~~~~~~~~~~~~~~~~~~~~~~~~~~~~~~~~~~~~~~
~~~~~~~~~~~~~~~~~~~~~~~~~~~~~~~~~~~~~~~GGGGAAAAGTGCCCTACG~~~
~~~~~~~~~~~~AAGGTGACGAACCAAGTGTTTCGACATGCCAAGCTTAAAGGTGCTAGC
TACATCAACAAACCAAAGATGAGACACTACGTACATTGCTATGCTTTGCATTGCCTAGAC
AAGGAGAAATCCAACTTCTTGAGAAAGTTGTTCAAAGAACGGGGGGAG~~~~~~~~~~~~
~~~AATGTGGGTGCGTGGCGGCAAGCTTGTTACTATCCGTTGGTAGACATGGCCAGAGAC
AATGGT~~~TGGGATATCGAAGGCGTGTTTGTCAGGAACGAGAAGCTCCGCATTTGGTAT
GTTCCCACGAAGCTCCGACAGCTCTGCCATGTGGAGAAGAGTAAGGATAGTGATAGCTGC
AGCTACGAA~~~~~~~~~
>Cyathea_spinulosa_LFY1
CTACTAGAAGATCTCTTCAAAGACTATGGTGTGCGTACGACCACCATAATCAAGGTTATG
GAAATGGGGTTTACTGTTAAC~~~~~~ACACTAGTGAACATGATGGAACAAGAGATAGAT
GATGTGATC~~~AAGACCATGATGGAGGGC~~~TATCACATG~~~~~~~~~GAGCTCCTG
GTTGGGGAGAAGTATGGGCTGAAGTCAGCAATCCGA~~~~~~~~~~~~~~~~~~GCTGAG
AAGAAGCGGCAG~~~GAGGAGGAGATGGAGCGGCAACGTTTGCAACTCCTT~~~GCCAAG
AATGGC~~~AAGAAGCACAAA~~~~~~~~~~~~~~~TCCGATGAC~~~~~~~~~~~~~~~
~~~~~~~~~~~~~~~~~~~~~~~~~~~~~~~~~~~~~~~AGTGGCATGGTTGCAACTTCA
GCAGAGGGCACT~~~AGGGAGCAAAGAGGGGACAATGGTATG~~~ATGTTTCCTAATGCT
GTTGCCGCC~~~~~~AATGGCCCT~~~~~~TTGAATTTGAACTCAAAGGAACACGCC~~~
~~~CAACAAGAGCACAGTCACGCA~~~~~~~~~CAGTTTGGCCCTCCAGGGCTTCTGGCT
ATA~~~~~~~~~~~~CCTGAACCAAGTAGT~~~~~~~~~~~~GACAACGAGGGGCGGAAA
CTAGCAAGAAAGAAACAAAAGCGGAGGCTT~~~TCTCGAGAACCT~~~GGTGAG~~~~~~
~~~~~~~~~~~~~~~~~~~~~~~~~~~~~~~~~GATGGG~~~~~~~~~~~~~~~~~~~~~
~~~~~~~~~~~~GATGACAGGACAAGGGAGCATCCTTTCATAGTGACGGAGCCTGGTGAA
GTTGCAAGGGGGAAGAAGAATGGCTTAGATTACCTCTTTGATCTCTATGAACAGTGTGCA
AGGTTCTTAGATGAAGTGCAACAGATCTCAAGAGAAAGGGGGGAAAAGTGCCCTACG~~~
~~~~~~~~~~~~AAGGTGACGAACCAAGTATTTCGACATGCCAAGCTTAAAGGTGCGAGC
TACATCAACAAACCAAAAATGAGACACTATGTACATTGCTATGCTTTGCATTGCCTAGAC
AAGGAGAAATCCAACTTCTTGAGAAAGATGTTCAAAGAACGGGGAGAG~~~~~~~~~~~~
~~~AATGTGGGTGCGTGGCGGCAAGCTTGTTACTATCCATTGGTAGAGATGGCCAGAGAC
AATGGC~~~TGGGATATTGAAGGCGTGTTTGTAAGGAACGAGAAGCTCCGCATTTGGTAT
GTTCCTACAAAGCTCCGACAGCTTTGCCATCTGGAGAAGAGTAAGGATAGTGATAGTTGC
AGCTATGAA~~~~~~~~~
>Cyathea_spinulosa_LFY2
TCACTGGAGGATCTCTTCAGGGACTACGGAGTGAGGGCCAGCACCGTGGCCAAAGTGATG
GAGATGGGCTTCACCGTCAGC~~~~~~ACTCTGGTGAACATGACGGAGGAGGAGATCGAG
GACGTGATCAACAAGAGCATGGCGGAGGTG~~~~~~~~~~~~~~~~~~~~~GAGCTTCTG
CTCGGGGAGAGGTACGGCCTCAAATCCGCTATTCGA~~~~~~~~~~~~~~~~~~GCCGAG
AAGAGGCGGCAA~~~GGGGAGGAGTTT~~~~~~~~~~~~~~~~~~~~~~~~~~~GGCAAG
GCACTG~~~~~~~~~~~~~~~~~~~~~~~~~~~ACATTCGATGAC~~~~~~~~~~~~~~~
~~~~~~~~~~~~~~~~~~~~~~~~~~~~~~~~~~~~~~~AGTGCTGTCATTGCCACTTCG
ATGGAGGCAGGAACTAGGGATCAAGGTGGGGACAACGATGGG~~~ATGTTAGCGGATGCT
~~~~~~~~~~~~~~~GTTGGCCCTTTGAGTATGAACAACAACTTAAAGGAAGGAGTT~~~
~~~CGATTAGAACATAGTCATGCA~~~~~~~~~~~~~~~~~~CCGTTTGACCAGCTCGCT
ATA~~~~~~~~~~~~CCAGAACCATGTAGT~~~~~~~~~~~~GATAATGATGGAAGGCAA
CTTGGGAGAAAGAATGAAAAACACAGGCTT~~~TCTCGACAACAA~~~GGAGAG~~~~~~
~~~~~~~~~~~~~~~~~~~~~~~~~~~~~~~~~GATGGG~~~~~~~~~~~~~~~~~~~~~
~~~~~~~~~~~~GATGACAGAACAAGGGAGCATCCATTCATTGTGACAGAACCTGGTGAA
GTTGCAAGGGGCAAGAAAAATGGGTTAGATTATCTCTTTGATCTGTACGAGCAGTGTGCA
AGGTTTCTGGATGAAGTCCAACAGATGGCTAAAGAGAGAGGGGAAAAGTGCCCCACA~~~
~~~~~~~~~~~~AAGGTGACAAACCAAGTGTTTCGGCATGCGAAGATGAAAGGGGCAAGC
TACATCAACAAACCAAAGATGAGACATTATGTGCATTGTTATGCTTTGCATTGTCTTGAT
CTGGAAAAGTCAAACCAACTGAGAAAAGTTTTCAAGGAGCGGGGAGAA~~~~~~~~~~~~
~~~AATGTTGGTGCATGGCGACAAGCTTGCTATTACCCCTTGGTAAAGACAGCAAGAGAA
ACTGGCAGCAGGGACATTGAAGGGATATTCATGAGGAATGAGAAACTCCGCATTTGGTAT
~~~~~~~~~~~~~~~~~~~~~~~~~~~~~~~~~~~~~~~~~~~~~~~~~~~~~~~~~~~~
~~~~~~~~~~~~~~~~~~
>Cystopteris_fragilis_LFY1
CTACTAGAAGATCTGTTCAAAGAGTATGGTGTGCGTAGTACCACCATAATCAAGATTATG
GAAATGGGTTTCACCGTTAGC~~~~~~ACTCTTGTTAACATGATGGAGCAAGAAATAGAT
GATGTGATC~~~AAGACCATGATGGAGGGT~~~TATCACATG~~~~~~~~~GAGCTTTTG
GTAGGGGAGAAGTACGGGTTAAAATCCGCAATCCGG~~~~~~~~~~~~~~~~~~GCTGAA
AGAAAGCGTCAA~~~GAGGAGGACATGGAACGGCAACGCCTGCAACTACTT~~~GCCAAG
AATGGC~~~AAGAAGCACAAA~~~~~~~~~~~~~~~TCTGATGAT~~~~~~~~~~~~~~~
~~~~~~~~~~~~~~~~~~~~~~~~~~~~~~~~~~~~~~~AGTGGCATGGTTGCAACCTCA
GTAGAGGGCACT~~~AGGGAGCAAAGAGGGGATAATGGTATG~~~ATGTTTCCGGATCCT
GTTGCCCTC~~~~~~AATGGCCCC~~~~~~TTAAATCTGAACTCGAAGGATCACACC~~~
~~~CAACAAGAGCATAGTCACGCA~~~~~~~~~CAGTTTGGGCCTCCGGGGCTTTTGGCT
TTA~~~~~~~~~~~~CCTGAACCAAGTAGT~~~~~~~~~~~~GACAACGAGGGACGCAAA
CTAGCAAGAAAAAAACAAAAGCGAAGGTTG~~~TCACGAGAACCT~~~GGTGAG~~~~~~
~~~~~~~~~~~~~~~~~~~~~~~~~~~~~~~~~GATGGT~~~~~~~~~~~~~~~~~~~~~
~~~~~~~~~~~~GATGACAGGACAAGGGAGCATCCATTTATAGTTACAGAGCCTGGAGAA
GTGGCAAGGGGGAAGAAGAATGGCTTAGATTACCTGTTTGATTTGTATGAGCAGTGTGCA
AGATTTCTAGATGAAGTGCAGCAGATGTCGAGAGAAAGGGGGGAAAAGTGCCCTACG~~~
~~~~~~~~~~~~AAGGTAACGAACCAAGTATTTCGGCATGCCAAGCTGAAAGGTGCTAGC
TATATCAACAAACCAAAGATGAGACACTACGTACATTGCTATGCTCTGCATTGCCTAGAC
AAGGAGAAATCCAACTTGCTGAGGAAGTTGTTCAAAGAGCGGGGAGAA~~~~~~~~~~~~
~~~AATGTAGGCGCATGGCGGCAAGCTTGCTATTATCCTTTGGTGGACATGGCCAGAGAC
AATGGC~~~TGGGACATAGAAGGCGTCTTTGTGAGGAACGAGAAGCTCCGCATTTGGTAT
GTTCCCACAAAGCTTCGTCAGCTCTGCCATTTGGAGAAGAGTAAGGACAGTGATAGTTGC
AGCTATGAATGA~~~~~~
>Cystopteris_fragilis_LFY2
CTACTAGAAGATCTGTTCAAAGAGTATGGTGTGCGTAGTACCACCATAATCAAGATTATG
GAAATGGGCTTCACCGTTAGC~~~~~~ACTCTTGTTAACATGATGGAGCAAGAAATAGAT
GATGTGATC~~~AAGACCATGATGGAGGGT~~~TATCACATG~~~~~~~~~GAGCTTTTG
GTAGGGGAGAAGTACGGGTTAAAATCCGCAATCCGG~~~~~~~~~~~~~~~~~~GCTGAA
AGAAAGCGTCAA~~~GAGGAGGACATGGAACGGCAACGCCTGCAACTACTT~~~GCCAAG
AATGGC~~~AAGAAGCACAAA~~~~~~~~~~~~~~~TCTGATGAT~~~~~~~~~~~~~~~
~~~~~~~~~~~~~~~~~~~~~~~~~~~~~~~~~~~~~~~AGTGGCATGGTTGCAACCTCA
GTAGAGGGCACT~~~AGGGAGCAAAGAGGGGATAATGGTATG~~~ATGTTTCCGGATCCT
GTTGCCCTC~~~~~~AATGGCCCC~~~~~~TTAAATCTGAACTCGAAGGATCACACC~~~
~~~CAACAAGAGCATAGTCACGCA~~~~~~~~~CAGTTTGGGCCTCCGGGGCTTTTGGCT
TTA~~~~~~~~~~~~CCTGAACCAAGTAGT~~~~~~~~~~~~GACAACGAGGGACGCAAA
CTAGCAAGAAAAAAACAAAAGCGAAGGTTG~~~TCACGAGAACCT~~~GGTGAG~~~~~~
~~~~~~~~~~~~~~~~~~~~~~~~~~~~~~~~~GATGGT~~~~~~~~~~~~~~~~~~~~~
~~~~~~~~~~~~GATGACAGGACAAGGGAGCATCCATTTATAGTTACAGAGCCTGGAGAA
GTGGCAAGGGGGAAGAAGAATGGCTTAGATTACCTGTTTGATTTGTATGAGCAGTGTGCA
AGATTTCTAGATGAAGTGCAGCAGATGTCAAGAGAAAGGGGGGAAAAGTGCCCTACG~~~
~~~~~~~~~~~~AAGGTAACGAACCAAGTATTTCGGCATGCCAAGCTGAAAGGTGCTAGC
TATATCAACAAACCAAAGATGAGACACTACGTACATTGCTATGCTCTGCATTGCCTAGAC
AAGGAGAAATCCAACTTGCTGAGGAAGTTGTTCAAAGAACGGGGAGAA~~~~~~~~~~~~
~~~AATGTAGGCGCATGGCGGCAAGCTTGCTATTATCCTTTGGTGGACATGGCCAGAGAC
AATGGC~~~TGGGACATAGAAGGCGTCTTTGTGAGGAACGAGAAGCTCCGCATTTGGTAT
GTTCCCACAAAGCTTCGTCAGCTCTGCCATTTGGAGAAGAGTAAGGACAGTGATAGTTGC
AGCTATGAATGA~~~~~~
>Cystopteris_fragilis_LFY3
~~~~~~~~~~~~~~~~~~~~~~~~~~~TCATGCAAATACAGTCTTTTATTTCGGCTTCTA
TGTGTA~~~~~~~~~~~~~~~~~~~~~~~~~~~~~~~~~~~~~~~~~~~~~~~~~~~~~~
~~~~~~~~~~~~~~~~~~~~~~~~~~~~~~~~~~~~~~~~~~~~~~~~~~~~~~~~~~~~
~~~~~~~~~~~~~~~~~~~~~~~~~~~~~~~~~~~~~~~~~~~~~~~~~~~~~~~~~~~~
~~~~~~~~~~~~~~~~~~~~~~~~~~~GGTAAAAAAAGGCTGTCGATTTGT~~~~~~~~~
~~~~~~~~~~~~~~~~~~~~~~~~~~~~~~~~~~~~~~~~~~~~~~~~~~~~~~~~~~~~
~~~~~~~~~~~~~~~~~~~~~~~~~~~~~~~~~~~~~~~~~~~~~~~~~~~~~~~~~~~~
~~~GCAGGCACT~~~AGGGAGCAAAGAGGGGATAATGGTATG~~~ATGTTTCCGGATCCT
GTTGCCCTC~~~~~~AATGGCCCC~~~~~~TTAAATCTGAACTCGAAGGATCACACC~~~
~~~CAACAAGAGCATAGTCATGCA~~~~~~~~~CAGTTTGGGCCTCCAGGGCTTTTGGCT
TTA~~~~~~~~~~~~CCTGAACCAAGTAGT~~~~~~~~~~~~GACAACGAGGGACGCAAA
CTAGCAAGAAAAAAACAAAAGCGAAGGTTG~~~TCACGAGAACCT~~~GGTGAG~~~~~~
~~~~~~~~~~~~~~~~~~~~~~~~~~~~~~~~~GATGGT~~~~~~~~~~~~~~~~~~~~~
~~~~~~~~~~~~GATGACAGGACAAGGGAACATCCATTTATAGTTACAGAGCCTGGAGAA
GTGGCAAGGGGGAAGAAGAATGGCTTAGATTACCTGTTTGATTTGTATGAGCAGTGTGCA
AGATTTCTAGATGAAGTGCAGCAGATGTCAAGAGAAAGGGGGGAAAAGTGCCCTACG~~~
~~~~~~~~~~~~AAGGTAACGAACCAAGTATTTCGACATGCCAAGCTGAAAGGTGCTAGC
TATATCAACAAACCAAAGATGAGACACTACGTACATTGCTATGCTCTGCATTGCCTAGAC
AAGGAGAAATCCAACTTGCTGAGGAAGTTGTTCAAAGAACGGGGAGAA~~~~~~~~~~~~
~~~AATGTAGGCGCATGGCGGCAAGCTTGCTATTATCCTTTGGTGGACATGGCCAGAGAC
AATGGC~~~TGGGACATAGAAGGCGTCTTTGTGAGGAACGAGAAGCTCCGCATTTGGTAT
GTTCCCACAAAGCTTCGTCAGCTCTGCCATTTGGAGAAGAGTAAGGACAGTGATAGTTGC
AGCTATGAATGA~~~~~~
>Cystopteris_fragilis_LFY4
CTACTAGAAGATCTGTTCAAAGAGTATGGTGTGCGTAGTACCACGATAATCAAGATTATG
GAAATGGGCTTCACCGTTAGC~~~~~~ACTCTTGTTAACATGATGGAGCAAGAAATAGAT
GATGTGATC~~~AAGACCATGATGGAGGGT~~~TATCACATG~~~~~~~~~GAGCTTTTG
GTAGGGGAGAAGTACGGGTTAAAATCTGCAATCCGG~~~~~~~~~~~~~~~~~~GCTGAA
AGAAAGCGCCAA~~~GAGGAGGACATGGAACGGCAACGCCTGCAACTACTT~~~GCCAAG
AATGGC~~~AAGAAGCACAAA~~~~~~~~~~~~~~~TCTGATGAT~~~~~~~~~~~~~~~
~~~~~~~~~~~~~~~~~~~~~~~~~~~~~~~~~~~~~~~AGTGGCATGGTTGCAACCTCA
GTAGAGGGCACT~~~AGGGAGCAAAGAGGGGATAATGGTATG~~~ATGTTTCCGGATCCT
GTTGCCCTC~~~~~~AATGGCCCC~~~~~~TTAAATCTGAACTCGAAGGATCACACC~~~
~~~CAACAAGAGCATAGTCATGCA~~~~~~~~~CAGTTTGGGCCTCCAGGGCTTTTGGCT
TTA~~~~~~~~~~~~CCTGAACCAAGTAGT~~~~~~~~~~~~GACAACGAGGGACGCAAA
CTAGCAAGAAAAAAACAAAAGCGAAGGTTG~~~TCACGAGAACCT~~~GGTGAG~~~~~~
~~~~~~~~~~~~~~~~~~~~~~~~~~~~~~~~~GATGGT~~~~~~~~~~~~~~~~~~~~~
~~~~~~~~~~~~GATGACAGGACAAGGGAACATCCATTTATAGTTACAGAGCCTGGAGAA
GTGGCAAGGGGGAAGAAGAATGGCTTAGATTACCTGTTTGATTTGTATGAGCAGTGTGCA
AGATTTCTAGATGAAGTGCAGCAGATGTCAAGAGAAAGGGGGGAAAAGTGCCCTACG~~~
~~~~~~~~~~~~AAGGTAACGAACCAAGTATTTCGACATGCCAAGCTGAAAGGTGCTAGC
TATATCAACAAACCAAAGATGAGACACTACGTACATTGCTATGCTCTGCATTGCCTAGAC
AAGGAGAAATCCAACTTGCTGAGGAAGTTGTTCAAAGAACGGGGAGAA~~~~~~~~~~~~
~~~AATGTAGGCGCATGGCGGCAAGCTTGCTATTATCCTTTGGTGGACATGGCCAGAGAC
AATGGC~~~TGGGACATAGAAGGCGTCTTTGTGAGGAACGAGAAGCTCCGCATTTGGTAT
GTTCCCACAAAGCTTCGTCAGCTCTGCCATTTGGAGAAGAGTAAGGACAGTGATAGTTGC
AGCTATGAATGA~~~~~~
>Cystopteris_protrusa_LFY
CTACTAGAAGATCTGTTCAAAGAGTATGGTGTGCGTAGTACCACGATAATCAAGATTATG
GAAATGGGCTTCACCGTTAGC~~~~~~ACTCTTGTTAACATGATGGAGCAAGAAATAGAT
GATGTGATC~~~AAGACCATGATGGAGGGT~~~TATCACATG~~~~~~~~~GAGCTTTTG
GTAGGGGAGAAGTACGGGTTAAAATCTGCAATCCGG~~~~~~~~~~~~~~~~~~GCTGAA
AGAAAGCGCCAA~~~GAGGAGGACATGGAACGGCAACGCCTGCAACTACTT~~~GCCAAG
AATGGC~~~AAGAAGCACAAA~~~~~~~~~~~~~~~TCTGATGAT~~~~~~~~~~~~~~~
~~~~~~~~~~~~~~~~~~~~~~~~~~~~~~~~~~~~~~~AGTGGCATGGTTGCAACCTCA
GTAGAGGGCACT~~~AGGGAGCAAAGAGGGGATAATGGTATG~~~ATGTTTCCGGATCCT
GTTGCCCTC~~~~~~AATGGCCCC~~~~~~TTAAATCTGAACTCGAAGGATCACACC~~~
~~~CAACAAGAGCATAGTCATGCA~~~~~~~~~CAGTTTGGGCCTCCAGGGCTTTTGGCT
TTA~~~~~~~~~~~~CCTGAACCAAGTAGT~~~~~~~~~~~~GACAACGAGGGACGCAAA
CTAGCAAGAAAAAAACAAAAGCGAAGGTTG~~~TCACGAGAACCT~~~GGTGAG~~~~~~
~~~~~~~~~~~~~~~~~~~~~~~~~~~~~~~~~GATGGT~~~~~~~~~~~~~~~~~~~~~
~~~~~~~~~~~~GATGACAGGACAAGGGAACATCCATTTATAGTTACAGAGCCTGGAGAA
GTGGCAAGGGGGAAGAAGAATGGCTTAGATTACCTGTTTGATTTGTATGAGCAGTGTGCA
AGATTTCTAGATGAAGTGCAGCAGATGTCAAGAGAAAGGGGGGAAAAGTGCCCTACG~~~
~~~~~~~~~~~~AAGGTAACGAACCAAGTATTTCGACATGCCAAGCTGAAAGGTGCTAGC
TATATCAACAAACCAAAGATGAGACACTACGTACATTGCTATGCTCTGCATTGCCTAGAC
AAGGAGAAATCCAACTTGCTGAGGAAGTTGTTCAAAGAACGGGGAGAA~~~~~~~~~~~~
~~~AATGTAGGTGCATGGCGGCAAGCTTGCTATTATCCTTTGGTGGACATGGCCAGAGAC
AATGGC~~~TGGGACATAGAAGGCGTCTTTGTGAGGAACGAGAAGCTCCGCATTTGGTAT
GTTCCCACAAAGCTTCGTCAGCTCTGCCATTTGGAGAAGAGTAAGGACAGTGATAGTTGC
AGCTATGAATGA~~~~~~
>Cystopteris_reevesiana_LFY
CTACTAGAAGATCTGTTCAAAGAGTATGGTGTGCGTAGTACCACCATAATCAAGATTATG
GAAATGGGCTTCACCGTTAGC~~~~~~ACTCTTGTTAACATGATGGAGCAAGAAATAGAT
GATGTGATC~~~AAGACCATGATGGAGGGT~~~TATCACATG~~~~~~~~~GAGCTTTTG
GTAGGGGAGAAGTACGGGTTAAAATCTGCAATCCGG~~~~~~~~~~~~~~~~~~GCTGAA
AGAAAGCGTCAA~~~GAGGAGGACATGGAACGGCAACGCCTGCAACTACTT~~~GCCAAG
AATGGC~~~AAGAAGCACAAA~~~~~~~~~~~~~~~TCTGATGAT~~~~~~~~~~~~~~~
~~~~~~~~~~~~~~~~~~~~~~~~~~~~~~~~~~~~~~~AGTGGCATGGTTGCAACCTCA
GTAGAGGGCACT~~~AGGGAGCAAAGAGGGGATAATGGTATG~~~ATGTTTCCGGATCCT
GTTGCCCTC~~~~~~AATGGCCCC~~~~~~TTAAATCTGAACTCGAAGGATCACACC~~~
~~~CAACAAGAGCATAGTCACGCA~~~~~~~~~CAGTTTGGGCCTCCGGGGCTTTTGGCT
TTA~~~~~~~~~~~~CCTGAACCAAGTAGT~~~~~~~~~~~~GACAATGAGGGACGCAAA
CTAGCAAGAAAAAAACAAAAGCGAAGGTTG~~~TCACGAGAACCT~~~GGTGAG~~~~~~
~~~~~~~~~~~~~~~~~~~~~~~~~~~~~~~~~GATGGT~~~~~~~~~~~~~~~~~~~~~
~~~~~~~~~~~~GATGACAGGACAAGGGAGCATCCATTTATAGTTACAGAGCCTGGAGAA
GTGGCAAGGGGGAAGAAGAATGGCTTAGATTACCTGTTTGATTTGTATGAGCAGTGTGCA
AGATTTCTAGATGAAGTGCAGCAGATGTCAAGAGAAAGGGGGGAAAAGTGCCCTACG~~~
~~~~~~~~~~~~AAGGTAACGAACCAAGTATTTCGGCATGCCAAGCTGAAAGGTGCTAGT
TATATCAACAAACCAAAGATGAGACACTACGTACATTGCTATGCTCTGCATTGCCTAGAC
AAGGAGAAATCCAACTTGCTGAGGAAGTTGTTCAAAGAACGGGGAGAA~~~~~~~~~~~~
~~~AATGTAGGCGCATGGCGGCAAGCTTGCTATTATCCTTTGGTGGACATGGCCAGAGAC
AATGGC~~~TGGGACATAGAAGGCGTCTTTGTGAGGAACGAGAAGCTCCGCATTTGGTAT
GTTCCCACAAAGCTTCGTCAGCTCTGCCATTTGGAGAAGAGTAAGGACAGTGATAGTTGC
AGCTATGAA~~~~~~~~~
>Cystopteris_utahensis_LFY1
CTACTAGAAGATCTGTTCAAAGAGTATGGTGTGCGTAGTACCACCATAATCAAGATTATG
GAAATGGGCTTCACCGTTAGC~~~~~~ACTCTTGTTAACATGATGGAGCAAGAAATAGAT
GATGTGATC~~~AAGACCATGATGGAGGGT~~~TATCACATG~~~~~~~~~GAGCTTTTG
GTTGGGGAGAAGTACGGGTTAAAATCTGCAATCCGG~~~~~~~~~~~~~~~~~~GCTGAA
AGAAAGCGTCAA~~~GAGGAGGACATGGAACGGCAACGCCTGCAACTACTT~~~GCCAAG
AATGGA~~~AAGAAGCACAAA~~~~~~~~~~~~~~~TCGGATGAT~~~~~~~~~~~~~~~
~~~~~~~~~~~~~~~~~~~~~~~~~~~~~~~~~~~~~~~AGTGGCATGGTTGCAACCTCA
GTAGAGGGCACT~~~AGGGAGCAAAGAGGGGATAATGGTATG~~~ATGTTTCCGGATCCT
GTTGCCCTC~~~~~~AATGGCCCC~~~~~~TTAAATCTGAACTCGAAGGATCACACC~~~
~~~CAACAAGAGCATAGTCACGTA~~~~~~~~~CAGTTTGGGCCTCCGGGGCTTTTGGCT
TTA~~~~~~~~~~~~CCTGAACCAAGTAGT~~~~~~~~~~~~GACAACGAGGGACGCAAA
CTAGCAAGAAAAAAACAAAAGCGGAGGTTG~~~TCACGAGAACCT~~~GGTGAG~~~~~~
~~~~~~~~~~~~~~~~~~~~~~~~~~~~~~~~~GATGGG~~~~~~~~~~~~~~~~~~~~~
~~~~~~~~~~~~GATGACAGGACAAGGGAGCACCCATTTATAGTTACAGAGCCTGGAGAA
GTGGCAAGGGGGAAGAAGAATGGCTTAGATTACCTGTTTGATTTGTATGAGCAGTGTGCA
AGATTTCTAGATGAAGTGCAGCAGATGTCAAGAGAAAGGGGGGAAAAATGCCCTACG~~~
~~~~~~~~~~~~AAGGTAACGAACCAAGTATTTCGACATGCCAAGCTGAAAGGTGCTAGC
TATATCAACAAACCAAAGATGAGACACTACGTACATTGCTATGCTCTTCATTGCCTAGAC
AAGGAGAAATCCAACTTGCTGAGGAAGTTGTTCAAAGAACGGGGAGAA~~~~~~~~~~~~
~~~AATGTAGGTGCATGGCGGCAAGCTTGCTATTATCCTTTGGTGGACATGGCCAGAGAC
AATGGC~~~TGGGACATAGAAGGCGTCTTTGTGAGGAACGAGAAGCTCCGCATTTGGTAT
GTTCCCACAAAGCTTCGTCAGCTCTGCCATTTGGAGAAGAGTAAGGACAGTGATAGTTGC
AGCTATGAATGA~~~~~~
>Cystopteris_utahensis_LFY2
CTACTAGAAGATCTGTTCAAAGAGTATGGTGTGCGTAGTACCACCATAATCAAGATTATG
GAAATGGGCTTCACCGTTAGC~~~~~~ACTCTTGTTAACATGATGGAGCAAGAAATAGAT
GATGTGATC~~~AAGACCATGATGGAGGGT~~~TATCACATG~~~~~~~~~GAGCTTTTG
GTTGGGGAGAAGTACGGGTTAAAATCTGCAATCCGG~~~~~~~~~~~~~~~~~~GCTGAA
AGAAAGCGTCAA~~~GAGGAGGACATGGAACGGCAACGCCTGCAACTACTT~~~GCCAAG
AATGGA~~~AAGAAGCACAAA~~~~~~~~~~~~~~~TCGGATGAT~~~~~~~~~~~~~~~
~~~~~~~~~~~~~~~~~~~~~~~~~~~~~~~~~~~~~~~AGTGGCATGGTTGCAACCTCA
GTAGAGGGCACT~~~AGGGAGCAAAGAGGGGATAATGGTATG~~~ATGTTTCCGGATCCT
GTTGCCCTC~~~~~~AATGGCCCC~~~~~~TTAAATCTGAACTCGAAGGATCACACC~~~
~~~CAACAAGAGCATAGTCACGTA~~~~~~~~~CAGTTTGGGCCTCCGGGGCTTTTGGCT
TTA~~~~~~~~~~~~CCTGAACCAAGTAGT~~~~~~~~~~~~GACAACGAGGGACGCAAA
CTAGCAAGAAAAAAACAAAAGCGGAGGTTG~~~TCACGAGAACCT~~~GGTGAG~~~~~~
~~~~~~~~~~~~~~~~~~~~~~~~~~~~~~~~~GATGGG~~~~~~~~~~~~~~~~~~~~~
~~~~~~~~~~~~GATGACAGGACAAGGGAGCACCCATTTATAGTTACAGAGCCTGGAGAA
GTGGCAAGGGGGAAGAAGAATGGCTTAGATTACCTGTTTGATTTGTATGAGCAGTGTGCA
AGATTTCTAGATGAAGTGCAGCAGATGTCAAGAGAAAGGGGGGAAAAATGCCCTACG~~~
~~~~~~~~~~~~AAGGTAACGAACCAAGTATTTCGACATGCCAAGCTGAAAGGTGCTAGC
TATATCAACAAACCAAAGATGAGACACTACGTACATTGCTATGCTCTTCATTGCCTAGAC
AAGGAGAAATCCAACTTGCTGAGGAAGTTGTTCAAAGAACGGGGAGAA~~~~~~~~~~~~
~~~AATGTAGGTGCATGGCGGCAAGCTTGCTATTATCCTTTGGTGGACATGGCCAGAGAC
AATGGC~~~TGGGACATAGAAGGCGTCTTTGTGAGGAACGAGAAGCTCCGCATTTGGTAT
GTTCCCACAAAGCTTCGTCAGCTCTGCCATTTGGAGAAGAGTAAGGACAGTGATAGTTGC
AGCTATGAATGA~~~~~~
>Dennstaedtia_LFY1
CTACTAGAAGATCTCTTTAAAGACTATGGCGTGCGCAGTACCACCATCATCAAGGTTATG
GAGATGGGATTTACTGTTAGT~~~~~~ACTCTAGTGAACATGATGGAACAAGAGATAGAT
GATGTGATC~~~AAGACTATGATGGAGGGT~~~TATCACATG~~~~~~~~~GATCTTCTG
GTCGGGGAGAAGTATGGGCTAAAATCTGCAATCCGG~~~~~~~~~~~~~~~~~~GCTGAG
AGAAAACGCCAA~~~GAAGAGGACATGGAGCGGCAACGACTGCAATTACTG~~~GCGAAG
AATGGC~~~AAGAAGCACAAG~~~~~~~~~~~~~~~TCAGATGAT~~~~~~~~~~~~~~~
~~~~~~~~~~~~~~~~~~~~~~~~~~~~~~~~~~~~~~~AGTGGCATGGTTGCGACTTCA
GTAGAGGGCACT~~~AGGGAGCAAAGAGGGGACAATGGTATG~~~ATGTTTCCGGACGCT
GTTGCCCTC~~~~~~AACGGTCCT~~~~~~TTTAATCTGAACTCCAAGGAACACGCT~~~
~~~CAACAAGAGAACAGCCACGCGCAC~~~ACACAATTTGGGCCTCCGGGGCTTCTGGCT
TTA~~~~~~~~~~~~CCAGAGCCAAGTAGT~~~~~~~~~~~~GACAACGAGGGGCGCAAA
CTAGGAAGGAAGAAACAAAAGCGGAGACTT~~~TCACGAGAACCT~~~GGTGAG~~~~~~
~~~~~~~~~~~~~~~~~~~~~~~~~~~~~~~~~GATGGG~~~~~~~~~~~~~~~~~~~~~
~~~~~~~~~~~~GATGACAGGACAAGGGAGCATCCGTTTATAGTTACAGAGCCTGGCGAA
GTGGCAAGGGGGAAGAAGAATGGCTTAGATTATCTGTTTGATCTATATGAGCAGTGTGCA
AGGTTCCTAGATGAAGTGCAGCAGATGTCAAGAGAAAGGGGGGAAAAATGCCCTACG~~~
~~~~~~~~~~~~AAGGTAACGAACCAAGTATTTCGACATGCCAAGCTTAAAGGCGCTAGC
TATATCAACAAGCCAAAGATGAGACACTATGTGCACTGCTATGCTCTGCATTGCCTAGAC
AAGGAGAAATCGAACTTATTGAGGAAGCTGTTTAAAGAGAGGGGAGAG~~~~~~~~~~~~
~~~AATGTAGGGGCATGGCGGCAAGCGTGCTATTATCCTTTGGTGGACATGGCCAGAGAC
AATGGT~~~TGGGATATCGAAGGTGTTTTTGTTAGGAACGACAAACTCCGCATTTGGTAC
GTTCCCACAAAGCTCCGTCAGCTCTGCCATTTGGAGAAGAGCAAAGACAGTGATAGTTGC
AGCTACGAATAA~~~~~~
>Dennstaedtia_LFY2
~~~~~~~~~~~~~~~~~~~~~~~~~~~~~~~~~~~~~~~~~~~~~~~~~~~~~~~~~~~~
~~~~~~~~~~~~~~~~~~~~~~~~~~~~~~~~~~~~~~~~~~~~~~~~~~~~~~~~~~~~
~~~~~~~~~~~~~~~~~~~~~~~~~~~~~~~~~~~~~~~~~~~~~~~~~~~~~~~~~~~~
~~~~~~~~~~~~~~~~~~~~~~~~~~~~~~~~~~~~~~~~~~~~~~~~~~~~~~~~~~~~
~~~~~~~~~~~~~~~~~~~~~~~~~~~~~~~~~~~~~~~~~~~~~~~~~~~~~~~~~~~~
~~~~~~~~~~~~~~~~~~~~~~~~~~~~~~~~~~~~~~~~~~~~~~~~~~~~~~~~~~~~
~~~~~~~~~~~~~~~~~~~~~~~~~~~~~~~~~~~~~~~~~~~~~~~~~~~~~~~~~~~~
~~~~~~~~~~~~~~~~~~~~~~~~~~~~~~~~~~~~~~~~~~~~~~~~~~~~~~~~~~~~
~~~~~~~~~~~~~~~~~~~~~~~~~~~~~~~~~~~~~~~~~~~~~~~~~~~~~~~~~~~~
~~~~~~~~~~~~~~~~~~~~~~~~~~~~~~~~~~~~~~~~~~~~~~~~~~~~~~~~~~~~
~~~~~~~~~~~~~~~~~~~~~~~~~~~~~~~~~~~~~~~~~~~~~~~~~~~~~~~~~~~~
~~~~~~~~~~~~~~~~~~~~~~~~~~~~~~~~~AGACGAAGTTCA~~~GGTTCA~~~~~~
~~~~~~~~~~~~~~~~~~~~~~~~~~~~~~~~~~~~~~~~~~~~~~~~~~~~~~~~~~~~
~~~~~~~~~~~~~~~~~~~~~~~~~~~~~~~~~~~~~~~~~~~~~~~~~~~~~~~~~~~~
~~~~~~~~~~~~~~~~~~~~~~~~~~~~~~~~~TTGATGTCGTGTATT~~~~~~TGC~~~
~~~~~~~~~~~~~~~~~~~~~~~~~~~~~~~~~~~~~~~~~~~~~~~~~~~~~~CTC~~~
~~~~~~~~~~~~CAGGTAACGAACCAAGTATTTCGACATGCCAAGCTTAAAGGCGCTAGC
TATATCAACAAGCCAAAGATGAGACACTATGTGCACTGCTATGCTCTGCATTGCCTAGAC
AAGGAGAAATCGAACTTATTGAGGAAGCTGTTTAAAGAGAGGGGAGAG~~~~~~~~~~~~
~~~AATGTAGGGGCATGGCGGCAAGCGTGCTATTATCCTTTGGTGGACATGGCCAGAGAC
AATGGT~~~TGGGATATCGAAGGTGTTTTTGTTAGGAACGACAAACTCCGCATTTGGTAC
GTTCCCACAAAGCTCCGTCAGCTCTGCCATTTGGAGAAGAGCAAAGACAGTGATAGTTGC
AGCTACGAATAA~~~~~~
>Deparia_lobato-crenata_LFY1
CTACTAGAAGATCTGTTCAAAGAATATGGTGTGCGTAGTACCACCATAATCAAGATTATG
GAGATGGGCTTCACTGTTAGC~~~~~~ACTCTTGTTAACATGATGGAGCAAGAGATAGAT
GATGTGATC~~~AAGACCATGATGGAGGGT~~~TATCACATG~~~~~~~~~GAGCTTTTG
GTTGGGGAGAAGTATGGGCTGAAATCTGCAATCCGG~~~~~~~~~~~~~~~~~~GCCGAA
AGAAAGCGTCAA~~~GAGGAGGACATGGAGCGACAACGCTTGCAACTACTC~~~GCCAAG
AATGGG~~~AAGAAGCACAAA~~~~~~~~~~~~~~~TCGGATGAC~~~~~~~~~~~~~~~
~~~~~~~~~~~~~~~~~~~~~~~~~~~~~~~~~~~~~~~AGTGGCATGGTTGCAACCTCA
GTAGAGGGCACT~~~AGGGAGCAAAGAGGGGATAATGGTATG~~~ATGTTTCCAGATGCT
GTTGCCCTC~~~~~~AATGGCCCC~~~~~~TTAAATCTGAACTCGAAGGAACACGCC~~~
~~~CAACAAGAGCATAGTCACGCA~~~~~~~~~CAGTTTGGGCCTCCTGGGCTTTTGGCT
TTA~~~~~~~~~~~~CCTGAACCAAGTAGT~~~~~~~~~~~~GACAACGAGGGACGCAAA
CTAGCAAGAAAAAAACAAAAGCGGAGGTTG~~~TCACGAGAACCT~~~GGTGAG~~~~~~
~~~~~~~~~~~~~~~~~~~~~~~~~~~~~~~~~GATGGG~~~~~~~~~~~~~~~~~~~~~
~~~~~~~~~~~~GATGACAGGACAAGGGAGCATCCATTTATAGTTACAGAGCCTGGAGAA
GTGGCAAGGGGGAAGAAGAATGGCTTAGATTACCTGTTTGATTTGTATGAGCAGTGTGCA
AGATTTCTAGATGAAGTGCAGCAGATGTCAAGAGAAAGGGGGGAGAAATGCCCTACG~~~
~~~~~~~~~~~~AAGGTAACAAACCAAGTATTTCGACATGCCAAGCTGAAAGGTGCTAGC
TATATCAACAAACCAAAGATGAGACACTATGTACATTGCTATGCTCTGCATTGCCTAGAC
AAGGAGAAATCCAACTTGCTGAGGAAGTTATTCAAGGAACGCGGAGAA~~~~~~~~~~~~
~~~AATGTAGGCGCATGGCGGCAAGCTTGCTATTATCCTTTGGTGGACATGGCCAGAGAC
AATGGC~~~TGGGATATAGAAGGCGTCTTTGTGAGGAACGAGAAGCTCCGCATTTGGTAT
GTTCCCACAAAGCTTCGTCAGCTCTGCCATTTGGAGAAGAGTAAGGACAGCGATAGTTGC
AGCTATGAA~~~~~~~~~
>Deparia_lobato-crenata_LFY2
~~~~~~~~~~~~~~~~~~~~~CATCATAATTTGGTTTCTTCTGGCCTTATGAAGTACATA
TCATGCAAATACAGTTGTTTT~~~~~~ATTTTGGCTCAT~~~~~~~~~~~~~~~~~~~~~
~~~~~~~~~~~~~~~~~~~~~~~~~~~~~~~~~~~~~~~~~~~~~~~~~~~~~~CTATAT
TTAGGT~~~~~~~~~~~~~~~~~~~~~~~~~~~~~~~~~~~~~~~~~~~~~~~~~~~~~~
~~~~~~~~~~~~~~~~~~~~~~~~~~~~~~~~~AAAAGGCTGTCAATTTGT~~~~~~~~~
~~~~~~~~~~~~~~~~~~~~~~~~~~~~~~~~~~~~~~~~~~~~~~~~~~~~~~~~~~~~
~~~~~~~~~~~~~~~~~~~~~~~~~~~~~~~~~~~~~~~~~~~~~~~~~~~~~~~~~~~~
~~~GCAGGCACT~~~AGGGAGCAACGAGGGGATAATGGTATG~~~ATATTTCCGGATGCT
GTTGCCCTC~~~~~~AATGGCCCC~~~~~~TTAAATCTGAACTCGAAGGAACACGCC~~~
~~~CAACAAGAGCATAGTCACGCA~~~~~~~~~CAGTTTGGGCCTCCTGGGCTTTTGGCT
TTA~~~~~~~~~~~~CCTGAACCAAGTAGT~~~~~~~~~~~~GACAACGAGGGACGCAAA
CTAGCAAGAAAAAAACAAAAGCGGAGGTTG~~~TCACGAGAACCT~~~GGTGAG~~~~~~
~~~~~~~~~~~~~~~~~~~~~~~~~~~~~~~~~GATGGG~~~~~~~~~~~~~~~~~~~~~
~~~~~~~~~~~~GATGACAGGACAAGGGAGCATCCATTTATAGTTACAGAGCCTGGAGAA
GTGGCAAGGGGGAAGAAGAATGGCTTAGATTACCTGTTTGATTTGTATGAGCAGTGTGCA
AGATTTCTAGATGAAGTGCAGCAGATGTCAAGAGAAAGGGGGGAGAAATGCCCTACG~~~
~~~~~~~~~~~~AAGGTAACAAACCAAGTATTTCGACATGCCAAGCTGAAAGGTGCTAGC
TATATCAACAAACCAAAGATGAGACACTATGTACATTGCTATGCTCTGCATTGCCTAGAC
AAGGAGAAATCCAACTTGCTGAGGAAGTTATTCAAGGAACGCGGAGAA~~~~~~~~~~~~
~~~AATGTAGGCGCATGGCGGCAAGCTTGCTATTATCCTTTGGTGGACATG~~~~~~~~~
~~~~~~~~~~~~~~~~~~~~~~~~~~~~~~~~~~~~~~~~~~~~~~~~~~~~~~~~~~~~
~~~~~~~~~~~~~~~~~~~~~~~~~~~~~~~~~~~~~~~~~~~~~~~~~~~~~~~~~~~~
~~~~~~~~~~~~~~~~~~
>Didymochlaena_truncatula_LFY
CTACTAGAAGATCTTTTCAAAGAGTATGGTGTGCGTAGTACCACCATAATCAAGATTATG
GAGATGGGTTTCACTGTTAGC~~~~~~ACTCTTGTTAACATGATGGAGCAAGAGATAGAT
GATGTGATC~~~AAGACCATGATGGAGGGT~~~TATCATATG~~~~~~~~~GAGCTTTTG
GTAGGGGAGAAGTATGGGCTAAAATCTGCAATCCGT~~~~~~~~~~~~~~~~~~GCCGAA
AGAAAGCGTCAA~~~GAGGAGGACATGGAGCGGCAACGTCTGCAGCTACTG~~~GCCAAG
AATGGC~~~AAGAAGCACAAA~~~~~~~~~~~~~~~TCGGATGAT~~~~~~~~~~~~~~~
~~~~~~~~~~~~~~~~~~~~~~~~~~~~~~~~~~~~~~~AGTGGCATGGTTGCAACCTCA
GTAGAGGGGACT~~~AGGGAGCAAAGGGGGGATAATGGTATG~~~ATGTTTCCGGATGCT
GTTGCCCTC~~~~~~AATGGCCCC~~~~~~TTGAATCTGAACTCAAAGGAGCACGCC~~~
~~~CAACAAGAGCATAGTCACGCA~~~~~~~~~CAGTTTGGGCCCCCGGGGCTTTTGGCT
TTA~~~~~~~~~~~~CCTGAACCAAGTAGT~~~~~~~~~~~~GACAACGAGGGACGCAAA
CTAGCAAGAAAAAAACAAAAGCGGAGGTTG~~~TCACGAGAACCG~~~GGTGAG~~~~~~
~~~~~~~~~~~~~~~~~~~~~~~~~~~~~~~~~GATGGG~~~~~~~~~~~~~~~~~~~~~
~~~~~~~~~~~~GATGACAGGACAAGGGAGCATCCATTTATAGTTACAGAGCCTGGAGAA
GTGGCAAGGGGGAAGAAGAATGGTTTAGATTACCTGTTTGATTTGTATGAGCAGTGTGCA
AGGTTTCTAGATGAAGTGCAGCAGATGTCAAGAGAAAGGGGGGAAAAATGCCCTACG~~~
~~~~~~~~~~~~AAGGTGACGAATCAAGTATTTCGGCATGCCAAGCTCAAAGGTGCTAGC
TATATCAACAAACCAAAGATGAGACACTATGTACATTGCTATGCTCTGCATTGCCTAGAC
AAGGAGAAGTCCAACTTACTGAGGAAAATATTCAAAGAACGGGGAGAA~~~~~~~~~~~~
~~~AATGTAGGCGCATGGCGACAAGCGTGCTATTATCCATTGGTGGACATGGCTAGAGAC
AATGGC~~~TGGGATATAGAAGGCGTCTTTGTGAGGAACGAGAAGCTCCGCATTTGGTAT
GTTCCCACAAAGCTTCGTCAGCTCTGTCATTTGGAGAAGAGTAAGGATAGTGATAGTTGC
AGCTATGAA~~~~~~~~~
>Diplazium_wichurae_LFY1
~~~~~~~~~~~~~~~~~~~~~~~~~~~~~~~~~~~~~~~~~~~~~~~~~~~~~~~~~~~~
~~~~~~~~~~~~~~~~~~~~~~~~~~~~~~~~~~~~~~~~~~~~~~~~~~~~~~~~~~~~
~~~~~~~~~~~~~~~~~~~~~~~~~~~~~~~~~~~~~~~~~~~~~~~~~~~~~~~~~~~~
~~~~~~~~~~~~~~~~~~~~~~~~~~~~~~~~~~~~~~~~~~~~~~~~~~~~~~~~~~~~
~~~~~~~~~~~~~~~~~~~~~~~~~~~~~~~~~~~~~~~~~~~~~~~~~~~~~~~~~~~~
~~~~~~~~~~~~~~~~~~~~~~~~~~~~~~~~~~~~~~~~~~~~~~~~~~~~~~~~~~~~
~~~~~~~~~~~~~~~~~~~~~~~~~~~~~~~~~~~~~~~~~~~~~~~~~~~~~~~~~~~~
~~~~~~~~~~~~~~~~~~~~~~~~~~~~~~~~~~~~~~~~~~~~~~~~~~~~~~~~~~~~
~~~~~~~~~~~~~~~~~~~~~~~~~~~~~~~~~~~~~~~~~~~~~~~~~~~~~~~~~~~~
~~~~~~~~~~~~~~~~~~~~~~~~~~~~~~~~~~~~~~~~~~~~~~~~~~~~~~~~~~~~
~~~~~~~~~~~~~~~~~~~~~~~~~~~~~~~~~~~~~~~~~~~~~~~~~~~~~~~~~~~~
~~~~~~~~~~~~~~~~~~~~~~~~~~~~~~~~~~~~~~~~~~~~~~~~~~~~~~~~~~~~
~~~~~~~~~~~~~~~~~~~~~~~~~~~~~~~~~~~~~~~~~~~~~~~~~~~~~~~~~~~~
~~~~~~~~~~~~~~~~~~~~~~~~~~~~~~~~~~~~~~~~~~~~~~~~~~~~~~~~~~~~
~~~~~~~~~~~~~~~~~~~~~~~~~~~~~~TGT~~~~~~TCTGTGGTTGCCCAATGC~~~
~~~~~~~~~~~~~~~~~~~~~~~~~~~~~~~~~~~~~~~~~~~~~~~~~~~~~~CTC~~~
~~~~~~~~~~~~CAGGTAACGAACCAAGTATTTCGACATGCCAAGCTGAAAGGTGCTAGC
TATATCAACAAACCAAAGATGAGACACTATGTACATTGCTATGCCCTGCATTGCCTTGAC
AAGGAGAAATCCAACCTGCTGAGGAAGTTATTCAAAGAACGGGGAGAA~~~~~~~~~~~~
~~~AATGTAGGCGCATGGCGGCAAGCTTGCTATTATCCTTTGGTGGACATGGCCAGAGAC
AATGGC~~~TGGGATATAGAAGGTGTCTTTGTAAGGAACGAGAAGCTCCGCATTTGGTAT
GTTCCCACAAAGCTTCGTCAGCTCTGCCATTTGGAGAAGAGTAAGGACAGTGATAGTTGC
AGCTATGAA~~~~~~~~~
>Diplazium_wichurae_LFY2
CTACTAGAAGATCTGTTCAAAGAGTATGGTGTGCGGAGTACCACCATAATCAAGATTATG
GAGATGGGCTTCACTGTTAGC~~~~~~ACTCTTGTTAACATGATGGAGCAAGAGATAGAT
GATGTGATC~~~AAGACCATGATGGAGGGT~~~TATCACATG~~~~~~~~~GAGCTTTTG
GTTGGGGAGAAATACGGGCTAAAATCTGCAATCCGG~~~~~~~~~~~~~~~~~~GCTGAA
AGAAAGCGTCAA~~~GAGGAAGACATGGAGCGGCAACGCCTGCAACTACTT~~~GCCAAG
AATGGG~~~AAGAAGCACAAA~~~~~~~~~~~~~~~TCGGATGAT~~~~~~~~~~~~~~~
~~~~~~~~~~~~~~~~~~~~~~~~~~~~~~~~~~~~~~~AGTGGCATGGTTGCAACCTCA
GTAGAGGGCACT~~~AGGGAGCAAAGAGGGGATAATGGTATG~~~ATGTTTCCAGATGCT
GTTGCCCTC~~~~~~AATGGCCCC~~~~~~TTAAATCTGAACTCGAAGGAACATGCC~~~
~~~CAACAAGAGCATAGTCATGCA~~~~~~~~~CAGTTTGGGCCTCCGGGGCTTTTGGCC
TTA~~~~~~~~~~~~CCTGAACCAAGTAGT~~~~~~~~~~~~GACAACGAGGGACGCAAA
CTAGCAAGAAAAAAACAAAAGCGGAGGCTG~~~TCACGAGAACCT~~~GGTGAG~~~~~~
~~~~~~~~~~~~~~~~~~~~~~~~~~~~~~~~~GATGGG~~~~~~~~~~~~~~~~~~~~~
~~~~~~~~~~~~GATGACAGGACAAGGGAGCATCCATTTATAGTTACGGAGCCCGGAGAA
GTGGCAAGGGGGAAGAAGAATGGCTTAGATTACCTGTTTGATTTGTATGAGCAGTGTGCA
AGATTTCTAGATGAAGTGCAGCAGATGTCAAGAGAAAGGGGGGAAAAATGCCCTACG~~~
~~~~~~~~~~~~~~~~~~~~~~~~~~~~~~~~~~~~~~~~~~~~~~~~~~~~~~~~~~~~
~~~~~~~~~~~~~~~AANATGTCAAGAGAA~~~~~~~~~~~~~~~~~~~~~~~~~~~~~~
~~~~~~~~~~~~~~~~~~~~~~~~~~~~~~~~~~~~~~~AGGGGGGAA~~~~~~~~~~~~
~~~~~~~~~~~~~~~~~~~~~~~~~~~~~~~~~~~~~~~~~~~~~~~~~~~~~~~~~~~~
~~~~~~~~~~~~~~~~~~~~~~~~~~~~~~~~~~~~~~~~~~~~~~~~~~~~~~~~~~~~
~~~~~~~~~~~~~~~~~~~~~~~~~~~~~~~~~~~~~~~~~~~~~~~~~~~~~~~~~~~~
~~~~~~~~~~~~~~~~~~
>Diplazium_wichurae_LFY3
CTACTAGAAGATCTGTTCAAAGAGTATGGTGTGCGGAGTACCACCATAATCAAGATTATG
GAGATGGGCTTCACTGTTAGC~~~~~~ACTCTTGTTAACATGATGGAGCAAGAGATAGAT
GATGTGATC~~~AAGACCATGATGGAGGGT~~~TATCACATG~~~~~~~~~GAGCTTTTG
GTTGGGGAGAAATACGGGCTAAAATCTGCAATCCGG~~~~~~~~~~~~~~~~~~GCTGAA
AGAAAGCGTCAA~~~GAGGAAGACATGGAGCGGCAACGCCTGCAACTACTT~~~GCCAAG
AATGGG~~~AAGAAGCACAAA~~~~~~~~~~~~~~~TCGGATGAT~~~~~~~~~~~~~~~
~~~~~~~~~~~~~~~~~~~~~~~~~~~~~~~~~~~~~~~AGTGGCATGGTTGCAACCTCA
GTAGAGGGCACT~~~AGGGAGCAAAGAGGGGATAATGGTATG~~~ATGTTTCCAGATGCT
GTTGCCCTC~~~~~~AATGGCCCC~~~~~~TTAAATCTGAACTCGAAGGAACATGCC~~~
~~~CAACAAGAGCATAGTCATGCA~~~~~~~~~CAGTTTGGGCCTCCGGGGCTTTTGGCC
TTA~~~~~~~~~~~~CCTGAACCAAGTAGT~~~~~~~~~~~~GACAACGAGGGACGCAAA
CTAGCAAGAAAAAAACAAAAGCGGAGGCTG~~~TCACGAGAACCT~~~GGTGAG~~~~~~
~~~~~~~~~~~~~~~~~~~~~~~~~~~~~~~~~GATGGG~~~~~~~~~~~~~~~~~~~~~
~~~~~~~~~~~~GATGACAGGACAAGGGAGCATCCATTTATAGTTACGGAGCCCGGAGAA
GTGGCAAGGGGGAAGAAGAATGGCTTAGATTACCTGTTTGATTTGTATGAGCAGTGTGCA
AGATTTCTAGATGAAGTGCAGCAGATGTCAAGAGAAAGGGGGGAAAAATGCCCTACG~~~
~~~~~~~~~~~~AAGGTAACGAACCAAGTATTTCGACATGCCAAGCTGAAAGGTGCTAGC
TATATCAACAAACCAAAGATGAGACACTATGTACATTGCTATGCCCTGCATTGCCTTGAC
AAGGAGAAATCCAACCTGCTGAGGAAGTTATTCAAAGAACGGGGAGAA~~~~~~~~~~~~
~~~AATGTAGGCGCATGGCGGCAAGCTTGCTATTATCCTTTGGTGGACATGGCCAGAGAC
AATGGC~~~TGGGATATAGAAGGTGTCTTTGTAAGGAACGAGAAGCTCCGCATTTGGTAT
GTTCCCACAAAGCTTCGTCAGCTCTGCCATTTGGAGAAGAGTAAGGACAGTGATAGTTGC
AGCTATGAA~~~~~~~~~
>Dipteris_conjugata_LFY
TCACTGGAAGACCTTTTCAAAGACTATGGGGTGCGATTGACCACTATTGCAAAGGTAATG
GAAATGGGTTTCACCGTCAGT~~~~~~ACTCTCGTGAACATGACAGAGCAAGAAATTGAA
GACGTGATT~~~AAGACCATGCTGGAGGGA~~~TACCACATC~~~~~~~~~GATCTGCTT
GTTGGAGAAAAGTACGGGTTCAAGTCGGCAATCCGA~~~~~~~~~~~~~~~~~~GCTGAG
AAGAAGCGACAG~~~GACGAGGAGATGGAACAGCAACGCCTGCAGCTCCTT~~~TCGAAG
AGCGGC~~~AAGAAGCGCCAA~~~~~~~~~~~~~~~CCCGATGAG~~~~~~~~~~~~~~~
~~~~~~~~~~~~~~~~~~~~~~~~~~~~~~~~~~~~~~~~~~~~~~~~ATTGCAACTTCT
ATGGAGGGAACC~~~AGGGAGCAAAGAGGAGATAATGAGATG~~~ATGTTTCCGGATGCT
GTTGCTGCT~~~~~~GGTGGCCCT~~~~~~~~~~~~TTGAACTCCAAGGAAGCTGTT~~~
~~~CTCTTAGAGCAAAGCCACGCT~~~~~~~~~CAGTTTGGCCCTCCTGGACTTCTGGCT
ATC~~~~~~~~~~~~CCAGAGCCGAGTAGT~~~~~~~~~~~~GATAATGATGGCAGGAAA
CTCGGTAAAAAGAAACAAAAGCGGAGGCTA~~~TCTCGAGAACCC~~~GGGGAG~~~~~~
~~~~~~~~~~~~~~~~~~~~~~~~~~~~~~~~~GATGGG~~~~~~~~~~~~~~~~~~~~~
~~~~~~~~~~~~GATGACAAACCAAGGGAGCATCCTTTTATAGTGACAGAACCTGGTGAA
GTTGCCAGGGGGAAAAAGAATGGTCTAGATTACCTCTTTGATCTCTATGAGCAGTGTGCC
AGGTTTTTAGATGAAGTCCAGCAGATTTCGAAAGAAAGAGGGGAAAAGTGTCCTACG~~~
~~~~~~~~~~~~AAGGTGACGAACCAAGTGTTTCGCCATGCCAAGCTGAAAGGTGCAAGT
TATATCAACAAACCGAAGATGAGACATTATGTACATTGTTATGCTTTGCATTGCCTGGAC
CTGGAGAAGTCAAACCATTTGAGAAAAATGTTTAAAGAGCGTGGAGAA~~~~~~~~~~~~
~~~AATGTGGGTGCATGGCGACAAGCTTGCTATTATCCCTTGGTAGAGATGGCTAGAGAA
AATGGT~~~TGGGACATTGAAGGTGTATTCAACAGAAATGAGAAGCTTCGTATTTGGTAT
GTGCCCACAAAGCTTAGACAGCTTTGCCATCAGGAGAAGAGTAAGGATAGTGATAGTTGC
AGCTATGAATGA~~~~~~
>Equisetum giganteum LFY1

~~~CTCCATGATTTCTTCCGAGACTACGGTGTCCGGCCCAAGACTGTGGCTCGCATCCTC
GAGCTCGGCTTCACTGTCAAT~~~~~~ACCCTCGTCAACATGACCGACCCCGAGATTGAC
GAGCTCGTG~~~AAGACCATGGTTGAAGGT~~~TTCCGCCTT~~~~~~~~~GAGCTTCTC
GTTGGAGAGAGATATGGCCTGAAGTCGGCCATTCGT~~~~~~~~~~~~~~~~~~GCTGAG
CGGAGAACCCGC~~~GATGAGGATGCCGCTCGGCAACACTTGCATATCCTT~~~GCAAAA
AGTGTC~~~AAAAAGCGGAAG~~~~~~~~~~~~~~~GGTGAACTTGATAATGATAACAAC
AAC~~~~~~~~~~~~~~~~~~~~~AACATCAACAGCAACAATGAACAAGCCTTGGGTTGG
GTCGAAGGATCTGCCAGAGAGCAAGGAGGAGATAATGCTTTG~~~ATGTTCCCAGATACG
GTGACGGCAGTA~~~GGAGGTCCT~~~~~~TTGAGTTTAAACACAAAGGATGCCACAGTC
CCTCTTGAACAACAAAATCATTTA~~~~~~~~~CATTTTAGTGCCCCGGGGCCTCTTTCT
ATA~~~~~~~~~~~~CCTGAACCCAGCAGT~~~~~~~~~~~~GACAATGGGATACGGAAG
CTTGAGAAAAAGAAGCAGAAACGGCTTCTC~~~TCTCGTGAGCAT~~~GGGGAG~~~~~~
~~~~~~~~~~~~~~~~~~~~~~~~~~~~~~~~~GATGCA~~~~~~~~~~~~~~~~~~~~~
~~~~~~~~~~~~GATGATAGAACCCGGGAGCATCCTTTCATAGTGACGGAGCCTGGTGAA
CTTGCAAGAGGAAAGAAGAATGGCTTGGATTACCTCTTTGATCTTTATGAACAGTGTGGT
AGGTTTCTAGAGGAGGTTCAGCAGATATGCAAAGAAAGAGGAGAAAAGTGTCCCACA~~~
~~~~~~~~~~~~AAGGTTACTAATCAGGTGTTCAGGCATGCGAAACTGAAAGGTGCAAGC
TACATCAATAAACCCAAGATGAGACACTATGTGCACTGTTATGCTTTGCACTGCTTGGAT
GTAGAGCAATCAAATCGGTTAAGAAAGCTTTTCAAAGAAAGAGGGGAG~~~~~~~~~~~~
~~~AATGTGGGTGCATGGCGGCAAGCTTGCTACCACCCTCTGGTCGAGTTGGCAAGGCAG
AGTGGA~~~TGGGACATTGAGGGGCTCTTCAATAGAAACGAGAAACTTCGAATATGGTAT
GTTCCGACTAAGTTGCGCCAGCTTTGCCACATGGAAAAGAACAAGGATAGTGATAGTTGT
AGTTATGAC~~~~~~~~~
>Equisetum giganteum LFY2

~~~~~~~~~~~~~~~~~~~~~~~~~~~~~~~~~~~~~~~~~~~~~~~~~~~~~~~~~~~~
~~~~~~~~~~~~~~~~~~~~~~~~~~~ACA~~~~~~~~~~~~~~~~~~~~~~~~~~~~~~
~~~~~~~~~~~~~~~~~~~~~~~~~~~~~~~~~~~~~~~~~~~~~~~~~~~~~~~~~~~~
~~~~~~~~~~~~~~~~~~~~~~~~~~~~~~~~~~~~~~~~~~~~~~~~~~~~~~~~~~~~
~~~~~~~~~~~~~~~~~~~~~~~~~~~~~~~~~~~~~~~~~~~~~~~~~~~~~~~~~~~~
~~~~~~~~~~~~~~~~~~~~~~~~~~~~~~~~~~~~~~~~~~~~~~~~~~~~~~~~~~~~
~~~~~~~~~~~~~~~~~~~~~~~~~~~~~~~~~~~~~~~~~~~~~~~~~~~~~~~~~~~~
~~~~~~~~~~~~~~~~~~~~~~~~~~~~~~~~~~~~~~~~~~~~~~~~~~~~~~~~~~~~
~~~~~~~~~~~~~~~~~~~~~~~~~~~~~~~~~~~~~~~~~~~~~~~~~~~~~~~~~~~~
~~~~~~~~~~~~~~~~~~~~~~~~~~~~~~~~~~~~~~~~~~~~~~~~~~~~~~~~~~~~
~~~~~~~~~~~~~~~~~~~~~~~~~~~~~~~~~~~~~~~~~~~~~~~~~~~~~~~~~~~~
~~~~~~~~~~~~~~~~~~~~~~~~~~~~~~~~~~~~~~~~~~~~~~~~~~~~~~~~~~~~
~~~~~~~~~~~~~~~~~~~~~~~~~~~~~~~~~~~~~~~~~~~~~~~~~~~~~~~~~~~~
~~~~~~~~~~~~~~~~~~~~~~~~~~~~~~~~~~~~~~~~~~~~~~~~~~~~~~~~~~~~
~~~~~~~~~~~~~~~~~~CATGGTTTG~~~~~~~~~~~~~~~~~~~~~~~~~~~~~~~~~
~~~~~~~~~~~~~~~~~~~~~~~~~~~~~~~~~~~~~~~~~~~~~~~~~~~~~~~~~~~~
~~~~~~~~~~~~CAGGTTACAAATCAGGTTTTTCGACATGCGAAGCTGAAGGGTGCTAGC
TACATAAACAAGCCGAAAATGAGACACTATGTCCACTGCTATGCCCTGCACTGCCTGGAT
ATTGAGCAATCTAACCATTTCCGAAAATTATACAAGGAACGTGGTGAA~~~~~~~~~~~~
~~~AATGTTGGTGCTTGGCGGCAAGCTTGCTACTATCCACTGGTCGAGATGGCAAGGCGG
AATGGG~~~TGGGATATTGAAGGTGTCTTCAATCGGAATGAGAAACTTCGGATCTGGTAT
GTCCCTACGAAACTGCGTCAGCTCTGCCATGTGGAAAAGAGCAAGGATAGTGATAGTTGT
AGTTATGAC~~~~~~~~~
>Equisetum giganteum LFY3

~~~CTGGATGATCTCTTCCAGGACTACGGCGTCCGCGCCGCGACCGTCGCCAAGGTTGCC
GAGATGGGGTTCACCGTCAGC~~~~~~ACCCTCGTCAACATGACGGAGCTCGAAATCGAC
GACCTCGTC~~~CAAGCGTTGCTCGACGGC~~~TTCCACCCT~~~~~~~~~GACCTCCTC
GTGGGCGAGAAGTACGGCCTCAAGTCCGCCATAAGA~~~~~~~~~~~~~~~~~~GCTGAG
AAGAGGCGCCTC~~~GAGGAGGACATGAACCGACAGCGCCTCCAGATCCTG~~~CTCAAG
GCTGGC~~~AAAAAACGTGCC~~~~~~~~~~~~~~~GCTGATGAG~~~~~~~~~~~~~~~
~~~~~~~~~~~~~~~~~~~~~~~~~~~~~~~~~~~~AGCAACAAGGGTGCTGCCCTTGAA
GGACAGCGTGTTTCAAGAGAACACCAAGGAGACAATGACATG~~~GGATTTGCAGATGTA
GTAGTGTCT~~~~~~GCAGGACCC~~~~~~CTAAATCTCAATTCCAAGGAACATGTA~~~
~~~CTTCTAGAACAAAATCGTTTG~~~~~~~~~AATTTTGGCACTCCTGGTCTCTTATCA
TTT~~~~~~~~~~~~CCAGAGCCAAGTAGT~~~~~~~~~~~~GATAATGAAGGGAGGAAA
GGTGGAAGGAAAAAGAAAAACCGGTTATTG~~~TCTCAAGAAAAT~~~GGGGAA~~~~~~
~~~~~~~~~~~~~~~~~~~~~~~~~~~~~~~~~GATGTT~~~~~~~~~~~~~~~~~~~~~
~~~~~~~~~~~~GATGATAGACAGAGGGAACATCCTTTTATAGTGACAGAACCTGGTGAG
TTGGCAAGAGGAAAGAAAAATGGACTAGACTATCTGTTTAGCCTATATGAGCAATGTGCG
AAGTTTTTGGAGGAAGTACAGCAAATGTCAAAGGAGAGAGGAGAAAAGTGTCCCACA~~~
~~~~~~~~~~~~AAGGTTACAAATCAGGTTTTTCGACATGCGAAGCTGAAGGGTGCTAGC
TACATAAACAAGCCGAAAATGAGACACTATGTCCACTGCTATGCCCTGCACTGCCTGGAT
ATTGAGCAATCTAACCATTTCCGAAAATTATACAAGGAACGTGGTGAA~~~~~~~~~~~~
~~~AATGTTGGTGCTTGGCGGCAAGCTTGCTACTATCCACTGGTCGAGATGGCAAGGCGG
AATGGG~~~TGGGATATTGAAGGTGTCTTCAATCGGAATGAGAAACTTCGGATCTGGTAT
GTCCCTACGAAACTGCGTCAGCTCTGCCATGTGGAAAAGAGCAAGGATAGTGATAGTTGT
AGTTATGAC~~~~~~~~~
>Equisetum hymale LFY1
TCGCTGGATGATCTCTTCCAGGACTACGGCGTCCGCGCCGCGACCGTCGCCAAGGTTGCC
GAGATGGGGTTCACCGTCAGC~~~~~~ACCCTCGTCAACATGACGGAGCTCGAAATCGAC
GACCTCGTC~~~CAAGCGTTGCTCGACGGC~~~TTCCACCCT~~~~~~~~~GACCTCCTC
GTGGGCGAGAAGTACGGCCTCAAGTCCGCCATAAGA~~~~~~~~~~~~~~~~~~GCTGAG
AAGAGGCGCCTC~~~GAGGAGGACATGAACCGACAGCGCCTCCAGATCCTG~~~CTCAAG
GCTGGC~~~AAAAAACGTGCC~~~~~~~~~~~~~~~GCTGATGAG~~~~~~~~~~~~~~~
~~~~~~~~~~~~~~~~~~~~~~~~~~~~~~~~~~~~AGCAACAAGGGTGCTGCCCTTGAA
GGACAGCGTGTTTCAAGAGAACACCAAGGAGACAATGACATG~~~GGATTTGCAGATGTA
GTAGTGTCT~~~~~~GCAGGACCC~~~~~~CTAAATCTCAATTCCAAGGAACATGTA~~~
~~~CTTCTAGAACAAAATCGTTTG~~~~~~~~~AATTTTGGCACTCCTGGTCTCTTATCA
TTT~~~~~~~~~~~~CCAGAGCCAAGTAGT~~~~~~~~~~~~GATAATGAAGGGAGGAAA
GGTGGAAGGAAAAAGAAAAACCGGTTATTG~~~TCTCAAGAAAAT~~~GGGGAA~~~~~~
~~~~~~~~~~~~~~~~~~~~~~~~~~~~~~~~~GATGTT~~~~~~~~~~~~~~~~~~~~~
~~~~~~~~~~~~GATGATAGACAGAGGGAACATCCTTTTATAGTGACAGAACCTGGTGAG
TTGGCAAGAGGAAAGAAAAATGGACTAGACTATCTGTTTAGCCTATATGAGCAATGTGCG
AAGTTTTTGGAGGAAGTACAGCAAATGTCAAAGGAGAGAGGAGAAAAGTGTCCCACA~~~
~~~~~~~~~~~~AAGTGA~~~~~~~~~~~~~~~~~~~~~~~~~~~~~~~~~~~~~~~~~~
~~~~~~~~~~~~~~~~~~~~~~~~~~~~~~~~~~~~~~~~~~~~~~~~~~~~~~~~~~~~
~~~~~~~~~~~~~~~~~~~~~~~~~~~~~~~~~~~~~~~~~~~~~~~~~~~~~~~~~~~~
~~~~~~~~~~~~~~~~~~~~~~~~~~~~~~~~~~~~~~~~~~~~~~~~~~~~~~~~~~~~
~~~~~~~~~~~~~~~~~~~~~~~~~~~~~~~~~~~~~~~~~~~~~~~~~~~~~~~~~~~~
~~~~~~~~~~~~~~~~~~~~~~~~~~~~~~~~~~~~~~~~~~~~~~~~~~~~~~~~~~~~
~~~~~~~~~~~~~~~~~~
>Equisetum hymale LFY2
~~~~~~~~~~~~~~~~~~~~~~~~~~~~~~~~~~~~~~~~~~~~~~~~~~~~~~~~~~~~
~~~~~~~~~~~~~~~~~~~~~~~~~~~~~~~~~~~~~~~~~~~~~~~~~~~~~~~~~~~~
~~~~~~~~~~~~~~~~~~~~~~~~~~~~~~~~~~~~~~~~~~~~~~~~~~~~~~CTTCTC
GTTGGAGAGAGATATGGCCTGAAGTCGGCCATTCGT~~~~~~~~~~~~~~~~~~GCTGAG
CGGAGAACCCGC~~~GATGAGGATGCCGCTCGGCAACACTTGCATATCCTT~~~GCAAAA
AGTGTC~~~AAAAAGCGGAAG~~~~~~~~~~~~~~~GGTGAA~~~~~~~~~~~~~~~~~~
~~~~~~~~~~~~~~~~~~~~~~~~~~~~~~~~~~~~~~~~~~~~~~~~GCCTTGGGTTGG
GTCGAAGGATCTGCCAGAGAGCAAGGAGGAGATAATGCTTTG~~~ATGTTCCCAGATACG
GTGACGGCAGTA~~~GGAGGTCCT~~~~~~TTGAGTTTAAACACAAAGGATGCCACAGTC
CCTCTTGAACAACAAAATCATTTA~~~~~~~~~CATTTTAGTGCCCCGGGGCCTCTTTCT
ATA~~~~~~~~~~~~CCTGAACCCAGCAGT~~~~~~~~~~~~GACAATGGGATACGGAAG
CTTGAGAAAAAGAAGCAGAAACGGCTTCTC~~~TCTCGTGAGCAT~~~GGGGAG~~~~~~
~~~~~~~~~~~~~~~~~~~~~~~~~~~~~~~~~GATGCA~~~~~~~~~~~~~~~~~~~~~
~~~~~~~~~~~~GATGATAGAACCCGGGAGCATCCTTTCATAGTGACGGAGCCTGGTGAA
CTTGCAAGAGGAAAGAAGAATGGCTTGGATTACCTCTTTGATCTTTATGAACAGTGTGGT
AGGTTTCTAGAGGAGGTTCAGCAGATATGCAAAGAAAGAGGAGAAAAGTGTCCCACA~~~
~~~~~~~~~~~~AAGGTTACTAATCAGGTGTTCAGGCATGCGAAACTGAAAGGTGCAAGC
TACATCAATAAACCCAAGATGAGACACTATGTGCACTGTTATGCTTTGCACTGCTTGGAT
GTAGAGCAATCAAATCGGTTAAGAAAGCTTTTCAAAGAAAGAGGGGAG~~~~~~~~~~~~
~~~AATGTGGGTGCATGGCGGCAAGCTTGCTACCACCCTCTGGTCGAGTTGGCAAGGCAG
AGTGGA~~~TGGGACATTGAGGGGCTCTTCAATAGAAACGAGAAACTTCGAATATGGTAT
GTTCCGACTAAGTTGCGCCAGCTTTGCCACATGGAAAAGAACAAGGATAGTGATAGTTGT
AGTTATGAC~~~~~~~~~
>Equisetum_arvense_LFY1
~~~~~~~~~~~~~~~~~~~~~~~~~~~~~~~~~~~~~~~~~~~~~~~~~~~~~~~~~~~~
~~~~~~~~~~~~~~~~~~~~~~~~~~~~~~~~~~~~~~~~~~~~~~~~~~~~~~~~~~~~
~~~~~~~~~~~~~~~~~~~~~~~~~~~~~~~~~~~~~~~~~~~~~~~~~~~~~~~~~~~~
~~~~~~~~~~~~~~~~~~CTCAAGTCTGCCATTCGC~~~~~~~~~~~~~~~~~~GCTGAG
CGGAGAACCCGT~~~GACGAGGATGCCGCTCGGCAACACTTGCATATCCTT~~~GCGAAA
AGTGTC~~~AAAAAGCGGAAA~~~~~~~~~~~~~~~GGCGAGCTTGAAAATGACAGCAAC
AAC~~~~~~~~~~~~~~~~~~~~~~~~~~~~~~~~~~~~GAGCAACAAGCCTTGGGTTGG
GTTGAAGGATCTGCCAGAGAGCAAGGAGGAGATAATGCTTTA~~~ATGTTCCCAGATGCA
GTGACCGCAGTAGTAGGAGGTCCT~~~~~~TTGAGTTTGAGCACAAAGGACACTGCAGTT
GCTCTCGAACAACAGAGTCATTTA~~~~~~~~~CATTTTAGTGCCCCGGGGCCTCTTTCT
ATT~~~~~~~~~~~~CCCGAACCCAGCAGT~~~~~~~~~~~~GACACTGGGATACGGAAA
CATGAGAAAAAGAAGCAGAAACGGCTTCTT~~~TCTCGTGAGCAT~~~GGGGAG~~~~~~
~~~~~~~~~~~~~~~~~~~~~~~~~~~~~~~~~GATGCT~~~~~~~~~~~~~~~~~~~~~
~~~~~~~~~~~~GATGATAGAACCCGTGAACATCCTTTCATAGTGACGGAACCTGGTGAA
CTTGCAAGAGGAAAGAAGAATGGCTTGGATTACCTCTTTGATCTTTATGAACAATGTGGC
AGGTTTCTAGAGGAGGTTCAGCAAATGTGCAAAGAAAGAGGAGAAAAGTGTCCCACA~~~
~~~~~~~~~~~~AAGGTTACTAATCAGGTGTTCAGGCATGCAAAACTGAAAGGTGCAAGC
TACATCAATAAACCCAAGATGAGACACTATGTGCACTGTTATGCTTTGCACTGCTTGGAT
GTAGAGCAATCAAATCGGTTGAGAAAGCTTTTCAAAGAAAGAGGGGAG~~~~~~~~~~~~
~~~AATGTGGGTGCATGGCGGCAAGCTTGCTACCACCCCCTGGTCGAGTTGGCAAGGCAG
AGTGGA~~~TGGGATATCGAGGGGCTCTTCAATAGAAATGAGAAACTTCGAATATGGTAT
GTTCCGACTAAGTTGCGCCAGCTTTGCCACATGGAAAAGAACAAGGATAGTGATAGTTGT
AGTTATGACTGA~~~~~~
>Equisetum_arvense_LFY2
TCGCTGGAGGACCTCTTCCAGGGCTACGGTGTACGTGCCGCAACCATCGCCAAGGTTGCC
GAGATGGGGTTCACCGTCAGC~~~~~~ACCCTCGTCAACATGACCGAGCCCGAGATTGAC
GACCTCGTC~~~CAGGCCTTGCTCGATGATGGCTTCCGCCACCCCCCTGACAACCTCCTC
GTTGGTGAGAAGTATGGCCTCAAATCTGCCATCCGA~~~~~~~~~~~~~~~~~~GCCCAG
AAGAGATGCCTC~~~GAGGAGGACATGAACCGCCAGCGGCTCCAGATCCTC~~~CTCAAG
GCTGGC~~~AAGAAACGTGCCTCCTCTGCCGATGCTGCCGATGAT~~~~~~~~~~~~~~~
~~~~~~~~~~~~~~~CGCAAGACTAGCAACGGTGCTGGTGCCGGTGTCAGCCTCGCTGGG
GGAGAGCGAGTTTCAAGGGAACACCAAGGAGATGATGGCATG~~~GGCTTTGCAGATGTT
GTAGCATCT~~~~~~GTAGGACCC~~~~~~CTAAATCTCAATTCCAAAGAACATGTA~~~
~~~CTTCTAGAACAAAATCGTTTG~~~~~~~~~AATTTTGGCACTCCTGGTCTCTTATCA
TTT~~~~~~~~~~~~CCAGAGCCGAGTAGC~~~~~~~~~~~~GATAATGAAGGGAGGAAA
GGTGGAAGGAAGAAGAAAAGCCGGTTATTG~~~TCTCAAGAGAAT~~~GGGGAA~~~~~~
~~~~~~~~~~~~~~~~~~~~~~~~~~~~~~~~~GATGTT~~~~~~~~~~~~~~~~~~~~~
~~~~~~~~~~~~GATGATAGACAGAGGGAACATCCTTTCATAGTGACAGAACCTGGTGAG
TTGGCAAGAGGAAAGAAAAATGGACTAGATTATCTGTTTAGCCTATATGAGCAATGTGCA
AAGTTTTTGGAGGAAGTCCAGCAAATGTCAAAGGAGAGAGGAGAGAAGTGCCCCACA~~~
~~~~~~~~~~~~AAGGTCACCAATCAGGTTTTTCGACATGCGAAGCTGAAGGGTGCTAGC
TACATAAACAAGCCGAAAATGAGACACTATGTCCACTGCTATGCCCTGCACTGCCTGGAT
GTTGAGCAATCTAACCATTTCCGGAAATTGTATAAGGAACGTGGTGAA~~~~~~~~~~~~
~~~AATGTTGGAGCTTGGCGGCAAGCTTGTTACTATCCACTGGTCGAGATGGCAAGGCGG
AACGGG~~~TGGGACATTGAAGGTGTCTTCAATCGGAATGAGAAACTTCGGATCTGGTAT
GTCCCCATGAAACTGCGTCAGCTCTGTCATGTGGAAAAGAGCAAGGATAGTGATAGCTGT
AGTTATTAG~~~~~~~~~
>Equisetum_botogotense_LFY1

~~~CTCCACGATTTTTTTCGGGACTACGGCGTCCGGCCCAAGACGGTGGCCCGCATTCTT
GAGCTCGGCTTCACTGTCAAC~~~~~~ACCCTTGTCAACATGACCGACTCGGAGATCGAC
GAGCTTGTC~~~AAGACCATGGTAGAAGGT~~~TTCCGCCTT~~~~~~~~~GAGCTTCTT
GTCGGAGAGAGATATGGCCTTAAATCCGCCATTCGC~~~~~~~~~~~~~~~~~~GCTGAG
CGGAGAACCCGC~~~GATGAGGACGCTGCTAGGCAACACTTGCATATCCTC~~~GCGAAA
ACTGTC~~~AAAAAGCGGAAG~~~~~~~~~~~~~~~GGCGAATCTGATAACGACAACAAC
AACAACAACACCACAACCAACACCAACAACACCAACAATAACGAGCAAACCTTGGGTTGG
GTCGAAGGATCTGCCAGAGAGCAAGGAGGAGATAATGCTTTG~~~ATGTTTCCAGATGCA
GTGACGGCGGTAGTAGGAGGCCCT~~~~~~TTAAGTTTAAACACAAAGGATGCAGCAGTT
CCTCTTGAACAACAGAGTCATTTA~~~~~~~~~CATTTTAGTGCCCCAGGGCCTCTTTCT
ATT~~~~~~~~~~~~CCCGAACCCAGCAGT~~~~~~~~~~~~GACAATGGGATACGGAAG
CTTGAGAAAAAGAAGCAAAAACGGCTACTT~~~TCTCGTGAGCAT~~~GGGGAG~~~~~~
~~~~~~~~~~~~~~~~~~~~~~~~~~~~~~~~~GATGCC~~~~~~~~~~~~~~~~~~~~~
~~~~~~~~~~~~GATGATAGAACCCGGGAGCATCCTTTCATAGTCACAGAGCCTGGTGAG
CTTGCGAGAGGAAAGAAGAATGGCTTAGATTACCTATTTGATCTTTATGAACAGTGTGGT
AGGTTTCTAGAGGAGGTTCAGCAGATATGCAAAGAAAGAGGAGAAAAGTGTCCTACA~~~
~~~~~~~~~~~~AAGGTTACTAATCAGGTGTTCAGGCATGCGAAACTGAAAGGTGCAAGC
TACATCAATAAACCCAAAATGAGACACTACGTCCACTGTTATGCTTTGCACTGCTTGGAT
GTAGAGCAATCGAATCGGTTAAGAAAGCTTTTCAAAGAAAGAGGGGAG~~~~~~~~~~~~
~~~AACGTGGGCGCGTGGCGACAAGCTTGCTACCACCCTCTGGTTGAGTTGGCAAGGCAG
AGTGGA~~~TGGGATATCGAGGGGCTCTTCAATAGAAACGAGAAACTTCGAATATGGTAT
GTTCCGACTAAGCTGCGCCAGCTTTGCCACATGGAAAAGAACAAGGATAGTGATAGTTGT
AGTTATGAC~~~~~~~~~
>Equisetum_botogotense_LFY2

~~~~~~~~~~~~~~~~~~~~~~~~~~~~~~~~~~~~~~~~~~~~~~~~~~~~~~~~~~~~
~~~~~~~~~~~~~~~~~~~~~~~~~~~~~~~~~~~~~~~~~~~~~~~~~~~~~~~~~~~~
~~~~~~~~~~~~~~~~~~~~~~~~~~~~~~~~~~~~~~~~~~~~~~~~~~~~~~~~~~~~
~~~~~~~~~~~~~~~~~~~~~~~~~~~~~~~~~~~~~~~~~~~~~~~~~~~~~~~~~~~~
~~~~~~~~~~~~~~~~~~~~~~~~~~~~~~~~~~~~~~~~~~~~~~~~~~~~~~~~~~~~
~~~~~~~~~~~~~~~~~~~~~~~~~~~~~~~~~~~~~~~~~~~~~~~~~~~~~~~~~~~~
~~~~~~~~~~~~~~~~~~~~~~~~~~~~~~~~~~~~~~~~~~~~~~~~~~~~~~~~~~~~
~~~~~~~~~~~~~~~~~~~~~~~~~~~~~~~~~~~~~~~~~~~~~~~~~~~~~~~~~~~~
~~~~~~~~~~~~~~~~~~~~~~~~~~~~~~~~~~~~~~~~~~~~~~~~~~~~~~~~~~~~
~~~~~~~~~~~~~~~~~~~~~GCC~~~~~~~~~~~~~~~~~~~~~~~~~~~~~~~~~~~~
~~~~~~~~~~~~~~~~~~~~~~~~~~~~~~~~~~~~~~~~~~~~~~~~~~~~~~~~~~~~
~~~~~~~~~~~~~~~~~~~~~~~~~~~~~~~~~~~~~~~~~~~~~~~~GGCGGG~~~~~~
~~~~~~~~~~~~~~~~~~~~~~~~~~~~~~~~~~~~~~~~~~~~~~~~~~~~~~~~~~~~
~~~~~~~~~~~~GTTCACCGAATCGCCAAGAACCCAAGCCTGCTTCTGGAA~~~~~~~~~
~~~CGCCGGTCACCAAAAAAGGGT~~~~~~~~~~~~~~~~~~~~~~~~GAAAACTGC~~~
~~~~~~~~~~~~~~~~~~CAAAAAATTCCAAAAGAA~~~~~~~~~~~~CTACCCTTT~~~
~~~~~~TGTATGCAAGTTACTAATCAGGTGTTCAGGCATGCGAAACTGAAAGGTGCAAGC
TACATCAATAAACCCAAAATGAGACACTACGTCCACTGTTATGCTTTGCACTGCTTGGAT
GTAGAGCAATCGAATCGGTTAAGAAAGCTTTTCAAAGAAAGAGGGGAG~~~~~~~~~~~~
~~~AACGTGGGCGCGTGGCGACAAGCTTGCTACCACCCTCTGGTTGAGTTGGCAAGGCAG
AGTGGA~~~TGGGATATCGAGGGGCTCTTCAATAGAAACGAGAAACTTCGAATATGGTAT
GTTCCGACTAAGCTGCGCCAGCTTTGCCACATGGAAAAGAACAAGGATAGTGATAGTTGT
AGTTATGAC~~~~~~~~~
>Equisetum_botogotense_LFY3

~~~~~~~~~~~~~~~~~~~~~~~~~~~~~~~~~~~~~~~~~~~~~~~~GCGAAGGTCGCT
GAGATGGGGTTCACTGTGAGC~~~~~~ACTCTCGTGAACATGACGGAGCCTGAGATTGAC
GACCTTGTC~~~CGTGCAATGCTTGACGGG~~~TTCCACCCT~~~~~~~~~GACCTCCTC
GTGGGCGAGAAGTATGGCCTCAAATCCGCCATCCGA~~~~~~~~~~~~~~~~~~GCCGAG
AAGAGGCGCCTC~~~GAAGAAGACATGAACCGGCAGCGCCTCCAGATCCTG~~~CTCAAG
GCTGGC~~~AACAAACGCGGCCCT~~~~~~GAATTAGAGACCGAT~~~~~~~~~~~~~~~
~~~~~~~~~~~~~~~~~~~~~~~~~~~~~~~~~~~~~~~~~~~~~~~~~~~GCCTCCCTT
CAAGAACGAGTTTCAAGAGAACACCAAGGAGATGATGACATG~~~GGCCTTGCAGATGTT
GTAGCATCT~~~~~~TCAGGACCC~~~~~~CTGAATCTCAATTCCAAGGAACATGTA~~~
~~~CTTCTAGAACAAAATCGTTTG~~~~~~~~~AATTTCGGAACTCCTGGACTCTTATCA
TTT~~~~~~~~~~~~CCAGAGCCAAGCAGT~~~~~~~~~~~~GATAATGAAGGGAGGAAA
GGTGGAAGGAAGAAGAAAAACCGTCTATTG~~~TCCCAAGAAAAT~~~GGGGAA~~~~~~
~~~~~~~~~~~~~~~~~~~~~~~~~~~~~~~~~GATGTT~~~~~~~~~~~~~~~~~~~~~
~~~~~~~~~~~~GATGACAGACAGAGGGAACATCCCTTTATAGTAACGGAACCTGGTGAG
TTGGCAAGAGGAAAGAAAAATGGGCTAGATTATCTGTTTAGCCTATATGAGCAATGTGCA
AAGTTTTTGGAGGAAGTTCAGCAAATGTCAAAGGAGAAAGGAGAAAAATGCCCCACAAAG
ACACATGGTTTGCAGGTTACCAATCAGGTTTTTCGACATGCAAAGCTGAAGGGGGCTAGC
TACATAAACAAGCCAAAAATGAGACACTATGTCCACTGCTATGCTCTGCACTGCCTGGAT
GTCGAGCAATCTAACCATTTCCGGAAATTGTACAAGGAACGCGGGGAA~~~~~~~~~~~~
~~~AATGTTGGTGCTTGGCGGCAAGCTTGCTACTATCCTCTGGTTGAATTGGCCAGGCAG
AATGGG~~~TGGGACATCGAAGGCGTCTTCAATCGGAATGAGAAACTTCGGATCTGGTAT
GTCCCCACCAAATTGCGTCAGCTCTGCCATGTGGAAAAGAGCAAGGACAGTGATAGTTGT
AGTTAT~~~~~~~~~~~~
>Equisetum_diffusum_LFY1
~~~~~~~~~~~~~~~~~~~~~~~~~~~~~~~~~~~~~~~~~~~~~~~~~~~~~~~~~~~~
~~~~~~~~~~~~~~~~~~~~~~~~~~~~~~~~~~~~~~~~~~~~~~~~~~~~~~~~~~~~
~~~~~~~~~~~~~~~~~~~~~~~~~~~~~~~~~~~~~~~~~~~~~~~~~~~~~~~~~~~~
~~~~~~~~~~~~~~~~~~~~~~~~~~~~~~~~~~~~~~~~~~~~~~~~~~~~~~~~~~~~
~~~~~~~~~~~~~~~~~~~~~~~~~~~~~~~~~~~~~~~~~~~~~~~~~~~~~~~~~~~~
~~~~~~~~~~~~~~~~~~~~~~~~~~~~~~~~~~~~~~~~~~~~~~~~~~~~~~~~~~~~
~~~~~~~~~~~~~~~~~~~~~~~~~~~~~~~~~~~~~~~GAGCAACAAGCCTTGGGTTGG
GTTGAAGGATCTGCCAGAGAGCAAGGAGGAGATAATGCTTTA~~~ATGTTCCCAGATGCA
GTGACCGCAGTAGTAGGAGGTCCT~~~~~~TTGAGTTTGAACACAAAGGACACTGCAGTT
GCTCTCGAACAACAGAGTCATTTA~~~~~~~~~CATTTTAGTGCTCCAGGGCCTCTTTCT
ATT~~~~~~~~~~~~CCCGAACCCAGCAGT~~~~~~~~~~~~GACACTGGGATACGGAAA
CATGAGAAAAAGAAGCAGAAACGGCTTCTT~~~TCTCGTGAGCAT~~~GGGGAG~~~~~~
~~~~~~~~~~~~~~~~~~~~~~~~~~~~~~~~~GATGCT~~~~~~~~~~~~~~~~~~~~~
~~~~~~~~~~~~GATGATAGAACCCGTGAACATCCTTTCATAGTGACGGAACCTGGTGAA
CTTGCAAGAGGAAAGAAGAATGGCTTGGATTACCTCTTTGATCTTTATGAACAATGTGGC
AGGTTTCTAGAGGAGGTTCAGCAAATGTGCAAAGAAAGAGGAGAAAAGTGTCCCACA~~~
~~~~~~~~~~~~AAGGTTACTAATCAGGTGTTCAGGCATGCAAAACTGAAAGGTGCAAGC
TACATCAATAAACCCAAGATGAGACACTATGTGCACTGTTATGCTTTGCACTGCTTGGAT
GTAGAGCAATCAAATCGGTTGAGAAAGCTTTTCAAAGAAAGAGGGGAG~~~~~~~~~~~~
~~~AATGTGGGTGCATGGCGGCAAGCTTGCTACCACCCTCTGGTCGAGTTGGCAAGGCAG
AGTGGA~~~TGGGATATCGAGGGGCTCTTCAATAGAAATGAGAAACTTCGAATATGGTAT
GTTCCGACTAAGTTGCGCCAGCTTTGCCACATGGAAAAGAACAAAGATAGTGATAGTTGT
AGTTATGAC~~~~~~~~~
>Equisetum_diffusum_LFY2
~~~~~~~~~~~~~~~~~~~~~~~~~~~~~~~~~~~~~~~~~~~~~~~~~~~~~~~~~~~~
~~~~~~~~~~~~ACCGCCAGC~~~~~~~~~~~~~~~~~~~~~~~~~~~~~~~~~~~~~~~
~~~~~~~~~~~~~~~~~~~~~~~~~~~~~~~~~~~~~~~~~~~~~~~~~~~~~~~~~~~~
~~~~~~~~~~~~~~~GGCTCCAGATCCTCCTCAAGG~~~~~~~~~~~~~~~~~~CTGGAT
GATCACAAGACT~~~~~~~~~~~~~~~~~~~~~~~~~~~~~~~~~~~~~~~~~~~~~~~~
~~~~~~~~~~~~~~~~~~~~~~~~~~~~~~~~~~~~~~~~~~~~~~~~~~~~~~~~~~~~
~~~~~~~~~~~~~~~~~~~~~~~~AGCAACGGTGCTGGTGCCGGTGTCAGCCTTGCTGGG
GGAGAGCGAGTTTCAAGGGAACACCAAGGAGATGATGACATG~~~GGCTTTGCAGATGTT
GTAGCATCT~~~~~~GTAGGACCC~~~~~~CTAAATCTCAATTCCAAAGAACATGTA~~~
~~~CTTCTAGAACAAAATCGTTTG~~~~~~~~~AATTTTGGCACTCCTGGTCTCTTATCA
TTT~~~~~~~~~~~~CCAGAGCCGAGTAGC~~~~~~~~~~~~GATAATGAAGGGAGGAAA
GGTGGAAGGAAGAAGAAAAGCCGGTTATTG~~~TCTCAAGAGAAT~~~GGAGAA~~~~~~
~~~~~~~~~~~~~~~~~~~~~~~~~~~~~~~~~GATGTT~~~~~~~~~~~~~~~~~~~~~
~~~~~~~~~~~~GATGATAGACAGAGGGAACATCCTTTCATAGTGACAGAACCTGGTGAG
TTGGCAAGAGGAAAGAAAAATGGACTAGATTATCTGTTTAGCCTATATGAGCAATGTGCA
AAGTTTTTGGAGGAAGTCCAGCAAATGTCAAAGGAGAGAGGAGAGAAGTGCCCCACA~~~
~~~~~~~~~~~~AAGGTCACCAATCAGGTTTTTCGACATGCGAAGCTGAAGGGTGCTAGC
TACATAAACAAGCCGAAAATGAGACACTATGTCCACTGCTATGCCCTGCACTGCCTGGAT
GTTGAGCAATCTAACCATTTCCGGAAATTGTATAAGGAACGTGGTGAA~~~~~~~~~~~~
~~~AATGTTGGAGCTTGGCGGCAAGCTTGTTACTATCCACTGGTCGAGATGGCAAGGCGG
AACGGG~~~TGGGACATTGAAGGTGTCTTCAATCGGAATGAGAAACTTCGAATCTGGTAT
GTCCCCACGAAACTGCGTCAGCTCTGTCATGTGGAAAAGAGCAAGGATAGTGATAGCTGT
AGTTAT~~~~~~~~~~~~
>Eucalyptus grandis LFY
GGACTGGAGGAGCTGTTCGAGGCTTATGGCATAAGGTACCTCACGGCCTCCAGGATAGCG
GAAATGGGGTTTACGGCCAAC~~~~~~ACCCTCCTCGACATGAAGGAGGAGGAGCTCGAC
GACATGATG~~~AACTCCCTCTCCCACATC~~~TTCCGCTGG~~~~~~~~~GACCTCCTC
GTCGGCGAGCGCTACGGCATCAAGGCCGCCATCCGC~~~~~~~~~~~~~~~~~~GCCGAG
CGCCGACGCCTC~~~~~~~~~~~~~~~~~~~~~~~~~~~~~~~~~~~~~~~~~~~~~~~~
~~~~~~~~~~~~~~~~~~~~~~~~~~~~~~~~~~~~~~~~~~~~~~~~~~~~~~~~~~~~
~~~~~~~~~~~~~~~~~~~~~~~~~~~~~~~~~~~~~~~~~~~~~~~~~~~~~~~~~~~~
~~~~~~~~~~~~~~~~~~~~~~~~~~~~~~~~~~~~~~~~~~~~~~~~~~~~~~~~~~~~
~~~~~~~~~~~~~~~~~~~~~~~~~~~~~~~~~~~~~~~~~~~~~~~~~~~~~~~~~~~~
~~~~~~~~~~~~~~~~~~~~~~~~~~~~~~~~~~~~~~~~~~~~~~~~~~~~~~~~~~~~
~~~~~~~~~~~~~~~~~~~~~~~~~~~~~~~~~~~~~~~~~~~~~~~~~~~~~~~~~~~~
~~~~~~~~~~~~~~~~~~~~~~~~~~~~~~~~~~~~~~~~~~~~~~~~~~~~~~~~~~~~
~~~~~~~~~~~~~~~~~~~~~~~~~~~~~~~~~~~~~~~~~~~~~~~~~~~~~~~~~~~~
~~~~~~~~~~~~~~~~~~AGGCAGAGGGAGCACCCCTTCATAGTGACGGAGCCCGGGGAG
GTGGCGCGTGGGAAGAAGAACGGCCTGGACTACCTCTTCCATCTCTACGACCAGTGCCGC
GACTTCCTCCTCCAAGTCCAATCCCTGGCCAAGGAGCGGGGCGAGAAATGCCCCACC~~~
~~~~~~~~~~~~AAGGTGACGAACCAGGTGTTCAGGTACGCGAAGAAGGCGGGAGCAAGC
TACATAAACAAGCCGAAGATGAGGCACTATGTCCACTGCTACGCCCTGCACTGCCTGGAC
GAGCACGCCTCCAACGCCCTTCGCAAGAGCTTCAAGGAGCGCGGGGAG~~~~~~~~~~~~
~~~AACGTCGGAGCCTGGAGGCAAGCCTGTTACCACCCCCTGGTCACCATCGCCCGCAGG
GCCGGC~~~TGGGACATCGACGCCATCTTCAATGCCCACCCCCGCCTCTGCATCTGGTAC
GTCCCCACCAAGCTCCGCCAGCTCTGC~~~~~~~~~~~~~~~~~~~~~~~~~~~~~~~~~
~~~~~~~~~~~~~~~~~~
>Fragaria vesca LFY1
CCGCTGGAAGAGATGTTCCGGACGTACGGAGTGAGGTACCACGTGGCGGCGACGATAGCG
GAGCTCGGGTTCACTGTGAGC~~~~~~ACGCTTTTGGAAATGAAAGATGAGGAGCTTGAC
GACATGATG~~~AACAGCGTGTCTCAGTTT~~~TCGCAGGTG~~~~~~~~~GAGCTACTC
GTCGGGGAAAGGTACGGCATCAAGGCTGCCGTCCGA~~~~~~~~~~~~~~~~~~GCCCAG
AGGAGGCAACGT~~~~~~~~~~~~~~~~~~~~~~~~~~~~~~~~~~~~~~~~~~~~~~~~
~~~~~~~~~~~~~~~~~~~~~~~~~~~~~~~~~~~~~~~~~~~~~~~~~~~~~~~~~~~~
~~~~~~~~~~~~~~~~~~~~~~~~~~~~~~~~~~~~~~~~~~~~~~~~~~~~~~~~~~~~
~~~~~~~~~~~~~~~~~~~~~~~~~~~~~~~~~~~~~~~~~~~~~~~~~~~~~~~~~~~~
~~~~~~~~~~~~~~~~~~~~~~~~~~~~~~~~~~~~~~~~~~~~~~~~~~~~~~~~~~~~
~~~~~~~~~~~~~~~~~~~~~~~~~~~~~~~~~~~~~~~~~~~~~~~~~~~~~~~~~~~~
~~~~~~~~~~~~~~~~~~~~~~~~~~~~~~~~~~~~~~~~~~~~~~~~~~~~~~~~~~~~
~~~~~~~~~~~~~~~~~~~~~~~~~~~~~~~~~~~~~~~~~~~~~~~~~~~~~~~~~~~~
~~~~~~~~~~~~~~~~~~~~~~~~~~~~~~~~~~~~~~~~~~~~~~~~~~~~~~~~~~~~
~~~~~~~~~~~~~~~~~~AGACAGAGGGAGCACCCCTTCATCGTGACGGAGCCTGGGGAG
GTGGCACGAGGCAAAAAGAACGGACTGGATTACCTCTTCCATCTCTACGAGCAGTGCTAT
CAGTATTTGACCCAGGTCCAGAACACTGCCAAGGAGCGTGGTGAAAAATGTCCCACC~~~
~~~~~~~~~~~~AAGGTGACTAACGAGGTGTTTAGATATGCGAAAAAAGAAGGGGCCAAC
TACATCAACAAGCCCAAACTGCGGCATTACGTTCACTGCTACGCGCTGCATTGCCTGAAC
AAGGATCGTTCGAATGCGTTGAGGCGAGAGTACAAGCTGCGAGGCCAG~~~~~~~~~~~~
~~~AACATCGGGGCGTGGAGGCAGGCGTGTTACACGCCTGTGGTCGAAATAGCTGCAGCC
CACGGC~~~TTGGACATTGACGCCATTTTTAGTGCACATCCTCAGCTATCCGTTTGGTAT
GTTCCTACCAAACTTCGCCAGCTTTGT~~~~~~~~~~~~~~~~~~~~~~~~~~~~~~~~~
~~~~~~~~~~~~~~~~~~
>Fragaria vesca LFY2
GCGCTGGAAGAGATGTTCCGGGCGTACGGAGTTAGGTCCTACGTGGCGGCCAAGATGGCG
GATCTCGGGTTCACTGTGAGC~~~~~~ACGCTTTTGGAGATGAAGGATGAAGAACTTGAT
GACATGATG~~~AACAGCGTGAGTCAGGTT~~~TCTCGGGTG~~~~~~~~~GAGTTACTC
GTCGGGGAAAGGTACGGCATCAAGGCTGCCGTCCGA~~~~~~~~~~~~~~~~~~GCCCAG
AGGAGACGACGA~~~~~~~~~~~~~~~~~~~~~~~~~~~~~~~~~~~~~~~~~~~~~~~~
~~~~~~~~~~~~~~~~~~~~~~~~~~~~~~~~~~~~~~~~~~~~~~~~~~~~~~~~~~~~
~~~~~~~~~~~~~~~~~~~~~~~~~~~~~~~~~~~~~~~~~~~~~~~~~~~~~~~~~~~~
~~~~~~~~~~~~~~~~~~~~~~~~~~~~~~~~~~~~~~~~~~~~~~~~~~~~~~~~~~~~
~~~~~~~~~~~~~~~~~~~~~~~~~~~~~~~~~~~~~~~~~~~~~~~~~~~~~~~~~~~~
~~~~~~~~~~~~~~~~~~~~~~~~~~~~~~~~~~~~~~~~~~~~~~~~~~~~~~~~~~~~
~~~~~~~~~~~~~~~~~~~~~~~~~~~~~~~~~~~~~~~~~~~~~~~~~~~~~~~~~~~~
~~~~~~~~~~~~~~~~~~~~~~~~~~~~~~~~~~~~~~~~~~~~~~~~~~~~~~~~~~~~
~~~~~~~~~~~~~~~~~~~~~~~~~~~~~~~~~~~~~~~~~~~~~~~~~~~~~~~~~~~~
~~~~~~~~~~~~~~~~~~AGACAGAGGGAGCACCCCTTCATCGTGACAGAGGCTGGGGAG
GTGGTACGTGGCAAAAGTAATGGACTGGATTACCTCTTCCATCTCTACAAAGAGTGCCAT
CAGTTTTTGACCCAGGTCCAGAAGATTGCCAAGAAGCGTGGTGAAAAATGTCCCACC~~~
~~~~~~~~~~~~AAGATGACAAACAAGGTGTTTAGGTATGCGAAAGAAGAAGGAGCCAAC
CACATCAACAAGCCCAAAATGCGGCATTACGTTCACTGCTACGCGCTGCATTGCCTGGAC
GAGGAGCGATCAAATGCGTTGAGGCGAGAGTGCAAGCTGCGAGGAGAC~~~~~~~~~~~~
~~~AACATCGGGGCGTGGATGCAGGCGTGTTACAGGTCTGTGGTGGAAATAGCTGCACCC
CGAGGC~~~TGGGACATTGATGCCATTTTCAGTGAACATCCTCAGCTATCTGTTTGGTAC
GTTCCTACCAAACTTCGCCAGCTTTGT~~~~~~~~~~~~~~~~~~~~~~~~~~~~~~~~~
~~~~~~~~~~~~~~~~~~
>Fragaria vesca LFY3
GGGCTGGAGGAGATGTTCCGGGCTTATGGAGTGAGGTACTACACGGCGGCAAGGATAGCG
GAGCTCGGGTTCACTGTGAGC~~~~~~ACGCTTTTGGACATGAGGGATGAGGAGCTTGAC
GACATGATG~~~AACAGCGTGTGTCAGTTT~~~TTCCGGGTG~~~~~~~~~GAGCTACTC
GTCGGGGAGAGGTACGGCGTCAAGTCTGCCATCCGA~~~~~~~~~~~~~~~~~~GCTGAG
AAGAGACGACTT~~~~~~~~~~~~~~~~~~~~~~~~~~~~~~~~~~~~~~~~~~~~~~~~
~~~~~~~~~~~~~~~~~~~~~~~~~~~~~~~~~~~~~~~~~~~~~~~~~~~~~~~~~~~~
~~~~~~~~~~~~~~~~~~~~~~~~~~~~~~~~~~~~~~~~~~~~~~~~~~~~~~~~~~~~
~~~~~~~~~~~~~~~~~~~~~~~~~~~~~~~~~~~~~~~~~~~~~~~~~~~~~~~~~~~~
~~~~~~~~~~~~~~~~~~~~~~~~~~~~~~~~~~~~~~~~~~~~~~~~~~~~~~~~~~~~
~~~~~~~~~~~~~~~~~~~~~~~~~~~~~~~~~~~~~~~~~~~~~~~~~~~~~~~~~~~~
~~~~~~~~~~~~~~~~~~~~~~~~~~~~~~~~~~~~~~~~~~~~~~~~~~~~~~~~~~~~
~~~~~~~~~~~~~~~~~~~~~~~~~~~~~~~~~~~~~~~~~~~~~~~~~~~~~~~~~~~~
~~~~~~~~~~~~~~~~~~~~~~~~~~~~~~~~~~~~~~~~~~~~~~~~~~~~~~~~~~~~
~~~~~~~~~~~~~~~~~~AGACAGAGGGAGCACCCCTTCGTCGTCACGGAGGCTGGGGAG
GTGGCACGTGGCAAAAAGAACGGACTGGATTACCTCTTCCATCTCTACGAGCAGTGCCAT
CAGTTTCTGACCCAGGTCCAGAACATTGCCAAGGAGCGCGGTGAAAAATGTCCCACC~~~
~~~~~~~~~~~~AAGGTCACAAACCAGGTGTTTAGATATGCGAAAGAGGAAGGAGCGAAC
TACATCAACAAGCCGAAAATGCGGCACTACGTTCACTGCTACGCGCTGCATTGTCTGGAC
GAGGAGCGTTCAATTGCGCTGAGGCGTGAGTGCAAGCTGCGAGGAGAG~~~~~~~~~~~~
~~~AACATCGGGGCATGGAGGCAGGCGTGCTACAGGCCTGTTGTGGAAATAGCTGCAGGC
CAAGGT~~~TGGGACATTGACGCCATTTTCAGTGCACATCCTCGACTATCTGTTTGGTAT
GTTCCTACCAAACTTCGTCAGCTTTGT~~~~~~~~~~~~~~~~~~~~~~~~~~~~~~~~~
~~~~~~~~~~~~~~~~~~
>Gingko_biloba_LFY
TCTCGAGAGGAATTGTTTAGGCATTATGGGGTGAGGTACATGACACTGACCAAGATGGTT
GAGATGGGTTTCACCGTCAAT~~~~~~ACATTGGTTAATATGACTGAACACGAGCTAGAT
GACGTCATC~~~AGGACTCTGGTCGATATA~~~TACCGTGTT~~~~~~~~~GACCTTCTT
GTTGGGGAGAAATATGGCATCAAGTCTGCAGTTAGA~~~~~~~~~~~~~~~~~~GCAGAA
AAGAGAAGATTG~~~~~~~~~~~~~~~~~~~~~~~~~~~~~~~~~~~~~~~~~~~~~~~~
~~~~~~~~~~~~~~~~~~~~~~~~~~~~~~~~~~~~~~~~~~~~~~~~~~~~~~~~~~~~
~~~~~~~~~~~~~~~~~~~~~~~~~~~~~~~~~~~~~~~~~~~~~~~~~~~~~~~~~~~~
~~~~~~~~~~~~~~~~~~~~~~~~~~~~~~~~~~~~~~~~~~~~~~~~~~~~~~~~~~~~
~~~~~~~~~~~~~~~~~~~~~~~~~~~~~~~~~~~~~~~~~~~~~~~~~~~~~~~~~~~~
~~~~~~~~~~~~~~~~~~~~~~~~~~~~~~~~~~~~~~~~~~~~~~~~~~~~~~~~~~~~
~~~~~~~~~~~~~~~~~~~~~~~~~~~~~~~~~~~~~~~~~~~~~~~~~~~~~~~~~~~~
~~~~~~~~~~~~~~~~~~~~~~~~~~~~~~~~~~~~~~~~~~~~~~~~~~~~~~~~~~~~
~~~~~~~~~~~~~~~~~~~~~~~~~~~~~~~~~~~~~~~~~~~~~~~~~~~~~~~~~~~~
~~~~~~~~~~~~~~~~~~AGACAAAGGGAGCATCCTTTCATTGTTACTGAACCTGGAGAA
CTTGCAAGAGGAAAAAAGAATGGATTAGACTACCTTTTTGATCTATATGAACAGAGTGGC
AAGTTTTTACTGGACGTTCAACATATTGCAAAGGAGAGGGGAGAAAAATGCCCTACT~~~
~~~~~~~~~~~~AAGGTGACAAATCAAGTATTTCGACATGCGAAACATTCGGGTGCTGGT
TACATTAACAAGCCAAAAATGAGACATTATGTCCACTGTTATGCACTTCATTGCCTGGAC
GTAGATCAATCGAATCGCCTGAGAAGACTGTACAAAGAACGAGGGGAA~~~~~~~~~~~~
~~~AATGTGGGAGCATGGAGACAGGCCTGTTATTATCCCCTCGTTGTGATGGCCAAAGAG
AATGGG~~~TGGGACATTGAAGGTGTTTTTAACCAACATGAAAAACTTCGAATTTGGTAT
GTCCCTACAAAATTACGCCAACTCTGT~~~~~~~~~~~~~~~~~~~~~~~~~~~~~~~~~
~~~~~~~~~~~~~~~~~~
>Gingko_biloba_NDLY
TCACTTGAAGATCTCTTCAGAGAATATGGTGTGCGCTACTCCACCATGGCCAAGATGAAT
GAGATGGGCTTCACTGCTAAC~~~~~~ACTCTTGTCAATATGACTGAAGAAGAAATTGAA
GATCTGATG~~~AAGGCTTTGGTCGAAATC~~~TACCGCATG~~~~~~~~~GATCTTCTC
ATTGGGGAGAGATATGGAATAAAATCTGCAGTAAGA~~~~~~~~~~~~~~~~~~GCTGAA
AAGAAACGGTTG~~~~~~~~~~~~~~~~~~~~~~~~~~~~~~~~~~~~~~~~~~~~~~~~
~~~~~~~~~~~~~~~~~~~~~~~~~~~~~~~~~~~~~~~~~~~~~~~~~~~~~~~~~~~~
~~~~~~~~~~~~~~~~~~~~~~~~~~~~~~~~~~~~~~~~~~~~~~~~~~~~~~~~~~~~
~~~~~~~~~~~~~~~~~~~~~~~~~~~~~~~~~~~~~~~~~~~~~~~~~~~~~~~~~~~~
~~~~~~~~~~~~~~~~~~~~~~~~~~~~~~~~~~~~~~~~~~~~~~~~~~~~~~~~~~~~
~~~~~~~~~~~~~~~~~~~~~~~~~~~~~~~~~~~~~~~~~~~~~~~~~~~~~~~~~~~~
~~~~~~~~~~~~~~~~~~~~~~~~~~~~~~~~~~~~~~~~~~~~~~~~~~~~~~~~~~~~
~~~~~~~~~~~~~~~~~~~~~~~~~~~~~~~~~~~~~~~~~~~~~~~~~~~~~~~~~~~~
~~~~~~~~~~~~~~~~~~~~~~~~~~~~~~~~~~~~~~~~~~~~~~~~~~~~~~~~~~~~
~~~~~~~~~~~~~~~~~~AGGCCAAGGGAGCATCCTTTCATTGTAACTGAACCTGGTGAA
CTTGCCAGAGGAAAGAAAAATGGCCTGGATTATCTGTTTGATCTGTATGAACAATGTGGA
AAATTTTTATCAGAAGTTCAAAGGATTGCCAAAGAAAGGGGAGAAAAATGTCCAACT~~~
~~~~~~~~~~~~AAGGTTACAAATCAAGTATTTCGGCATGCAAAGCACACAGGCGCTGTC
TACATAAATAAACCCAAAATGCGACATTATGTGCACTGTTATGCTCTACACTGTTTGGAC
AGTGAGCAATCAAATCACCTGAGGAGAATATACAAGGAACGGGGTGAA~~~~~~~~~~~~
~~~AATGTTGGAGCTTGGCGCCAGGCCTGTTATTATCCCTTAGTCGCCATAGCCAGGGAA
AGCAAT~~~TGGGACATTGAAGGCGTTTTTAATAGAAATGAGAAGCTTAGGATCTGGTAT
GTTCCGACTAAATTAAGGCAGCTCTGT~~~~~~~~~~~~~~~~~~~~~~~~~~~~~~~~~
~~~~~~~~~~~~~~~~~~
>Glycine_max_LFY1
GGACTGGAGGAGCTTTTCCAGGCCTACGGCATCCGCTACTACACGGCGGCGAAGATCGCC
GAGCTTGGGTTCACGGTGAGC~~~~~~ACGCTGGTGGACATGAAAGACGAGGAGCTCGAC
GACATGATG~~~AACAGCCTTTCCCAGATT~~~TTCCGCTGG~~~~~~~~~GACCTCCTC
GTCGGCGAGCGCTACGGCATCAAAGCCGCCGTCAGA~~~~~~~~~~~~~~~~~~GCCGAA
CGCCGCCGCGTC~~~~~~~~~~~~~~~~~~~~~~~~~~~~~~~~~~~~~~~~~~~~~~~~
~~~~~~~~~~~~~~~~~~~~~~~~~~~~~~~~~~~~~~~~~~~~~~~~~~~~~~~~~~~~
~~~~~~~~~~~~~~~~~~~~~~~~~~~~~~~~~~~~~~~~~~~~~~~~~~~~~~~~~~~~
~~~~~~~~~~~~~~~~~~~~~~~~~~~~~~~~~~~~~~~~~~~~~~~~~~~~~~~~~~~~
~~~~~~~~~~~~~~~~~~~~~~~~~~~~~~~~~~~~~~~~~~~~~~~~~~~~~~~~~~~~
~~~~~~~~~~~~~~~~~~~~~~~~~~~~~~~~~~~~~~~~~~~~~~~~~~~~~~~~~~~~
~~~~~~~~~~~~~~~~~~~~~~~~~~~~~~~~~~~~~~~~~~~~~~~~~~~~~~~~~~~~
~~~~~~~~~~~~~~~~~~~~~~~~~~~~~~~~~~~~~~~~~~~~~~~~~~~~~~~~~~~~
~~~~~~~~~~~~~~~~~~~~~~~~~~~~~~~~~~~~~~~~~~~~~~~~~~~~~~~~~~~~
~~~~~~~~~~~~~~~~~~ACC~~~~~~~~~~~~CCTTTCATCGTGACAGACCCTGGCGAA
GTTGCACGTGGAAAGAAGAACGGTTTGGACTATCTGTTTCATCTCTACGAGCAATGCCGT
GAGTTCTTGATGCAGGTTCAGGCCATTGCCAAGGACCGCGGTGAAAAATGCCCCACC~~~
~~~~~~~~~~~~AAGGTGACAAATCAGGTGTTTAGGTACGCGAAGAAGGCTGGGGCAAGC
TACATCAACAAGCCAAAGATGCGACACTACGTGCACTGCTACGCCTTACACTGTCTAGAC
GAGGAGGTCTCAAACGAGCTCCGAAGGGCGTTCAAGGAGAGAGGGGAG~~~~~~~~~~~~
~~~AACGTTGGGGCGTGGAGGCAAGCATGTTACAAGCCCCTTGTGGCCATTGCCGCGCGT
CAAGGT~~~TGGGACATTGATGCCATATTCAACGCACATCCTCGTCTTTCTATTTGGTAT
GTTCCGACAAAGCTTCGTCAGCTTTGT~~~~~~~~~~~~~~~~~~~~~~~~~~~~~~~~~
~~~~~~~~~~~~~~~~~~
>Glycine_max_LFY2
GGACTGGAGGAGCTCTTTCAGGCTTACGGCATCCGCTACTACACGGCGGCGAAGATCGCC
GAGCTCGGGTTCACGGTCAGC~~~~~~ACGCTGGTGGACATGAAGGACGAGGAGCTCGAC
GACATGATG~~~AACAGCCTCTCCCAGATT~~~TTCCGCTGG~~~~~~~~~GACCTCCTC
GTCGGCGAACGCTACGGCATCAAAGCCGCCGTCAGA~~~~~~~~~~~~~~~~~~GCCGAA
CGACGCCGCGTT~~~~~~~~~~~~~~~~~~~~~~~~~~~~~~~~~~~~~~~~~~~~~~~~
~~~~~~~~~~~~~~~~~~~~~~~~~~~~~~~~~~~~~~~~~~~~~~~~~~~~~~~~~~~~
~~~~~~~~~~~~~~~~~~~~~~~~~~~~~~~~~~~~~~~~~~~~~~~~~~~~~~~~~~~~
~~~~~~~~~~~~~~~~~~~~~~~~~~~~~~~~~~~~~~~~~~~~~~~~~~~~~~~~~~~~
~~~~~~~~~~~~~~~~~~~~~~~~~~~~~~~~~~~~~~~~~~~~~~~~~~~~~~~~~~~~
~~~~~~~~~~~~~~~~~~~~~~~~~~~~~~~~~~~~~~~~~~~~~~~~~~~~~~~~~~~~
~~~~~~~~~~~~~~~~~~~~~~~~~~~~~~~~~~~~~~~~~~~~~~~~~~~~~~~~~~~~
~~~~~~~~~~~~~~~~~~~~~~~~~~~~~~~~~~~~~~~~~~~~~~~~~~~~~~~~~~~~
~~~~~~~~~~~~~~~~~~~~~~~~~~~~~~~~~~~~~~~~~~~~~~~~~~~~~~~~~~~~
~~~~~~~~~~~~~~~~~~AGGCAAAGGGAGCATCCTTTCATCGTGACAGAGCCTGGGGAA
GTTGCACGTGGAAAGAAGAACGGTTTGGACTATCTGTTTCATCTCTACGAGCAATGCCGT
GAGTTCTTGATGCAGGTTCAGGCCATTGCCAAGGACCGCGGTGAAAAATGCCCCACC~~~
~~~~~~~~~~~~AAGGTGACAAATCAGGTGTTTAGGTACGCGAAGAAGGCTGGGGCAAGC
TACATCAACAAGCCAAAGATGCGACACTACGTGCACTGCTATGCCTTACACTGTCTGGAC
GAGGAGGTCTCAAACGAGCTTCGAAGGGCGTTCAAGGAGAGAGGGGAG~~~~~~~~~~~~
~~~AACGTTGGAGCGTGGAGGCAAGCATGTTACAAGCCCCTTGTGGCCATTGCCGCGCGT
CAAGGT~~~TGGGACATTGACGCCATATTCAATGCTCATCCTCGTCTTTCCATTTGGTAT
GTTCCCACGAAGCTTCGTCAGCTTTGT~~~~~~~~~~~~~~~~~~~~~~~~~~~~~~~~~
~~~~~~~~~~~~~~~~~~
>Gnetum_parvifolium_LFY
TGTTTGGAGGAGCTGTTCAGGCATTATGGGGTTAGATACATAACCATGACTAAGATGATG
GAGATGGGTTTCACCGTTAAC~~~~~~ACGCTGGTCAACATGACAGAGCAGGAGCTGGAT
GAGGCCATT~~~AGGACCCTTGTTGAGATT~~~TACAGGATG~~~~~~~~~GAACTTTTG
GTTGGGGAGAAGTACGGCATAAAGTCTGCTATTAGG~~~~~~~~~~~~~~~~~~GCAGAG
CGAAGGAGGCTG~~~~~~~~~~~~~~~~~~~~~~~~~~~~~~~~~~~~~~~~~~~~~~~~
~~~~~~~~~~~~~~~~~~~~~~~~~~~~~~~~~~~~~~~~~~~~~~~~~~~~~~~~~~~~
~~~~~~~~~~~~~~~~~~~~~~~~~~~~~~~~~~~~~~~~~~~~~~~~~~~~~~~~~~~~
~~~~~~~~~~~~~~~~~~~~~~~~~~~~~~~~~~~~~~~~~~~~~~~~~~~~~~~~~~~~
~~~~~~~~~~~~~~~~~~~~~~~~~~~~~~~~~~~~~~~~~~~~~~~~~~~~~~~~~~~~
~~~~~~~~~~~~~~~~~~~~~~~~~~~~~~~~~~~~~~~~~~~~~~~~~~~~~~~~~~~~
~~~~~~~~~~~~~~~~~~~~~~~~~~~~~~~~~~~~~~~~~~~~~~~~~~~~~~~~~~~~
~~~~~~~~~~~~~~~~~~~~~~~~~~~~~~~~~~~~~~~~~~~~~~~~~~~~~~~~~~~~
~~~~~~~~~~~~~~~~~~~~~~~~~~~~~~~~~~~~~~~~~~~~~~~~~~~~~~~~~~~~
~~~~~~~~~~~~~~~~~~AGGCAGAGAGAGCATCCTTTCATAGTTACAGAGCCTGGTGAG
CTTGCGAGAGGGAAGAAGAATGGCCTGGATTATCTCTTCGATCTTTACGAACAGTGTGGC
AAGTTCTTGTCGGAAGTCCAGCAAATTGCCAAGGAACGCGGGGAAAAATGTCCCACA~~~
~~~~~~~~~~~~AAGGTCACGAACCAGGTGTTCAGACATGCAAAATACTCTGGTGCAAGT
TATATAAACAAACCCAAGATGAGACACTATGTACACTGCTATGCTCTTCACTGCTTGGAC
GTGGAACAGTCCAACAGGCTGAGAAAGGCGTACAAGGAAAGGGGTGAG~~~~~~~~~~~~
~~~AATGTTGGGGCATGGAGACAAGCCTGCTATTATCCTCTCGTAGCCAAGGCCAGAGAA
AGTGAT~~~TGGGATATCGATGGTGTTTTCAATAAGCATGAAAAGCTTCGCATCTGGTAT
GTTCCCACCAAACTACGCCAGCTCTGC~~~~~~~~~~~~~~~~~~~~~~~~~~~~~~~~~
~~~~~~~~~~~~~~~~~~
>Gossypium_raimondii_LFY
GGTATTGAAGAGTTATTTCAAGCTTATGGAATCAGGTACTATACTGCGGCGAAGATAGCT
GAGTTAGGGTTCACTGTAAAC~~~~~~ACCCTTTTAGGCATGAAAGAAGAAGAGTTAGAC
GAGATGATG~~~AATAGTGTATCACAGATA~~~TTCAGGTGG~~~~~~~~~GAACTCCTC
GTCGGTGAAAGGTACGGTATTAAAGCCGCTGTTAGA~~~~~~~~~~~~~~~~~~GCTGAA
AGGAGACGGCTT~~~~~~~~~~~~~~~~~~~~~~~~~~~~~~~~~~~~~~~~~~~~~~~~
~~~~~~~~~~~~~~~~~~~~~~~~~~~~~~~~~~~~~~~~~~~~~~~~~~~~~~~~~~~~
~~~~~~~~~~~~~~~~~~~~~~~~~~~~~~~~~~~~~~~~~~~~~~~~~~~~~~~~~~~~
~~~~~~~~~~~~~~~~~~~~~~~~~~~~~~~~~~~~~~~~~~~~~~~~~~~~~~~~~~~~
~~~~~~~~~~~~~~~~~~~~~~~~~~~~~~~~~~~~~~~~~~~~~~~~~~~~~~~~~~~~
~~~~~~~~~~~~~~~~~~~~~~~~~~~~~~~~~~~~~~~~~~~~~~~~~~~~~~~~~~~~
~~~~~~~~~~~~~~~~~~~~~~~~~~~~~~~~~~~~~~~~~~~~~~~~~~~~~~~~~~~~
~~~~~~~~~~~~~~~~~~~~~~~~~~~~~~~~~~~~~~~~~~~~~~~~~~~~~~~~~~~~
~~~~~~~~~~~~~~~~~~~~~~~~~~~~~~~~~~~~~~~~~~~~~~~~~~~~~~~~~~~~
~~~~~~~~~~~~~~~~~~CGGCAGCGGGAGCACCCTTTCATCGTAACGGAGCCCGGCGAG
GTAGCACGTGGCAAAAAGAACGGCCTTGATTACCTCTTCCATCTCTACGAGCAGTGTCGG
GATTTCTTGATTCAAGTCCAAAACATAGCTAAGGACCGTGGCGAAAAATGCCCCACT~~~
~~~~~~~~~~~~AAGGTGACAAATCAAGTATTTAGGTACGCTAAGAAAGCGGGGGCAAGC
TACATCAACAAGCCTAAAATGCGACACTACGTGCATTGCTACGCCCTACATTGCCTCGAT
GAGGAAGCGTCGAATGCGCTGCGGAGAGCTTTCAAGGAGCGAGGCGAG~~~~~~~~~~~~
~~~AACGTCGGGGCATGGAGACAAGCCTGCTACAAACCACTAGTTTCGATTGCGGCTCGC
CAAGGT~~~TGGGACATCGATGCCATCTTCAACGCCCATCCTCGACTCGCTATTTGGTAC
GTCCCGACTAAGCTTCGACAGCTTTGT~~~~~~~~~~~~~~~~~~~~~~~~~~~~~~~~~
~~~~~~~~~~~~~~~~~~
>Gymnocarpium_dryopteris_LFY
CTACTAGAAGATCTGTTCAAAGAGTATGGTGTGCGTAGTACCACCATAATCAAGATTATG
GAGATGGGCTTCACTGTTAGC~~~~~~ACTCTTGTTAACATGATGGAGCAAGAGATAGAT
GATGTGATC~~~AAGACCATGATGGAGGGT~~~TATCACATG~~~~~~~~~GAGCTTTTG
GTTGGGGAGAAGTACGGGTTAAAATCTGCAATCCGG~~~~~~~~~~~~~~~~~~GCTGAA
AGAAAGCGTCTA~~~GAGGAGGACATGGAACGGCAACGCCTGCAACTACTT~~~GCCAAG
AATGGC~~~AAGAAGCACAAA~~~~~~~~~~~~~~~TCGGATGAT~~~~~~~~~~~~~~~
~~~~~~~~~~~~~~~~~~~~~~~~~~~~~~~~~~~~~~~AGTGGCATGGTTGCAACCTCA
GTAGAGGGCACT~~~AGGGAGCAAAGAGGGGATAATGGTATG~~~ATGTTTCCGGATCCT
GTTGCCCTC~~~~~~AATGGCCCC~~~~~~TTAAATCTGAACTCGAAGGATCACACC~~~
~~~CAACAAGAGCATAGTCACGCA~~~~~~~~~CAGTTTGGGCCTCCAGGGCTTTTGGCT
TTA~~~~~~~~~~~~CCTGAACCAAGTAGT~~~~~~~~~~~~GACAACGAGGGACGCAAA
TTAGCAAGAAAAAAACAAAAGCGGAGGTTG~~~TCACGAGAACCT~~~GGTGAG~~~~~~
~~~~~~~~~~~~~~~~~~~~~~~~~~~~~~~~~GATGGG~~~~~~~~~~~~~~~~~~~~~
~~~~~~~~~~~~GATGACAGGACAAGGGAGCATCCATTTATAGTTACAGAGCCTGGAGAA
GTGGCAAGGGGGAAGAAGAATGGTCTAGATTACCTGTTTGATTTGTATGAGCAGTGTGCA
AGATTTCTAGATGAAGTGCAGCAGATGTCAAGAGAAAGGGGGGAAAAATGCCCTACG~~~
~~~~~~~~~~~~AAGGTAACGAACCAAGTATTTCGACATGCCAAGCTGAAAGGTGCTAGC
TATATCAACAAACCAAAGATGAGACACTACGTACATTGCTATGCTCTACATTGCCTAGAC
AAGGAGAAATCCAACTTGCTGAGGAAGTTATTCAAAGAACGGGGAGAA~~~~~~~~~~~~
~~~AATGTAGGCGCATGGCGGCAAGCTTGCTATTATCCTTTGGTGGACATGGCCAGAGAC
AATGGC~~~TGGGACATAGAAGGCGTCTTTGTGAGGAACGAGAAGCTCCGCATTTGGTAT
GTTCCCACAAAGCTTCGTCAGCTCTGCCATTTGGAGAAGAGCAAGGACAGTGATAGTTGC
AGCTATGAA~~~~~~~~~
>Hemionitis_arifolia_LFY
CTCCTTGAAGATCTCTTCAAAGACTACGGTGTGCGCAGCACCACTATAATTAAGGTCATG
GAATTGGGCTTTACTGTTAGT~~~~~~ACTCTAGTGAATATGATGGAACAAGAGATTGAT
GATGTGATA~~~AAGACCATGATGGAGGGC~~~TATCAGATG~~~~~~~~~GAGCTTCTG
GTTGGAGAGAAGTATGGTTTGAAGTCTGCAATCAGA~~~~~~~~~~~~~~~~~~GCTGAG
AGAAAACGTCAA~~~GAGGAGGAGATGGAACGACAACGATTGCAATTGCTG~~~GCGAAA
AACAGC~~~AAAAAACACAAG~~~~~~~~~~~~~~~TCTGATGAT~~~~~~~~~~~~~~~
~~~~~~~~~~~~~~~~~~~~~~~~~~~~~~~~~~~~~~~AGTGGCATGGTTGCAACCTCA
GCAGAAGGCACT~~~AGGGAACAAAGGGGGGACAACGGTATG~~~ATGTTCCCGGATGCT
GGTGCCCCC~~~~~~AACGGTCCC~~~~~~TTAAATCTGAACTCAAAGGAACATCCT~~~
~~~CAACAGGAGCACAGCCATGCA~~~~~~~~~CACTTTGGGCCTCCGGGCCTTCTGGCT
TTA~~~~~~~~~~~~CCAGAGCCTAGCAGT~~~~~~~~~~~~GACAATGAAGGGCGCAAA
CTAGCAAGAAAAAAACAAAAACGGAGACTA~~~TCACGAGAACCG~~~GGTGAG~~~~~~
~~~~~~~~~~~~~~~~~~~~~~~~~~~~~~~~~GATGGA~~~~~~~~~~~~~~~~~~~~~
~~~~~~~~~~~~GATGATAGGACAAGGGAGCACCCGTTTATAGTTACTGAACCTGGCGAA
GTGGCCAGGGGGAAGAAGAATGGTTTAGATTATCTGTTTGACCTTTATGAGCAGTGTGCA
AGGTTTTTAGACGAAGTGCAACAGATGTCAAGAGAAAGGGGTGAAAAATGCCCTACG~~~
~~~~~~~~~~~~AAGGTAACGAACCAGGTATTTCGACATGCCAAGCTGAAAGGTGCTAGC
TATATCAACAAGCCAAAGATGCGACATTATGTTCATTGCTATGCTTTGCATTGCCTGGAC
AAGGAGAAATCCAACTTTCTAAGGAAGCAGTTCAAAGAGCGGGGGGAG~~~~~~~~~~~~
~~~AATGTAGGTGCATGGCGACAAGCTTGCTACTATCCATTGGTAGATATGGCTCGGGAC
AATGGT~~~TGGGATATAGAAGGTGTGTTTGTCAGAAACGAGAAGCTTCGCATTTGGTAT
GTTCCAACAAAGCTTCGACAGCTGTGCCATTTGGAGAAGAGTAAGGACAGCGATAGTTGC
AGCTATGAA~~~~~~~~~
>Homalosorus_pycnocarpos_LFY
CTACTAGAAGATCTGTTCAAAGAGTATGGTGTGCGTAGTACCACCATAATCAAGATTATG
GAGATGGGCTTCACTGTTAGC~~~~~~ACTCTTGTTAACATGATGGAGCAAGAGATAGAT
GATGTGATC~~~AAGACCATGATGGAGGGT~~~TATCACATG~~~~~~~~~GAGCTTTTG
GTTGGGGAGAAGTACGGGCTAAAATCTGCAATCCGG~~~~~~~~~~~~~~~~~~GCTGAA
AGAAAGCGTCAA~~~GAGGAGGACATGGAGCGGCAACGCCTGCAACTACTT~~~GCCAAG
AATGGC~~~AAGAAGCACAAA~~~~~~~~~~~~~~~TCGGATGAT~~~~~~~~~~~~~~~
~~~~~~~~~~~~~~~~~~~~~~~~~~~~~~~~~~~~~~~AGTGGCATGGTTGCAACCTCA
GTAGAGGGCACT~~~AGGGAGCAAAGAGGGGATAATGGTATG~~~ATGTTTCCGGATGCT
GTTGCCCTC~~~~~~AATGGCCCC~~~~~~TTAAATCTGAACTCGAAGGAACACGCC~~~
~~~CAACAAGAGCATAGTCACGCA~~~~~~~~~CAGTTTGGGCCTCCAGGGCTTTTGGCT
TTA~~~~~~~~~~~~CCTGAACCAAGTAGT~~~~~~~~~~~~GACAACGAGGGACGCAAA
CTAGCAAGAAAAAAACAAAAGCGGAGGTTG~~~TCACGAGAACCT~~~GGTGAG~~~~~~
~~~~~~~~~~~~~~~~~~~~~~~~~~~~~~~~~GATGGG~~~~~~~~~~~~~~~~~~~~~
~~~~~~~~~~~~GATGACAGGACAAGGGAGCATCCATTTATAGTTACAGAGCCTGGAGAA
GTGGCAAGGGGGAAGAAGAATGGCTTAGATTACCTATTTGATTTGTATGAGCAGTGTGCA
AGATTTCTAGATGAAGTGCAGCAGATGTCAAGAGAAAGGGGGGAAAAATGCCCTACG~~~
~~~~~~~~~~~~AAGGTAACGAACCAAGTATTTCGACATGCCAAGCTGAAAGGTGCTAGC
TATATCAACAAGCCAAAGATGAGACACTACGTACATTGCTATGCTCTGCATTGCCTAGAC
AAGGAGAAATCCAACTTGCTGAGGAAGTTATTCAAAGAACGGGGAGAA~~~~~~~~~~~~
~~~AATGTAGGCGCATGGCGGCAAGCTTGCTATTATCCTTTGGTGGACATGGCCAGAGAC
AATGGC~~~TGGGATATAGAAGGCGTCTTTGTGAGGAACGAGAAGCTCCGCATTTGGTAT
GTTCCCACAAAGCTTCGTCAGCTCTGCCATTTGGAGAAGAGTAAGGACAGTGATAGTTGC
AGCTATGAATGA~~~~~~
>Huperzia_selago_LFY1
~~~~~~~~~~~~~~~~~~~~~~~~~~~~~~~~~~~~~~~~~~~~~~~~~~~~~~~~~~~~
~~~~~~~~~~~~~~~~~~~~~~~~~~~~~~~~~~~~~~~~~~~~~~~~~~~~~~~~~~~~
~~~~~~~~~~~~~~~~~~~~~~~~~~~~~~~~~~~~~~~~~~~~~~~~~~~~~~CTTCTA
GTTGGGGAAAAGTATGGAATCAAGTCTGCTATAAGG~~~~~~~~~~~~~~~~~~GCTGAG
AGGAAGCACATG~~~GAAGAAGACTTTGAGAGACAGCGGCTGGAGTTACTT~~~TCAAAG
AGCGAC~~~AGAAAGCGCAAA~~~~~~~~~~~~~~~CTCCAAGAACTT~~~~~~~~~~~~
~~~~~~~~~~~~~~~~~~~~~~~~~~~~~~~~~~~~~~~~~~~~~~~~~~~~~~~~~~~~
GGTATAGGAGTTGTTAAGCAGTCTAAAAGGGAAAACACTCTG~~~ATCCTAAGTGATGCT
GTGACGCCA~~~~~~ATATCTACT~~~~~~CTCAACCTTAACACGAAAGATCCTTTA~~~
~~~CTGTTTGGACAAGGTCATTCT~~~~~~~~~CAGGTCGGAACCTCTTCGATACTGTCT
TTT~~~~~~~~~~~~TCCGAACATAGCAGT~~~~~~~~~~~~GACAGTGAAGATAGAAGA
CCTGGCAGAAGGAAGCAAAAGCTAAAGAGG~~~TCAAGAGAATCT~~~GGGGAA~~~~~~
~~~~~~~~~~~~~~~~~~~~~~~~~~~~~~~~~GAAGGG~~~~~~~~~~~~~~~~~~~~~
~~~~~~~~~~~~GAGGAAAGACCACGAGAGTATCCCTTTGTAGTGACAGAACCTGGGGAA
CTTGCAAGAGGGAAGAAGAACGGGCTGGACTATCTCTTTGATCTATATGAGCAATGTGGC
AGGTTCTTAGAAGAA~~~~~~~~~~~~~~~~~~~~~~~~~~~~~~~~~~~~~~~~~~~~~
~~~~~~~~~~~~~~~~~~~~~~~~~~~~~~~~~~~~~~~~~~~~~~~~~~~~~~~~~~~~
~~~~~~~~~~~~~~~~~~~~~~~~~~~~~~~~~~~~~~~~~~~~~~~~~~~~~~~~~~~~
~~~~~~~~~~~~~~~~~~~~~~~~~~~~~~~~~~~~~~~~~~~~~~~~~~~~~~~~~~~~
~~~~~~~~~~~~~~~~~~~~~~~~~~~~~~~~~~~~~~~~~~~~~~~~~~~~~~~~~~~~
~~~~~~~~~~~~~~~~~~~~~~~~~~~~~~~~~~~~~~~~~~~~~~~~~~~~~~~~~~~~
~~~~~~~~~~~~~~~~~~~~~~~~~~~~~~~~~~~~~~~~~~~~~~~~~~~~~~~~~~~~
~~~~~~~~~~~~~~~~~~
>Huperzia_selago_LFY2
~~~~~~~~~~~~~~~~~~~~~~~~~~~~~~~~~~~~~~~~~~~~~~~~~~~~~~~~~~~~
~~~~~~~~~~~~~~~~~~~~~~~~~~~~~~~~~~~~~~~~~~~~~~~~~~~~~~~~~~~~
~~~~~~~~~~~~~~~~~~~~~~~~~~~~~~~~~~~~~~~~~~~~~~~~~~~~~~CTTCTA
GTTGGGGAAAAGTATGGAATCAAGTCTGCTATAAGG~~~~~~~~~~~~~~~~~~GCTGAG
AGGAAGCACATG~~~GAAGAAGACTTTGAGAGACAGCGGCTGGAGTTACTT~~~TCAAAG
AGCGAC~~~AGAAAGCGCAAA~~~~~~~~~~~~~~~CTCCAAGAACTT~~~~~~~~~~~~
~~~~~~~~~~~~~~~~~~~~~~~~~~~~~~~~~~~~~~~~~~~~~~~~~~~~~~~~~~~~
GGTATAGGAGTTGTTAAGCAGTCTAAAAGGGAAAACACTCTG~~~ATCCTAAGTGATGCT
GTGACGCCA~~~~~~ATATCTACT~~~~~~CTCAACCTTAACACGAAAGATCCTTTA~~~
~~~CTGTTTGGACAAGGTCATTCT~~~~~~~~~CAGGTCGGAACCTCTTCGATACTGTCT
TTT~~~~~~~~~~~~TCCGAACATAGCAGT~~~~~~~~~~~~GACAGTGAAGATAGAAGA
CCTGGCAGAAGGAAGCAAAAGCTAAAGAGG~~~TCAAGAGAATCT~~~GGGGAA~~~~~~
~~~~~~~~~~~~~~~~~~~~~~~~~~~~~~~~~GAAGGG~~~~~~~~~~~~~~~~~~~~~
~~~~~~~~~~~~GAGGAAAGACCACGAGAGTATCCCTTTGTAGTGACAGAACCTGGGGAA
CTTGCAAGAGGGAAGAAGAACGGGCTGGACTATCTCTTTGATCTATATGAGCAATGTGGC
AGGTTCTTAGAAGAAGTGCAGCATCTTTGCAAAGAAAGAGGGGAAAAGTGTCCCATG~~~
~~~~~~~~~~~~AAGGTAACCAATCAGGTCTTTCTCCATGCTAAGCATACTGGTGCTAGC
TATATCAACAAACCTAAGATGAGGCATTATGTCCACTGTTATGCTCTACATTGCTTGAAT
GTTGAGCACTCAAATCACCTTAGGAAAGTATTCAAAGATCGAGGTGAA~~~~~~~~~~~~
~~~AATGTGGGAGCTTGGCGACAGGCATGCTACTTTCCTCTAATAGAAATGGCTAGGGAA
AATAAT~~~TGGGATATAGAAGGTGTGTTTAACAGGAATGAGAGGCTTCGTATATGGTAC
GTCCCTACTAAACTCCGACAGCTATGCCATTTGGAGAAAAGCAAAGATTGA~~~~~~~~~
~~~~~~~~~~~~~~~~~~
>Huperzia_selago_LFY3
~~~~~~~~~~~~~~~~~~~~~~~~~~~~~~~~~~~~~~~~~~~~~~~~~~~~~~~~~~~~
~~~~~~~~~~~~~~~~~~~~~~~~~~~~~~~~~~~~~~~~~~~~~~~~~~~~~~~~~~~~
~~~~~~~~~~~~~~~~~~~~~~~~~~~~~~~~~~~~~~~~~~~~~~~~~~~~~~~~~~~~
~~~~~~~~~~~~~~~~~~~~~~~~~~~~~~~~~~~~~~~~~~~~~~~~~~~~~~~~~~~~
~~~~~~~~~~~~~~~~~~~~~~~~~~~~~~~~~~~~~~~~~~~~~~~~~~~~~~~~~~~~
~~~~~~~~~~~~~~~~~~~~~~~~~~~~~~~~~~~~~~~~~~~~~~~~~~~~~~~~~~~~
~~~~~~~~~~~~~~~~~~~~~~~~~~~~~~~~~~~~~~~~~~~~~~~~~~~~~~~~~~~~
~~~~~~~~~~~~~~~~~~~~~~~~~~~~~~~~~~~~~~~~~~~~~~~~~~~~~~~~~~~~
~~~~~~~~~~~~~~~~~~~~~~~~~~~~~~~~~~~~~~~~~~~~~~~~~~~~~~~~~~~~
~~~~~~~~~~~~~~~~~~~~~~~~~~~~~~~~~~~~~~~~~~~~~~~~~~~~~~~~~~~~
~~~~~~~~~~~~~~~~~~~~~~~~~~~~~~~~~~~~~~~~~~~~~~~~~~~~~~~~~~~~
~~~~~~~~~~~~~~~~~~~~~~~~~~~~~~~~~~~~~~~~~~~~~~~~~~~~~~~~~~~~
~~~~~~~~~~~~~~~~~~~~~~~~~~~~~~~~~~~~~~~~~~~~~~~~~~~~~~~~~~~~
~~~~~~~~~~~~~~~~~~~~~~~~~~~~~~~~~~~~~~~~~~~~~~~~~~~~~~~~~~~~
~~~~~~~~~~~~~~~~~~~~~~~~~~~~~~~~~~~~~~~~~~~~~~~~~~~~~~~~~~~~
~~~~~~~~~~~~~~~~~~~~~~~~~~~~~~~~~~~~~~~~~~~~~~~~~~~~~~~~~~~~
~~~~~~~~~~~~AAGGTAACCAATCAGGTCTTTCTCCATGCTAAGCATACTGGTGCTAGC
TATATCAACAAACCTAAGATGAGGCATTATGTCCACTGTTATGCTCTACATTGCTTGAAT
GTTGAGCACTCAAATCACCTTAGGAAAGTATTCAAAGATCGAGGTGAA~~~~~~~~~~~~
~~~AATGTGGGAGCTTGGCGACAGGCATGCTACTTTCCTCTAATAGAAATGGCTAGGGAA
AATAAT~~~TGGGATATAGAAGGTGTGTTTAACAGGAATGAGAGGCTTCGCATATGGTAC
GTCCCTACTAGACTCCGA~~~~~~~~~~~~~~~~~~~~~~~~~~~~~~~~~~~~~~~~~~
~~~~~~~~~~~~~~~~~~
>Hymenophyllum bivalve LFY1
~~~~~~~~~~~~~~~~~~~~~~~~~~~~~~~~~~~~~~~~~~~~~~~~~~~~~~~~~~~~
~~~~~~~~~~~~~~~~~~~~~~~~~~~~~~~~~~~~~~~~~~~~~~~~~~~~~~~~~~~~
~~~~~~~~~~~~~~~~~~~~~~~~~~~~~~~~~~~~~~~~~~~~~~~~~~~~~~~~~~~~
~~~~~~~~~~~~~~~~~~~~~~~~~~~~~~~~~~~~~~~~~~~~~~~~~~~~~~~~~~~~
~~~~~~~~~~~~~~~~~~~~~~~~~~~GAACGGCAACGCCTGCAGCTCCTT~~~TGTAAG
AGTGGC~~~AAGAAGCGAAAA~~~~~~~~~~~~~~~CCCGATGAT~~~~~~~~~~~~~~~
~~~~~~~~~~~~~~~~~~~~~~~~~~~~~~~~~~~~~~~AGCGTCATGATAGCAACCTCT
ATGGACGGATTT~~~AGAGAGCAAAGAGGAGATAATGGTATG~~~ATGTTTCTCCATGAT
GTTGCTGCT~~~~~~GTAGGTCCT~~~~~~TTGAATTTGAATCCGAAGGAAGCTCTT~~~
~~~CTCCTAGAGCAAAGCCATGCA~~~~~~~~~CAATTTTGTCGTCCTGGACTTTTGGCT
ATT~~~~~~~~~~~~CCAGAACCGAGTAGT~~~~~~~~~~~~GACAATGAGGGGAGGACA
CTTGGGAGAAAAAAACAAAAGCGGATGCTA~~~TCTCGAGAACCT~~~GGGGAG~~~~~~
~~~~~~~~~~~~~~~~~~~~~~~~~~~~~~~~~GATGGG~~~~~~~~~~~~~~~~~~~~~
~~~~~~~~~~~~GATGACAGACCAAGGGAGCATCCTTTTATAGTGACAGAACCTGGTGAA
GTTGCAAGGGGGAAGAAGAATGGTTTAGATTATCTCTTTGATCTTTACGAGCAATGTGCA
AGGTTTTTGGACGAAGTCCAGCAAATTTCAAAAGAAAGGGGAGAAAAATGTCCTACG~~~
~~~~~~~~~~~~AAGGTGACAAATCAAGTGTTTCGGCATGCCAAGTTGAAAGGTGCAAGT
TACATTAACAAACCAAAGATGAGACATTACGTGCATTGCTATGCTTTGCACTGCCTGGAC
CTGGAGAAATCAAATACATTGAGAAAACTTTTTAAGGAGCGTGGAGAA~~~~~~~~~~~~
~~~AATGTGGGAGCATGGCGACAAGCTTGCTACTATCCCTTGGTAGACATGGCCAGAGAG
AATGGC~~~TGGGACATTGAAGGTGTATTTATTAGGAATGAGAAGCTCCGCATTTGGTAT
GTGCCAACAAAGCTAAGACAGCTTTGTCATCAGGAGAAGAGTAAGGACAGTGATAGTTGC
AGTTATGGA~~~~~~~~~
>Hymenophyllum bivalve_LFY2
~~~~~~~~~~~~~~~~~~~~~~~~~~~~~~~~~~~~~~~~~~~~~~~~~~~~~~~~~~~~
~~~~~~~~~~~~~~~~~~~~~~~~~~~~~~~~~~~~~~~~~~~~~~~~~~~~~~~~~~~~
~~~~~~~~~~~~~~~~~~~~~~~~~~~~~~~~~~~~~~~~~~~~~~~~~~~~~~~~~~~~
~~~~~~~~~~~~~~~~~~~~~~~~~~~~~~~~~~~~~~~~~~~~~~~~~~~~~~~~~~~~
~~~~~~~~~~~~~~~~~~~~~~~~~~~~~~~~~~~~~~~~~~~~~~~~~~~~~~~~~~~~
~~~~~~~~~~~~~~~~~~~~~~~~~~~~~~~~~~~~~~~~~~~~~~~~~~~~~~~~~~~~
~~~~~~~~~~~~~~~~~~~~~~~~~~~~~~~~~~~~~~~~~~~~~~~~~~~~~~~~~~~~
~~~~~~~~~~~~~~~~~~~~~~~~~~~~~~~~~~~~~~~~~~~~~~~~~~~~~~~~~~~~
~~~~~~~~~~~~~~~~~~~~~~~~~~~~~~~~~~~~~~~~~~~~~~~~~~~~~~~~~~~~
~~~~~~~~~~~~~~~~~~~~~~~~~~~~~~~~~~~~~~~~~~~~~~~~~~~~~~~~~~~~
~~~~~~~~~~~~~~~~~~~~~~~~~~~~~~~~~~~~~~~~~~~~~~~~~~~~~~~~~~~~
~~~~~~~~~~~~~~~~~~~~~~~~~~~~~~~~~~~~~~~~~~~~~~~~~~~~~~~~~~~~
~~~~~~~~~~~~~~~~~~~~~~~~~~~~~~~~~~~~~~~~~~~~~~~~~~~~~~~~~~~~
~~~~~~~~~~~~~~~~~~~~~~~~~~~~~~~~~~~~~~~~~~~~~~~~~~~~~~~~~~~~
~~~~~~~~~~~~~~~~~~~~~~~~~~~~~~~~~~~~~~~~~~~~~~~~~~~~~~~~~~~~
~~~~~~~~~~~~~~~~~~~~~~~~~~~~~~~~~~~~~~~~~~~~~~~~~~~~~~~~~~~~
~~~~~~~~~~~~AAGGTGACAAATCAAGTGTTTCGTCATGCAAAGCTCAAAGGTGCTAGT
TACATCAACAAACCAAAGATGAGGCATTATGTACATTGTTATGCTTTGCATCGTCTCGAC
CTGGAGAAATCAAATCATTTGAGAAAACTTTTCAAAGAGCGTGGAGAA~~~~~~~~~~~~
~~~AATGTTGGGGCATGGCGACAAGCTTGCTATCACCCACTGGTGGACATGGGCAGACAG
AATGGT~~~TGGGACATTGAAGGTGTATTTATGAGGAATGAGAAGCTGCGTATTTGGTAT
GTGCCCACAAAGCTTAGACAGCTTTGTCATCAAGAGAAGAGTAAAGATAGTGATAGTTGC
AGCTATGGA~~~~~~~~~
>Hymenophyllum_cupressiforme_LFY
~~~~~~~~~~~~~~~~~~~~~~~~~~~~~~~~~~~~~~~~~~~~~~~~~~~~~~~~~~~~
~~~~~~~~~~~~~~~~~~~~~~~~~~~~~~~~~~~~~~~~~~~~~~~~~~~~~~~~~~~~
~~~~~~~~~~~~~~~~~~~~~~~~~~~~~~~~~~~~~~~~~~~~~~~~~~~~~~~~~~~~
~~~~~~~~~~~~~~~~~~~~~~~~~~~~~~~~~~~~~~~~~~~~~~~~~~~~~~~~~~~~
~~~~~~~~~~~~~~~~~~~~~~~~~~~~~~~~~~~~~~~~~~~~~~~~~~~~~~~~~~~~
~~~~~~~~~~~~~~~~~~~~~~~~~~~~~~~~~~~~~~~~~~~~~~~~~~~~~~~~~~~~
~~~~~~~~~~~~~~~~~~~~~~~~~~~~~~~~~~~~~~~~~~~~~~~~~~~~~~~~~~~~
~~~~~~~~~~~~~~~~~~~~~~~~~~~~~~~~~~~~~~~~~~~~~~~~~~~~~~~~~~~~
~~~~~~~~~~~~~~~~~~~~~~~~~~~~~~~~~~~~~~~~~~~~~~~~~~~~~~~~~~~~
~~~~~~~~~~~~~~~~~~~~~~~~~~~~~~~~~CAATTTGGCCCTCCTGGACTCTTGGCT
ATC~~~~~~~~~~~~CCAGAACCAAGTAGT~~~~~~~~~~~~GACAATGACGGGGGGAAA
CTTGGGAGAAAGAAACAAAAACGGAGGCCA~~~TCACGAGAACCT~~~GGGGAG~~~~~~
~~~~~~~~~~~~~~~~~~~~~~~~~~~~~~~~~GATGGG~~~~~~~~~~~~~~~~~~~~~
~~~~~~~~~~~~GATGACAGACCAAGGGAGCATCCTTTCATAGTGACGGAGCCTGGTGAA
GTTGCAAGGGGGAAGAAGAATGGCTTAGATTACCTTTTTGATCTCTATGAGCAATGTGCA
AGGTTTTTAGATGAAGTCCAGCAGATTTCCAAAGAAAGGGGGGAAAAGTGTCCTACG~~~
~~~~~~~~~~~~AAGGTGACAAATCAAGTGTTTCGGCATGCCAAGCTGAAAGGTGCAAGT
TACATTAACAAACCAAAGATGAGACATTATGTGCATTGCTACGCTTTGCATTGCCTGGAC
CTGGAGAAATCAAATACTTTGAGAAAACTTTTTAAGGAGCGTGGAGAA~~~~~~~~~~~~
~~~AATGTGGGGGCATGGCGACAAGCTTGCTACTATCCCTTGGTAGACATGGCCAGAGAG
AATGGC~~~TGGGACATTGAAGGTGTATTTGTTAGGAATGAGAAGCTCCGCATTTGGTAT
GTGCCAACAAAGCTAAGACAGCTTTGTCATCAGGAGAAGAGTAAGGACAGTGATAGTTGC
AGTTATGGA~~~~~~~~~
>Isoetes_asiatica_LFY
~~~~~~~~~~~~~~~~~~~~~~~~~~~~~~~~~~~~~~~~~~~~~~~~~~~~~~~~~~~~
~~~~~~~~~~~~~~~~~~~~~~~~~~~~~~~~~~~~~~~ATGACAGATTCAGAGATAGAA
GAACTAATG~~~AAGGTTATGCGGGATTCT~~~TGCCACATT~~~~~~~~~GAGCTGCTT
GTTGGTGAAAAATATGGTATCAAGACTGCTATAAGG~~~~~~~~~~~~~~~~~~ACACAG
AAGAAACATCTG~~~~~~~~~~~~~~~~~~~~~~~~~~~~~~~~~~~~~~~~~~~~~~~~
~~~~~~~~~~~~~~~~~~~~~~~~~~~~~~~~~~~~~~~~~~~~~~~~~~~~~~~~~~~~
~~~~~~~~~~~~~~~~~~~~~~~~~~~~~~~~~~~~~~~~~~~~~~~~~~~~~~~~~~~~
~~~~~~~~~~~~~~~~~~~~~~~~~~~~~~~~~~~~~~~~~~~~~~~~~~~~~~~~~~~~
~~~~~~~~~~~~~~~~~~~~~~~~~~~~~~~~~~~~~~~~~~~~~~~~~~~~~~~~~~~~
~~~~~~~~~~~~~~~~~~~~~~~~~~~~~~~~~~~~~~~~~~~~~~~~~~~~~~~~~~~~
~~~~~~~~~~~~~~~~~~~~~~~~~~~~~~~~~~~~~~~~~~~~~~~~~~~~~~~~~~~~
~~~~~~~~~~~~~~~~~~~~~~~~~~~~~~~~~~~~~~~~~~~~~~~~~~~~~~~~~~~~
~~~~~~~~~~~~~~~~~~~~~~~~~~~~~~~~~~~~~~~~~~~~~~~~~~~~~~~~~~~~
~~~~~~~~~~~~~~~~~~AGACAAAGGGAGCATCCCTTCATTGTCACAGAACCTGGAGAG
CTTGCAAGGGGAAAGAAAAACGGTTTAGATTATCTTTTTCACCTTTATGAGCAGTGTGGA
AGGTTTTTGGAGGAGGTTCAGCAGATCTGTAAAGAGAGAGGCGAAAAGTACCCAACA~~~
~~~~~~~~~~~~AAGGTTACAAATCAGGTCTTTCGTCATGCAAAGCATGTAGGTGCTAGT
TATATCAACAAACCTAAAATGAGACACTATGTGCACTGCTATGCACTTCATTGTTTAAGT
GTTGAGCACTCTAATCATCTCAGAAAACTGTTCAAAAATAGAGGAGAG~~~~~~~~~~~~
~~~AGTGTGGGGGCCTGGAGGCAAGCATGTTATTACCCTCTAGTGGAAATGGCAAGGGAG
AATCAC~~~TGGGATATAGAGGGTGTGTTCAACAGAAATGATCGTCTGCGCATCTGGTAC
GTTCCAACAAGACTTAGACAGCTTTGC~~~~~~~~~~~~~~~~~~~~~~~~~~~~~~~~~
~~~~~~~~~~~~~~~~~~
>Isoetes_sp_LFY
TGCCTAGAGGAGCTTTTTAGGGACTATGGCATCCGCGTTTCTACTCTTGCCAAAATGACA
GAGCTGGGTTTCACCGTTAGT~~~~~~ACCTTGCTTAACATGACAGAGCAAGAGCTAGAA
GACATCATT~~~AATGCTATGGTTGAAACT~~~TACCGCATT~~~~~~~~~GATCTTCTG
GTGGGAGAAAGGTACGGTATCAAGGCAGCTATTAGG~~~~~~~~~~~~~~~~~~GCAGAA
AGGAGGCTTATC~~~AATGAAGAAGCAGAGACACAGCGCTTGAGATCACTT~~~TGTAAG
AGTGAG~~~AAGAAACGGAAG~~~~~~~~~~~~~~~CAAGTTGAA~~~~~~~~~~~~~~~
~~~~~~~~~~~~~~~~~~~~~~~~~~~~~~~~~~~~~~~~~~~~~~~~~~~~~~~~~~~~
~~~~~~GATGCTCTAAATGAGGGGGCTAAGGAGAATGGTAACTTGTTTCTAGGTGGTTCC
ATC~~~~~~~~~~~~~~~~~~~~~~~~~~~~~~TATCTGGACACTGATGATCCAATA~~~
~~~TTGACAGGGCAACAA~~~TCT~~~~~~~~~CAATCTCTAACAACTGGTGTGCTTGCA
CTT~~~~~~~~~~~~CGTGAACATAGCAGT~~~~~~~~~~~~GAAAGTGACGGGGAAAGC
CATGGGAAGAAAAAGCAGAAACGTCGGCGC~~~CCAAGGGAGTTA~~~GGAGAT~~~~~~
~~~~~~~~~~~~~~~~~~~~~~~~~~~~~~~~~GATGGA~~~~~~~~~~~~~~~~~~~~~
~~~~~~~~~~~~GAAGATAGGCCAAGGGAGCATCCTTTTATAGTGACTGAACCTGGTGAA
TTGGCAAGGGGCAAAAAAAATGGCTTGGATTACCTTTTTGATCTTTATGAACAATGTGGG
AGATTCTTAGAAGAAGTTCAACATATTTGTAGAGAAAGGGGAGAAAAGTGCCCCACG~~~
~~~~~~~~~~~~AAGGTTACAAATCAGGTATTTCGGCATGCTAAGCATACAGGAGCGAGC
TATATTAACAAGCCGAAGATGAGACATTATGTGCACTGTTATGCATTGCATTGTCTGGAT
ACAAATCACTCAAACCACTTGAGGAAGCTTTTTAAAGACCGGGGTGAG~~~~~~~~~~~~
~~~AATGTGGGCGCATGGCGCCAAGCCTGTTATTATCCATTAGTAGAGTTGGCAAGGGCA
AATAAT~~~TGGGACATTGAAGGTGTCTTCAATAGAAATGATAAGCTTCGAATTTGGTAT
GTGCCAACTAGGTTGAGGCAGCTATGCCACATAGAAAAAAGCAAAGAAAGCAGC~~~~~~
~~~~~~~~~~~~~~~~~~
>Isoetes_tegetiformans_LFY1
~~~~~~~~~~~~~~~~~~~~~~~~~~~~~~~~~~~~~~~~~~~~~~~~~~~~~~~~~~~~
~~~~~~~~~~~~~~~~~~~~~~~~~~~~~~~~~~~~~~~~~~~~~~~~~~~~~~~~~~~~
~~~~~~~~~~~~~~~~~~~~~~~~~~~~~~~~~~~~~~~~~~~~~~~~~~~~~~~~~~~~
~~~~~~~~~~~~~~~~~~~~~~~~~~~~~~~~~~~~~~~~~~~~~~~~~~~~~~~~~~~~
~~~~~~~~~~~~~~~~~~~~~~~~~~~~~~~~~~~~~~~~~~~~~~~~~~~~~~~~~~~~
~~~~~~~~~~~~~~~~~~~~~~~~~~~~~~~~~~~~~~~~~~~~~~~~~~~~~~~~~~~~
~~~~~~~~~~~~~~~~~~~~~~~~~~~~~~~~~~~~~~~~~~~~~~~~~~~~~~~~~~~~
~~~~~~~~~~~~~~~~~~~~~~~~~~~~~~~~~~~~~~~~~~~~~~~~~~~~~~~~~~~~
~~~~~~~~~~~~~~~~~~~~~~~~~~~~~~~~~~~~~~~~~~~~~~~~~~~~~~~~~~~~
~~~~~~~~~~~~~~~~~~~~~~~~~~~~~~~~~~~~~~~~~~~~~~~~~~~~~~~~~~~~
~~~~~~~~~~~~~~~~~~~~~~~~~~~~~~~~~~~~~~~~~~~~~~~~~~~~~~~~~~~~
~~~~~~~~~~~~~~~~~~~~~~~~~~~~~~~~~~~~~~~~~~~~~~~~GGAGAA~~~~~~
~~~~~~~~~~~~~~~~~~~~~~~~~~~~~~~~~~~~~~~~~~~~~~~~~~~~~~~~~~~~
~~~~~~~~~~~~~~~GACAGACAAAGGGAGCATCCCTTCATTGTCACAGAACCTGGAGAA
CTTGCAAGGGGAAAGAAAAACGGTCTAGATTATCTTTTTCACCTTTATGAGCAGTGTGGA
AGGTTTTTGGAGGAGGTTCAGCAGATCTGTAAAGAGAGAGGTGAAAAGTACCCAACA~~~
~~~~~~~~~~~~AAGGTTACAAATCAGGTCTTTCGTCATGCAAAGCATGTAGGTGCTAGT
TATATCAACAAACCTAAAATGAGACATTATGTGCACTGCTATGCACTTCATTGTTTGAGT
GTTGAGCACTCTAATCATCTCAGGAAATTGTTCAAAAATAGAGGAGAG~~~~~~~~~~~~
~~~AGTGTGGGGGCCTGGAGGCAAGCATGTTATTACCCTCTAGTGGAAATGGCAAGGGAG
AATCAC~~~TGGGATATAGAGGGTGTTTTCAACAGGAATGATCGTCTGCGCATCTGGTAC
GTTCCAACAAGACTTAGACAGCTTTGCCATATTGAAAAAGGTAAAGTGTGCATC~~~~~~
~~~~~~~~~~~~~~~~~~
>Isoetes_tegetiformans_LFY2
~~~CTAGAGGAACTTTTTAGGGACTATGGCATCCGCGTTTCTACCCTTGCCAAAATGACA
GAGCTGGGTTTCACCGTTAGT~~~~~~ACCTTGCTTAACATGACAGAGCAAGAGCTAGAA
GACATCATT~~~AATGCTATGGTTGAAACT~~~TACCGCATT~~~~~~~~~GATCTTCTA
GTGGGAGAAAGGTACGGTATCAAGGCAGCTATTAGG~~~~~~~~~~~~~~~~~~GCAGAA
AGGAGGCTTATT~~~AATGAAGAAGCAGAGACACAGCGATTGAGATCACTT~~~TGTAAG
AGTGAG~~~AAGAAACGGAAG~~~~~~~~~~~~~~~CAAGTTGAA~~~~~~~~~~~~~~~
~~~~~~~~~~~~~~~~~~~~~~~~~~~~~~~~~~~~~~~~~~~~~~~~~~~~~~~~~~~~
~~~~~~GATGCTCTAAATGAGGGGGCTAAGGAGAATGGTAACTTGTTTCTAGGTGGTTCC
ATC~~~~~~~~~~~~~~~~~~~~~~~~~~~~~~TATTTGGACACTGATGATCCAATA~~~
~~~TTGACAGGGCAACAA~~~TCT~~~~~~~~~CAATCTTTAACAACTGGTGTGCTTGCA
CTT~~~~~~~~~~~~CGTGAACATAGCAGT~~~~~~~~~~~~GAAAGTGACGGGGAAAGC
CATGGGAAGAAAAAGCAGAAACGTCGGCGC~~~CCAAGGGAGTTA~~~GGAGAT~~~~~~
~~~~~~~~~~~~~~~~~~~~~~~~~~~~~~~~~GATGGA~~~~~~~~~~~~~~~~~~~~~
~~~~~~~~~~~~GAAGATAGGCCAAGGGAGCATCCTTTTATAGTGACTGAACCTGGTGAA
TTGGCAAGGGGCAAAAAAAATGGCTTGGATTACCTTTTTGATCTGTATGAACAATGTGGG
AGATTCTTAGAAGAAGTTCAACATATTTGTAGAGAAAGGGGAGAAAAGTGCCCCACG~~~
~~~~~~~~~~~~AAGGTTACAAATCAGGTATTTCGGCATGCTAAGCATACAGGAGCGAGC
TATATTAACAAGCCGAAGATGAGACATTATGTGCACTGTTATGCATTGCATTGTCTGGAT
ACAAATCACTCAAACCACTTGAGGAAGCTTTTTAAAGACCGGGGTGAG~~~~~~~~~~~~
~~~AATGTGGGCGCATGGCGCCAAGCCTGTTATTATCCATTAGTAGAGTTGGCAAGGGCA
AATAAT~~~TGGGACATTGAAGGTGTCTTCAATAGAAATGATAAGCTTCGAATTTGGTAT
GTGCCAACTAGGTTGAGGCAGCTATGCCACATAGAAAAAAGCAAAGAAAGCAGC~~~~~~
~~~~~~~~~~~~~~~~~~
>Juniperus_chinensis_LFY
TGTTTGGAAGAACTTTTCAAGAATTATGGTGTGAGATGCATTACACTGAGCAAGATGGTT
GAGATGGGTTTCACTGCCAAC~~~~~~ACTTTGGTCAATCTGACTGAGCAAGAGCTGGAT
GATGTTGTT~~~AGGATCATGGCTGAAATA~~~TACAGCCTT~~~~~~~~~GATCTTCTT
GTTGGTGAGAAATATGGCATTAAATCTGCAATTAGG~~~~~~~~~~~~~~~~~~GCAGAG
AGGAGAAGGCTT~~~~~~~~~~~~~~~~~~~~~~~~~~~~~~~~~~~~~~~~~~~~~~~~
~~~~~~~~~~~~~~~~~~~~~~~~~~~~~~~~~~~~~~~~~~~~~~~~~~~~~~~~~~~~
~~~~~~~~~~~~~~~~~~~~~~~~~~~~~~~~~~~~~~~~~~~~~~~~~~~~~~~~~~~~
~~~~~~~~~~~~~~~~~~~~~~~~~~~~~~~~~~~~~~~~~~~~~~~~~~~~~~~~~~~~
~~~~~~~~~~~~~~~~~~~~~~~~~~~~~~~~~~~~~~~~~~~~~~~~~~~~~~~~~~~~
~~~~~~~~~~~~~~~~~~~~~~~~~~~~~~~~~~~~~~~~~~~~~~~~~~~~~~~~~~~~
~~~~~~~~~~~~~~~~~~~~~~~~~~~~~~~~~~~~~~~~~~~~~~~~~~~~~~~~~~~~
~~~~~~~~~~~~~~~~~~~~~~~~~~~~~~~~~~~~~~~~~~~~~~~~~~~~~~~~~~~~
~~~~~~~~~~~~~~~~~~~~~~~~~~~~~~~~~~~~~~~~~~~~~~~~~~~~~~~~~~~~
~~~~~~~~~~~~~~~~~~AGGCAAAGAGAACACCCTTTTATTGTTACTGAACCTGGAGAA
CTTGCAAGAGGAAAAAAGAATGGGCTTGACTATTTGTTTGATCTTTACGAACAGTGTGGC
AAGTTTCTGCTGGATGTTCAGCACATCGCCAAGGAAAGAGGGGAGAAATGCCCTACA~~~
~~~~~~~~~~~~AAGGTTACAAATCAGGTATTCAGGCATGCAAAGCACTCTGGTGCAGGT
TACATTAACAAGCCAAAGATGAGACACTACGTTCACTGTTATGCCCTGCATTGCCTGGAT
GTTGAGCAGTCAAATCGTCTGAGAAGAAGCTACAAAGAACGAGGGGAG~~~~~~~~~~~~
~~~AATGTGGGAGCATGGAGGCAAGCGTGCTATTATCCCCTTGTGGACATGGCCAAAGAA
AATGGG~~~TGGGACATTGAAGGGGTTTTTAACAAG~~~~~~~~~~~~~~~~~~~~~~~~
~~~~~~~~~~~~~~~~~~~~~~~~~~~~~~~~~~~~~~~~~~~~~~~~~~~~~~~~~~~~
~~~~~~~~~~~~~~~~~~
>Juniperus_chinensis_NDLY
~~~~~~~~~~~~~~~~~~~~~~~~~~~~~~~~~~~~~~~~~~~~~ATGGCCAAGATGAAT
GAAATGGGTTTCACTGCCAAT~~~~~~ACTCTTATCAACATGACGGAGGAAGAGGTTGAT
GATTTGATG~~~AAGACCCTTGTTGAGATC~~~TATAGGATG~~~~~~~~~GATCTTCTT
TTGGGCGAGAGGTATGGGATCAAATCCGCCATTAGA~~~~~~~~~~~~~~~~~~GCTGAG
AAGAAGAGGTTG~~~~~~~~~~~~~~~~~~~~~~~~~~~~~~~~~~~~~~~~~~~~~~~~
~~~~~~~~~~~~~~~~~~~~~~~~~~~~~~~~~~~~~~~~~~~~~~~~~~~~~~~~~~~~
~~~~~~~~~~~~~~~~~~~~~~~~~~~~~~~~~~~~~~~~~~~~~~~~~~~~~~~~~~~~
~~~~~~~~~~~~~~~~~~~~~~~~~~~~~~~~~~~~~~~~~~~~~~~~~~~~~~~~~~~~
~~~~~~~~~~~~~~~~~~~~~~~~~~~~~~~~~~~~~~~~~~~~~~~~~~~~~~~~~~~~
~~~~~~~~~~~~~~~~~~~~~~~~~~~~~~~~~~~~~~~~~~~~~~~~~~~~~~~~~~~~
~~~~~~~~~~~~~~~~~~~~~~~~~~~~~~~~~~~~~~~~~~~~~~~~~~~~~~~~~~~~
~~~~~~~~~~~~~~~~~~~~~~~~~~~~~~~~~~~~~~~~~~~~~~~~~~~~~~~~~~~~
~~~~~~~~~~~~~~~~~~~~~~~~~~~~~~~~~~~~~~~~~~~~~~~~~~~~~~~~~~~~
~~~~~~~~~~~~~~~~~~AGGCCCAGGGAGCATCCTTTCATTGTCACTGAACCAGGAGAA
CTAGCCAGGGGAAAGAAAAATGGCCTGGATTATCTCTTTGATCTCTATGAACAGTGTGGG
AAATTCTTATTAGAAGTCCAAAGAATCTCCAAGGAAAGGGGAGAGAAATGTCCAACT~~~
~~~~~~~~~~~~AAGGTAACAAATCAGGTATTTCGCCATGCAAAGTACACTGGTGCAGTC
TACATAAACAAACCTAAAATGCGACATTATGTTCATTGTTATGCTCTACATTGTTTAGAC
AGCGAGCAGTCCAATCACCTCAGAAGAATATACAAGGAGAGGGGAGAA~~~~~~~~~~~~
~~~AATGTTGGGGCTTGGCGCCAGGCCTGTTACTATCCTCTAGTAGCCATAGCCAGGGAA
AACAAT~~~TGGGACATAGAGGGCGTTTTTAATAGAAATGAAAAGCTTAAGATTTGGTAT
GTGCCCACAAAACTAAGGCAA~~~~~~~~~~~~~~~~~~~~~~~~~~~~~~~~~~~~~~~
~~~~~~~~~~~~~~~~~~
>Klebsormidium_subtile_LFY
GTTATGAACGACCTGTTGAAAGATTACGGGGTGCGCGAGCATACCATCAGCAGGATGGAG
GAAGAGGGCTTCAATCTCAAC~~~~~~ACGCTGCTCAGCATGAATGACGAGGAGGTCGCT
GAAGCCATC~~~AAGATGATGATCTCTGAA~~~TGCGGCATC~~~~~~~~~AACTTCCTT
GTTGGTGAAAGGTTTGGGGTGAAGATGGCGTGCCGG~~~~~~~~~~~~~~~~~~TCAGGG
AGGAAGTGGCTC~~~~~~~~~~~~~~~~~~~~~~~~~~~~~~~~~~~~~~~~~~~~~~~~
~~~~~~~~~~~~~~~~~~~~~~~~~~~~~~~~~~~~~~~~~~~~~~~~~~~~~~~~~~~~
~~~~~~~~~~~~~~~~~~~~~~~~~~~~~~~~~~~~~~~~~~~~~~~~~~~~~~~~~~~~
~~~~~~~~~~~~~~~~~~~~~~~~~~~~~~~~~~~~~~~~~~~~~~~~~~~~~~~~~~~~
~~~~~~~~~~~~~~~~~~~~~~~~~~~~~~~~~~~~~~~~~~~~~~~~~~~~~~~~~~~~
~~~~~~~~~~~~~~~~~~~~~~~~~~~~~~~~~~~~~~~~~~~~~~~~~~~~~~~~~~~~
~~~~~~~~~~~~~~~~~~~~~~~~~~~~~~~~~~~~~~~~~~~~~~~~~~~~~~~~~~~~
~~~~~~~~~~~~~~~~~~~~~~~~~~~~~~~~~~~~~~~~~~~~~~~~~~~~~~~~~~~~
~~~~~~~~~~~~~~~~~~~~~~~~~~~~~~~~~~~~~~~~~~~~~~~~~~~~~~~~~~~~
~~~~~~~~~~~~~~~~~~ACATCTCGTGGTCCGGCCTTCCAGGTGACGGCGTTTGGCGAG
GAAGGCCACGGCAAGAAGCAGGGCCTGGACTACCTCTTCGAGCTGTACGGAGAGGCGGGG
CGCATCCTGGAGGACATCCGCGCGCAAGAGAGAGCCACCGGGAAAAAG~~~CCGTCG~~~
~~~~~~~~~GCGAAAGTGAACAACCTGGTGTACCGGTATGCGAAGCAGCGGGGGATGGGG
TTCATCAACAAGCCCAAGATGCGGCAGTACCTGCACTGCTATGCGCTGCACTGCCTGGAC
GTGGGCACTTCTAACGCAATCCGCATGACCTGCCGCGACCGGAACAAG~~~~~~~~~~~~
~~~ACGCTCCAGGCCTGGGCCGAGTGTTGCTACGAGCCGCTTCTGCAGATGGCCAGGGTA
AGAGGC~~~TACAACTTGGAGAGCCTCTTCCAGCTGTCCCCCGCGCTTGCTATTTGGAAC
GTCCCGAAGCAGCTCGAGAAGCTGTGC~~~~~~~~~~~~~~~~~~~~~~~~~~~~~~~~~
~~~~~~~~~~~~~~~~~~
>Leucostegia_immersa_LFY1
CTACTAGAGGATCTGTTCAAAGAGTATGGTGTGCGTAGTACCACCATAATCAAGATTATG
GAGATGGGTTTTACTGTTAGC~~~~~~ACTCTTGTTAACATGATGGAGCAAGAGATAGAT
GACGTGATC~~~AAGACCATGATGGAGGGT~~~TATCACATG~~~~~~~~~GAGCTTTTG
GTCGGGGAGAAATATGGGCTAAAGTCTGCAATCCGG~~~~~~~~~~~~~~~~~~GCCGAA
AGAAAGCGTCAA~~~GAGGAGGAGATGGAGCGGCAACGTCTGCAACTACTTGTTGCCAAG
AATGGC~~~AAGAAACACAAA~~~~~~~~~~~~~~~TCAGATGAT~~~~~~~~~~~~~~~
~~~~~~~~~~~~~~~~~~~~~~~~~~~~~~~~~~~~~~~AGTGGCATGGTTGCGACCTCA
GTAGAGGGCACT~~~AGGGAGCAAAGAGGGGATAACGGCATG~~~ATGTTTCCAGATGCT
GCTGCCCTC~~~~~~AATGGCCCC~~~~~~TTAAATCTGAACTCAAAGGAACATGCC~~~
~~~CAGCAAGAGCATAGTCACGCG~~~~~~~~~CAGTTTGGGCCTCCGGGGCTCTTGGCT
TTA~~~~~~~~~~~~CCTGAACCAAGTAGT~~~~~~~~~~~~GACAATGAGGGACGCAAA
CTAGCTAGAAAAAAACAAAAGCGTAGGCTG~~~TCACGAGAACCT~~~GGTGAG~~~~~~
~~~~~~~~~~~~~~~~~~~~~~~~~~~~~~~~~GACGGG~~~~~~~~~~~~~~~~~~~~~
~~~~~~~~~~~~GACGACAGGACAAGGGAGCATCCATTTATAGTTACAGAGCCTGGAGAA
GTGGCAAGGGGCAAGAAGAATGGTTTAGATTACCTGTTTGATTTGTATGAGCAGTGTGCA
AGGTTTCTTGATGAAGTGCAGCAGATGTCAAGAGAAAGGGGGGAAAAATGCCCTACG~~~
~~~~~~~~~~~~AAGGTAACGAACCAAGTATTTCGACATGCCAAGCTCAAAGGTGCTAGC
TATATCAACAAACCAAAGATGAGACACTATGTACATTGTTATGCTCTGCATTGCTTAGAC
AAGGAGAAATCCAACTTATTGAGGAAGATATTCAAAGAACGGGGAGAA~~~~~~~~~~~~
~~~AATGTAGGTGCATGGCGGCAAGCTTGTTATTATCCTTTGGTGGACATGGCTAGAGAC
AATGGT~~~TGGGATATAGAGGGTGTCTTTGTGAGGAATGACAAGCTTCGCATTTGGTAC
GTTCCCACAAAGCTTCGTCAGCTGTGTCATTTGGAGAAGAGTAAGGACAGTGATAGTTGC
AGCTATGAATGA~~~~~~
>Leucostegia_immersa_LFY2
CTACTAGAGGATCTGTTCAAAGAGTATGGTGTGCGTAGTACCACCATAATCAAGATTATG
GAGATGGGTTTTACTGTTAGC~~~~~~ACTCTTGTTAACATGATGGAGCAAGAGATAGAT
GACGTGATC~~~AAGACCATGATGGAGGGT~~~TATCACATG~~~~~~~~~GAGCTTTTG
GTCGGGGAGAAATATGGGCTAAAGTCTGCAATCCGG~~~~~~~~~~~~~~~~~~GCCGAA
AGAAAGCGTCAA~~~GAGGAGGAGATGGAGCGGCAACGTCTGCAACTACTTGTTGCCAAG
AATGGC~~~AAGAAACACAAA~~~~~~~~~~~~~~~TCAGATGAT~~~~~~~~~~~~~~~
~~~~~~~~~~~~~~~~~~~~~~~~~~~~~~~~~~~~~~~AGTGGCATGGTTGCGACCTCA
GTAGAGGGCACT~~~AGGGAGCAAAGAGGGGATAACGGCATG~~~ATGTTTCCAGATGCT
GCTGCCCTC~~~~~~AATGGCCCC~~~~~~TTAAATCTGAACTCAAAGGAACATGCC~~~
~~~CAGCAAGAGCATAGTCACGCG~~~~~~~~~CAGTTTGGGCCTCCGGGGCTCTTGGCT
TTA~~~~~~~~~~~~CCTGAACCAAGTAGT~~~~~~~~~~~~GACAATGAGGGACGCAAA
CTAGCTAGAAAAAAACAAAAGCGTAGGCTG~~~TCACGAGAACCT~~~GGTGAG~~~~~~
~~~~~~~~~~~~~~~~~~~~~~~~~~~~~~~~~GACGGG~~~~~~~~~~~~~~~~~~~~~
~~~~~~~~~~~~GACGACAGGACAAGGGAGCATCCATTTATAGTTACAGAGCCTGGAGAA
GTGGCAAGGGGCAAGAAGAATGGTTTAGATTACCTGTTTGATTTGTATGAGCAGTGTGCA
AGGTTTCTTGATGAAGTGCAGCAGATGTCAAGAGAAAGGGGGGAAAAATGCCCTACG~~~
~~~~~~~~~~~~AAGGTAACGAACCAAGTATTTCGACATGCCAAGCTCAAAGGTGCTAGC
TATATCAACAAACCAAAGATGAGACACTATGTACATTGTTATGCTCTGCATTGCTTAGAC
AAGGAGAAATCCAACTTATTGAGGAAGATATTCAAAGAACGGGGAGAA~~~~~~~~~~~~
~~~AATGTAGGTGCATGGCGGCAAGCTTGTTATTATCCTTTGGTGGACATGGCTAGAGAC
AATGGT~~~TGGGATATAGAGGGTGTCTTTGTGAGGAATGACAAGCTTCGCATTTGGTAC
GTTCCCACAAAGCTTCGTCAGCTGTGTCATTTGGAGAAGAGTAAGGACAGTGATAGTTGC
AGCTATGAATGA~~~~~~
>Leucostegia_immersa_LFY3
CTACTAGAGGATCTGTTCAAAGAGTATGGTGTGCGTAGTACCACCATAATCAAGATTATG
GAGATGGGTTTTACTGTTAGC~~~~~~ACTCTTGTTAACATGATGGAGCAAGAGATAGAT
GACGTGATC~~~AAGACCATGATGGAGGGT~~~TATCACATG~~~~~~~~~GAGCTTTTG
GTCGGGGAGAAATATGGGCTAAAGTCTGCAATCCGG~~~~~~~~~~~~~~~~~~GCCGAA
AGAAAGCGTCAA~~~GAGGAGGAGATGGAGCGGCAACGTCTGCAACTACTTGTTGCCAAG
AATGGC~~~AAGAAACACAAA~~~~~~~~~~~~~~~TCAGATGAT~~~~~~~~~~~~~~~
~~~~~~~~~~~~~~~~~~~~~~~~~~~~~~~~~~~~~~~AGTGGCATGGTTGCGACCTCA
GTAGAGGGCACT~~~AGGGAGCAAAGAGGGGATAACGGCATG~~~ATGTTTCCAGATGCT
GCTGCCCTC~~~~~~AATGGCCCC~~~~~~TTAAATCTGAACTCAAAGGAACATGCC~~~
~~~CAGCAAGAGCATAGTCACGCG~~~~~~~~~CAGTTTGGGCCTCCGGGGCTCTTGGCT
TTA~~~~~~~~~~~~CCTGAACCAAGTAGT~~~~~~~~~~~~GACAATGAGGGACGCAAA
CTAGCTAGAAAAAAACAAAAGCGTAGGCTG~~~TCACGAGAACCT~~~GGTGAG~~~~~~
~~~~~~~~~~~~~~~~~~~~~~~~~~~~~~~~~GACGGG~~~~~~~~~~~~~~~~~~~~~
~~~~~~~~~~~~GACGACAGGACAAGGGAGCATCCATTTATAGTTACAGAGCCTGGAGAA
GTGGCAAGGGGCAAGAAGAATGGTTTAGATTACCTGTTTGATTTGTATGAGCAGTGTGCA
AGGTTTCTTGATGAAGTGCAGCAGATGTCAAGAGAAAGGGGGGAAAAATGCCCTACG~~~
~~~~~~~~~~~~AAGGTAACGAACCAAGTATTTCGACATGCCAAGCTCAAAGGTGCTAGC
TATATCAACAAACCAAAGATGAGACACTATGTACATTGTTATGCTCTGCATTGCTTAGAC
AAGGAGAAATCCAACTTATTGAGGAAGATATTCAAAGAACGGGGAGAA~~~~~~~~~~~~
~~~AATGTAGGTGCATGGCGGCAAGCTTGTTATTATCCTTTGGTGGACATGGCTAGAGAC
AATGGT~~~TGGGATATAGAGGGTGTCTTTGTGAGGAATGACAAGCTTCGCATTTGGTAC
GTTCCCACAAAGCTTCGTCAGCTGTGTCATTTGGAGAAGAGTAAGGACAGTGATAGTTGC
AGCTATGAATGA~~~~~~
>Lindsaea_linearis_LFY
CTTTTGGAAGATCTTTTCAAAGACTATGGTGTTCGCAGTACCACTATTGTCAAGGTGATG
GAAATGGGGTTTACTGTCAAT~~~~~~ACTCTAGTCAACATGATGGAACAAGAAATAGAT
GACGTGATC~~~ACGACAATGACTGAGGGC~~~TATCACATG~~~~~~~~~GAGCTACTT
GTTGGGGAGAAGTATGGGCTCAAATCTGCCATTAGA~~~~~~~~~~~~~~~~~~GCAGAG
AAGAAACGTCAG~~~GAGGAGGATTTGGACCGTCAGCGTTCGCAGCTGATG~~~GCTAAG
AATGGG~~~AAGAAGCACAGA~~~~~~~~~~~~~~~TCAGATGAT~~~~~~~~~~~~~~~
~~~~~~~~~~~~~~~~~~~~~~~~~~~~~~~~~~~~~~~AGTGGTATGGTTGTGACTTCT
GTAGAAGGAACT~~~AGGGAGCAAAGAGGGGATAATGGTATG~~~ATGTTTCCTGATGCT
GTTGCTCTG~~~~~~GGTGACCCT~~~~~~TTGAATCTGAACTCAAGGGAGCATGTG~~~
~~~CAACAAGAGCATAGTCATGCA~~~~~~~~~CAGTTTGGTCCACCAGGTAATCTTGCT
TTA~~~~~~~~~~~~CCAGAGCCAAGTAGT~~~~~~~~~~~~GACAATGAGGGCCGGAAA
CTAGCCAGAAAGAAACAAAAGCGCAGGCTG~~~TCACGAGAGCCC~~~GGTGAG~~~~~~
~~~~~~~~~~~~~~~~~~~~~~~~~~~~~~~~~GATGGG~~~~~~~~~~~~~~~~~~~~~
~~~~~~~~~~~~GATGACAGGACAAGGGAGCATCCCTTCATAGTGACGGAGCCAGGTGAA
GTGGCCAGGGGGAAGAAGAATGGCTTAGATTACCTGTTTGATCTCTACGAGCAGTGTGCA
AGGTTCCTAGATGAAGTGCAGCAGATCTCAAGGGAAAGGGGGGAAAAATGCCCTACG~~~
~~~~~~~~~~~~AAGGTGACGAATCAAGTGTTTCGACATGCCAAGCTTAAAGGTGCCAGC
TACATTAACAAACCAAAGATGCGGCATTATGTACATTGCTATGCTCTGCACTGCCTGGAC
AAGGAGAAATCCAACCTGTTGAGGAAGCTGTTCAAGGAGCGGGGAGAA~~~~~~~~~~~~
~~~AATGTGGGTGCATGGCGGCAAGCTTGCTACTATCCTCTTGTAGACATGGCCAGGGAC
AATGGG~~~TGGGACATAGAAGGCGTCTTTGTGCGGAATGAGAAGCTCCGCATCTGGTAT
GTCCCCACCAAACTTCGCCAGCTCTGCCACTTGGAAAAGAGCAAGGACAGCGACAGTTGC
~~~~~~~~~~~~~~~~~~
>Lindsaea_microphylla_LFY1
~~~~~~~~~~~~~~~~~~~~~~~~~~~~~~~~~~~~~~~~~~~~~~~~~~~~~~~~~~~~
~~~~~~~~~~~~~~~~~~~~~~~~~~~~~~TTATGCAAT~~~~~~~~~~~~~~~~~~~~~
~~~~~~~~~~~~~~~~~~~~~~~~~~~~~~~~~ACACACATA~~~~~~~~~~~~~~~~~~
~~~~~~~~~~~~~~~~~~~~~~~~~~~~~~~~~~~~~~~~~~~~~~~~~~~~~~~~~~~~
~~~~~~~~~~~~~~~AACAGATTTATAGAGGTGAGAAANTTGCAGCTAATG~~~GCTAAG
AATGGG~~~AAGAAGCACAGA~~~~~~~~~~~~~~~TCAGATGAT~~~~~~~~~~~~~~~
~~~~~~~~~~~~~~~~~~~~~~~~~~~~~~~~~~~~~~~AGTGGTATGGTTGTGACTTCT
GTAGAAGGAACT~~~AGGGAGCAAAGAGGGGATAATGGTATG~~~ATGTTTCCTGATGCT
GTTGCTCTG~~~~~~GGTGACCCT~~~~~~TTGAATCTGAACTCAAGGGAGCATGTG~~~
~~~CAACAAGAGCATAGTCATGCA~~~~~~~~~CAGTTTGGTCCACCAGGTAATCTTGCT
TTA~~~~~~~~~~~~CCAGAGCCAAGTAGT~~~~~~~~~~~~GACAATGAGGGCCGGAAA
CTAGCCAGAAAGAAACAAAAGCGCAGGCTG~~~TCACGAGAGCCC~~~GGTGAG~~~~~~
~~~~~~~~~~~~~~~~~~~~~~~~~~~~~~~~~GATGGG~~~~~~~~~~~~~~~~~~~~~
~~~~~~~~~~~~GATGACAGGACAAGGGAGCATCCCTTCATAGTGACGGAGCCAGGTGAA
GTGGCCAGGGGGAAGAAGAATGGCTTAGATTACCTGTTTGATCTCTACGAGCAGTGTGCA
AGGTTCCTAGATGAAGTGCAGCAGATCTCAAGGGAAAGGGGGGAAAAATGCCCTACG~~~
~~~~~~~~~~~~AAGGTGACGAATCAAGTGTTTCGACATGCCAAGGTTAAAGGTGCCAGC
TACATTAACAAACCAAAGATGCGGCATTATGTCCATTGCTATGCTCTGCACTGCCTGGAC
AAGGAGAAATCCAACCTGTTGAGGAAGCTGTTCAAGGAGCGGGGAGAA~~~~~~~~~~~~
~~~AATGTGGGTGCATGGCGGCAAGCTTGCTACTATCCTCTTGTAGACATGGCCAGGGAC
AATGGG~~~TGGGACATAGAAGGTGTCTTTGTGCGGAATGAGAAGCTCCGCATCTGGTAT
GTCCCCACCAAACTTCGCCAGCTCTGCCACTTGGAAAAGAGCAAGGACAGCGACAGTTGC
AGCTATGGA~~~~~~~~~
>Lindsaea_microphylla_LFY2
CTTTTGGAAGATCTTTTCAAAGACTATGGTGTTCGCAGTACCACTATTGTCAAGGTGATT
GAAATGGGGTTTACTGTCAAT~~~~~~ACTCTAGTCAACATGATGGAACAGGAAATAGAT
GACGTGATC~~~ACGACAATGACTGAGGGC~~~TATCACATG~~~~~~~~~GAGCTACTT
GTTGGGGAGAAGTATGGGCTCAAATCTGCCATTAGA~~~~~~~~~~~~~~~~~~GCAGAG
AAGAAACGTCAG~~~GAGGAGGATTTGGACCGTCAGCGTTTGCAGCTAATG~~~GCTAAG
AATGGG~~~AAGAAGCACAGA~~~~~~~~~~~~~~~TCAGATGAT~~~~~~~~~~~~~~~
~~~~~~~~~~~~~~~~~~~~~~~~~~~~~~~~~~~~~~~AGTGGTATGGTTGTGACTTCT
GTAGAAGGAACT~~~AGGGAGCAAAGAGGGGATAATGGTATG~~~ATGTTTCCTGATGCT
GTTGCTCTG~~~~~~GGTGACCCT~~~~~~TTGAATCTGAACTCAAGGGAGCATGTG~~~
~~~CAACAAGAGCATAGTCATGCA~~~~~~~~~CAGTTTGGTCCACCAGGTAATCTTGCT
TTA~~~~~~~~~~~~CCAGAGCCAAGTAGT~~~~~~~~~~~~GACAATGAGGGCCGGAAA
CTAGCCAGAAAGAAACAAAAGCGCAGGCTG~~~TCACGAGAGCCC~~~GGTGAG~~~~~~
~~~~~~~~~~~~~~~~~~~~~~~~~~~~~~~~~GATGGG~~~~~~~~~~~~~~~~~~~~~
~~~~~~~~~~~~GATGACAGGACAAGGGAGCATCCCTTCATAGTGACGGAGCCAGGTGAA
GTGGCCAGGGGGAAGAAGAATGGCTTAGATTACCTGTTTGATCTCTACGAGCAGTGTGCA
AGGTTCCTAGATGAAGTGCAGCAGATCTCAAGGGAAAGGGGGGAAAAATGCCCTACG~~~
~~~~~~~~~~~~AAGGTGACGAATCAAGTGTTTCGACATGCCAAGGTTAAAGGTGCCAGC
TACATTAACAAACCAAAGATGCGGCATTATGTCCATTGCTATGCTCTGCACTGCCTGGAC
AAGGAGAAATCCAACCTGTTGAGGAAGCTGTTCAAGGAGCGGGGAGAA~~~~~~~~~~~~
~~~AATGTGGGTGCATGGCGGCAAGCTTGCTACTATCCTCTTGTAGACATGGCCAGGGAC
AATGGG~~~TGGGACATAGAAGGTGTCTTTGTGCGGAATGAGAAGCTCCGCATCTGGTAT
GTCCCCACCAAACTTCGCCAGCTCTGCCACTTGGAAAAGAGCAAGGACAGCGACAGTTGC
AGCTATGGA~~~~~~~~~
>Lindsaea_microphylla_LFY3
CTTTTGGAAGATCTTTTCAAAGACTATGGTGTTCGCAGTACCACTATTGTCAAGGTGATT
GAAATGGGGTTTACTGTCAAT~~~~~~ACTCTAGTCAACATGATGGAACAGGAAATAGAT
GACGTGATC~~~ACGACAATGACTGAGGGC~~~TATCACATG~~~~~~~~~GAGCTACTT
GTTGGGGAGAAGTATGGGCTCAAATCTGCCATTAGA~~~~~~~~~~~~~~~~~~GCAGAG
AAGAAACGTCAG~~~GAGGAGGATTTGGACCGTCAGCGTTTGCAGCTAATG~~~GCTAAG
AATGGG~~~AAGAAGCACAGA~~~~~~~~~~~~~~~TCAGATGAT~~~~~~~~~~~~~~~
~~~~~~~~~~~~~~~~~~~~~~~~~~~~~~~~~~~~~~~AGTGGTATGGTTGTGACTTCT
GTAGAAGGAACT~~~AGGGAGCAAAGAGGGGATAATGGTATG~~~ATGTTTCCTGATGCT
GTTGCTCTG~~~~~~GGTGACCCT~~~~~~TTGAATCTGAACTCAAGGGAGCATGTG~~~
~~~CAACAAGAGCATAGTCATGCA~~~~~~~~~CAGTTTGGTCCACCAGGTAATCTTGCT
TTA~~~~~~~~~~~~CCAGAGCCAAGTAGT~~~~~~~~~~~~GACAATGAGGGCCGGAAA
CTAGCCAGAAAGAAACAAAAGCGCAGGCTG~~~TCACGAGAGCCC~~~GGTGAG~~~~~~
~~~~~~~~~~~~~~~~~~~~~~~~~~~~~~~~~GATGGG~~~~~~~~~~~~~~~~~~~~~
~~~~~~~~~~~~GATGACAGGACAAGGGAGCATCCCTTCATAGTGACGGAGCCAGGTGAA
GTGGCCAGGGGGAAGAAGAATGGCTTAGATTACCTGTTTGATCTCTACGAGCAGTGTGCA
AGGTTCCTAGATGAAGTGCAGCAGATCTCAAGGGAAAGGGGGGAAAAATGCCCTACG~~~
~~~~~~~~~~~~AAGGTA~~~~~~~~~~~~~~~~~~~~~~~~~~~~~~~~~~~~~~~~~~
~~~~~~~~~~~~~~~~~~~~~~~~~~~~~~~~~~~~~~~~~~~~~~~~~~~~~~~~~~~~
~~~~~~~~~~~~~~~~~~~~~~~~~~~~~~~~~~~~~~~~~~~~~~~~~~~~~~~~~~~~
~~~~~~~~~~~~~~~~~~~~~~~~~~~~~~~~~~~~~~~~~~~~~~~~~~~~~~~~~~~~
~~~~~~~~~~~~~~~~~~~~~~~~~~~~~~~~~~~~~~~~~~~~~~~~~~~~~~~~~~~~
~~~~~~~~~~~~~~~~~~~~~~~~~~~~~~~~~~~~~~~~~~~~~~~~~~~~~~~~~~~~
~~~~~~~~~~~~~~~~~~
>Lindsaea_microphylla_LFY4
CTTTTGGAAGATCTTTTCAAAGACTATGGTGTTCGCAGTACCACTATTGTCAAGGTGATT
GAAATGGGGTTTACTGTCAAT~~~~~~ACTCTAGTCAACATGATGGAACAGGAAATAGAT
GACGTGATC~~~ACGACAATGACTGAGGGC~~~TATCACATG~~~~~~~~~GAGCTACTT
GTTGGGGAGAAGTATGGGCTCAAATCTGCCATTAGA~~~~~~~~~~~~~~~~~~GCAGAG
AAGAAACGTCAG~~~GAGGAGGATTTGGACCGTCAGCGTTTGCAGCTAATG~~~GCTAAG
AATGGG~~~AAGAAGCACAGA~~~~~~~~~~~~~~~TCAGATGAT~~~~~~~~~~~~~~~
~~~~~~~~~~~~~~~~~~~~~~~~~~~~~~~~~~~~~~~AGTGGTATGGTTGTGACTTCT
GTAGAAGGAACT~~~AGGGAGCAAAGAGGGGATAATGGTATG~~~ATGTTTCCTGATGCT
GTTGCTCTG~~~~~~GGTGACCCT~~~~~~TTGAATCTGAACTCAAGGGAGCATGTG~~~
~~~CAACAAGAGCATAGTCATGCA~~~~~~~~~CAGTTTGGTCCACCAGGTAATCTTGCT
TTA~~~~~~~~~~~~CCAGAGCCAAGTAGT~~~~~~~~~~~~GACAATGAGGGCCGGAAA
CTAGCCAGAAAGAAACAAAAGCGCAGGCTG~~~TCACGAGAGCCC~~~GGTGAG~~~~~~
~~~~~~~~~~~~~~~~~~~~~~~~~~~~~~~~~GATGGG~~~~~~~~~~~~~~~~~~~~~
~~~~~~~~~~~~GATGACAGGACAAGGGAGCATCCCTTCATAGTGACGGAGCCAGGTGAA
GTGGCCAGGGGGAAGAAGAATGGCTTAGATTACCTGTTTGATCTCTACGAGCAGTGTGCA
AGGTTCCTAGATGAAGTGCAGCAGATCTCAAGGGAAAGGGGGGAAAAATGCCCTACG~~~
~~~~~~~~~~~~AAGGTA~~~~~~~~~~~~~~~~~~~~~~~~~~~~~~~~~~~~~~~~~~
~~~~~~~~~~~~~~~~~~~~~~~~~~~~~~~~~~~~~~~~~~~~~~~~~~~~~~~~~~~~
~~~~~~~~~~~~~~~~~~~~~~~~~~~~~~~~~~~~~~~~~~~~~~~~~~~~~~~~~~~~
~~~~~~~~~~~~~~~~~~~~~~~~~~~~~~~~~~~~~~~~~~~~~~~~~~~~~~~~~~~~
~~~~~~~~~~~~~~~~~~~~~~~~~~~~~~~~~~~~~~~~~~~~~~~~~~~~~~~~~~~~
~~~~~~~~~~~~~~~~~~~~~~~~~~~~~~~~~~~~~~~~~~~~~~~~~~~~~~~~~~~~
~~~~~~~~~~~~~~~~~~
>Linum_usitatissimum_LFY1
GGGCTTGAAGGGTTTTTCCAAAGCTACGGGATAAGGTACTACACCATTGCGAAGATAGCG
GAGCTTGGTTTCACAATGAGA~~~~~~ACCCTGCTGGAGATGAAGGAGGATGAGCTTGAG
GAGATGATG~~~AATAACGTCTCCCACATC~~~TTTCGCTGG~~~~~~~~~GAGCTCTCC
GTCGGGGAGAGGTTCGGCATTAAGGCTGCTGTTAGA~~~~~~~~~~~~~~~~~~GCCGAA
CGCCGCCGCCTC~~~~~~~~~~~~~~~~~~~~~~~~~~~~~~~~~~~~~~~~~~~~~~~~
~~~~~~~~~~~~~~~~~~~~~~~~~~~~~~~~~~~~~~~~~~~~~~~~~~~~~~~~~~~~
~~~~~~~~~~~~~~~~~~~~~~~~~~~~~~~~~~~~~~~~~~~~~~~~~~~~~~~~~~~~
~~~~~~~~~~~~~~~~~~~~~~~~~~~~~~~~~~~~~~~~~~~~~~~~~~~~~~~~~~~~
~~~~~~~~~~~~~~~~~~~~~~~~~~~~~~~~~~~~~~~~~~~~~~~~~~~~~~~~~~~~
~~~~~~~~~~~~~~~~~~~~~~~~~~~~~~~~~~~~~~~~~~~~~~~~~~~~~~~~~~~~
~~~~~~~~~~~~~~~~~~~~~~~~~~~~~~~~~~~~~~~~~~~~~~~~~~~~~~~~~~~~
~~~~~~~~~~~~~~~~~~~~~~~~~~~~~~~~~~~~~~~~~~~~~~~~~~~~~~~~~~~~
~~~~~~~~~~~~~~~~~~~~~~~~~~~~~~~~~~~~~~~~~~~~~~~~~~~~~~~~~~~~
~~~~~~~~~~~~~~~~~~AGACAAAGGGAGCATCCTTTCATTGTAACGGAGCCTGGGGAG
GTGGCACGTGGCAAGAAGAACGGCCTTGATTACCTCTTCCATCTTTACGAGCAGTGCCGC
GATTTCCTTTTCCAGGTTCAGTCCATGGCCAAGGAACGCGGTGAGAAATGCCCCAGC~~~
~~~~~~~~~~~~AAGGTGACGAATCAGGTGTTTAGGTACGCGAAGAAAGCAGGGGCGAGC
TACATAAACAAGCCAAAGATGAGGCACTACGTGCATTGCTACGCGTTGCACTGTCTAGAC
GAGGAGGCTTCGAACGCGATGAGGAGGGTGTTCAAGGAAAGAGGGGAG~~~~~~~~~~~~
~~~AACGTAGGAGCGTGGAGGCAAGCTTGCTACAAGCCACTTGTGTCAATAGCAGGTAGA
CGAGGG~~~TGGGACATTGATGCCATCTTCAATGCACATCCTCGCCTTTCCATTTGGTAC
GTCCCAACAAAGCTTCGCCAGTTGTGC~~~~~~~~~~~~~~~~~~~~~~~~~~~~~~~~~
~~~~~~~~~~~~~~~~~~
>Linum_usitatissimum_LFY2
GGGCTTGAAGGGTTTTTCCAAAGCTACGGGATAAGGTACTACACTATTGCAAAGATAGCC
GAGCTTGGTTTCACAATGAGA~~~~~~ACCCTTTTGGAGATGAAGGAGGATGAGCTTGAG
GAGATGATG~~~AATAACCTCTCCCACATA~~~TTTCGCTGG~~~~~~~~~GAGCTATTC
GTCGGTGAGAGGTTCGGCATTAAGGCCGCTGTTAGA~~~~~~~~~~~~~~~~~~GCCGAA
CGCCGCCGCCTC~~~~~~~~~~~~~~~~~~~~~~~~~~~~~~~~~~~~~~~~~~~~~~~~
~~~~~~~~~~~~~~~~~~~~~~~~~~~~~~~~~~~~~~~~~~~~~~~~~~~~~~~~~~~~
~~~~~~~~~~~~~~~~~~~~~~~~~~~~~~~~~~~~~~~~~~~~~~~~~~~~~~~~~~~~
~~~~~~~~~~~~~~~~~~~~~~~~~~~~~~~~~~~~~~~~~~~~~~~~~~~~~~~~~~~~
~~~~~~~~~~~~~~~~~~~~~~~~~~~~~~~~~~~~~~~~~~~~~~~~~~~~~~~~~~~~
~~~~~~~~~~~~~~~~~~~~~~~~~~~~~~~~~~~~~~~~~~~~~~~~~~~~~~~~~~~~
~~~~~~~~~~~~~~~~~~~~~~~~~~~~~~~~~~~~~~~~~~~~~~~~~~~~~~~~~~~~
~~~~~~~~~~~~~~~~~~~~~~~~~~~~~~~~~~~~~~~~~~~~~~~~~~~~~~~~~~~~
~~~~~~~~~~~~~~~~~~~~~~~~~~~~~~~~~~~~~~~~~~~~~~~~~~~~~~~~~~~~
~~~~~~~~~~~~~~~~~~AGACAAAGGGAGCATCCTTTCATCGTAACGGAGCCTGGGGAG
GTGGCACGTGGGAAGAAGAACGGCCTTGATTACCTCTTCCATCTTTACGAGCAGTGCCGC
GATTTCCTTTTCCAGGTTCAGTCCATCGCCAAGGAACGCGGTGAGAAATGCCCCACC~~~
~~~~~~~~~~~~AAGGTGACGAATCAGGTGTTTAGGTACGCGAAGAAAGCAGGGGCGAGC
TACATAAACAAGCCAAAGATGAGGCACTACGTGCATTGCTACGCGTTGCACTGTCTGGAC
GAGGAGGCGTCGAACGCGATGAGGAGGGTGTTCAAGGAAAGAGGGGAG~~~~~~~~~~~~
~~~AACGTAGGAGCGTGGAGGCAAGCTTGCTACAAGCCACTTGTGTCGATAGCGGGTACA
CGAGGG~~~TGGGACATTGATGCCATCTTCAATGCACATCCTCGCCTTTCCATTTGGTAC
GTCCCAACGAAGCTTCGCCAGTTGTGT~~~~~~~~~~~~~~~~~~~~~~~~~~~~~~~~~
~~~~~~~~~~~~~~~~~~
>Lycopodium_deuterodensum_LFY1
~~~~~~~~~~~~~~~~~~~~~~~~~~~~~~~~~~~~~~~~~~~~~~~~~~~~~~~~~~~~
~~~~~~~~~~~~~~~~~~~~~~~~~~~~~~~~~~~~~~~~~~~~~~~~~~~~~~~~~~~~
~~~~~~~~~~~~~~~~~~~~~~~~~~~~~~~~~~~~~~~~~~~~~~~~~~~~~~~~~~~~
~~~~~~~~~~~~~~~~~~~~~~~~~~~~~~~~~~~~~~~~~~~~~~~~~~~~~~~~~~~~
~~~~~~~~~~~~~~~~~~~~~~~~~~~~~~~~~~~~~~~~~~~~~~~~~~~~~~~~~~~~
~~~~~~~~~~~~~~~~~~~~~~~~~~~~~~~~~~~~~~~~~~~~~~~~~~~~~~~~~~~~
~~~~~~~~~~~~~~~~~~~~~~~~~~~~~~~~~~~~~~~~~~~~~~~~~~~~~~~~~~~~
~~~~~~~~~GTTGTGAAGGAATCTAGAAGAGAGAATACTCTG~~~ATCCTGAGTGATACT
GTAACACCA~~~~~~ATATCTGCT~~~~~~CTCAACCTAAACACAAAAGAGCCTATA~~~
~~~CTGTTTGGACAGGGCCATTCT~~~~~~~~~CAGGTCAGAACATCTGCATTACTGTCA
CTT~~~~~~~~~~~~TCAGAGCATAGCAGT~~~~~~~~~~~~GACAGTGACGATAGAAGA
CCTGGAAAAAAGAAGCAAAAGCGGAAGAGG~~~TCAAGAGAGCCT~~~GGGGAG~~~~~~
~~~~~~~~~~~~~~~~~~~~~~~~~~~~~~~~~GAAGGG~~~~~~~~~~~~~~~~~~~~~
~~~~~~~~~~~~GAGGACAGGCCACGAGAGCATCCCTTTATAGTGACAGAACCTGGGGAA
CTTGCAAGGGGGAAAAAGAATGGGCTGGACTATCTTTTTGATCTTTATGAGCAATGTGGC
AGATTTCTACAAGAAGTGCAGTACCTTAGCAAGGAAAGAGGGGAAAAATGTCCAATG~~~
~~~~~~~~~~~~AAGGTGACCAATCAGGTCTTCCGTCACGCTAAGCATGCTGGTGCGAGC
TACATCAACAAACCCAAGATGAGGCACTATGTCCACTGTTATGCTCTACACTGCTTGAAT
GTTGAGCATTCAAATCACCTTAGGAAAATCTATAAAGACCAAGGTGAG~~~~~~~~~~~~
~~~AATGTGGGAGCTTGGCGCCAAGCATGCTACTTCCCGCTGATAGAAATGGCTAGGGAA
AGTGGT~~~TGGGATATTGAGGGCATGTTTAACAGGAATGAGAGACTTCGTATATGGTAT
GTCCCTACTAGATTACGGCAGCTATGTCACTTGGAGAGAAGTAAAGAATGTGAG~~~~~~
~~~~~~~~~~~~~~~~~~
>Lycopodium_deuterodensum_LFY2
~~~~~~~~~~~~~~~~~~~~~~~~~~~~~~~~~~~~~~~~~~~~~~~~~~~~~~~~~~~~
~~~~~~~~~~~~~~~~~~~~~~~~~~~~~~~~~~~~~~~~~~~~~~~~~~~~~~~~~~~~
~~~~~~~~~~~~~~~~~~~~~~~~~~~~~~~~~~~~~~~~~~~~~~~~~~~~~~~~~~~~
~~~~~~~~~~~~~~~~~~~~~~~~~~~~~~~~~~~~~~~~~~~~~~~~~~~~~~~~~~~~
~~~~~~~~~~~~~~~~~~~~~~~~~~~~~~~~~~~~~~~~~~~~~~~~~~~~~~~~~~~~
~~~~~~~~~~~~~~~~~~~~~~~~~~~~~~~~~~~~~~~~~~~~~~~~~~~~~~~~~~~~
~~~~~~~~~~~~~~~~~~~~~~~~~~~~~~~~~~~~~~~~~~~~~~~~~~~~~~~~~~~~
~~~~~~~~~GTTGTGAAGGAATCTAGAAGAGAGAATACTCTG~~~ATCCTGAGTGATACT
GTAACACCA~~~~~~ATATCTGCT~~~~~~CTCAACCTAAACACAAAAGAGCCTATA~~~
~~~CTGTTTGGACAGGGCCATTCT~~~~~~~~~CAGGTCAGAACATCTGCATTACTGTCA
CTT~~~~~~~~~~~~TCAGAGCATAGCAGT~~~~~~~~~~~~GACAGTGACGATAGAAGA
CCTGGAAAAAAGAAGCAAAAGCGGAAGAGG~~~TCAAGAGAGCCT~~~GGGGAG~~~~~~
~~~~~~~~~~~~~~~~~~~~~~~~~~~~~~~~~GAAGGG~~~~~~~~~~~~~~~~~~~~~
~~~~~~~~~~~~GAGGACAGGCCACGAGAGCATCCCTTTATAGTGACAGAACCTGGGGAA
CTTGCAAGGGGGAAAAAGAATGGGCTGGACTATCTTTTTGACCTTTATGAGCAATGTGGC
AGGTATCTAGAAGAAGTGCAACAGCTTTGCAAGGAAAGAGGGGAAAAATCTCCAATG~~~
~~~~~~~~~~~~AAGGTTACCAATCAGGTCTTCCGTCATGCTAAGTATGCTGGTGCTAGC
TATATCAACAAACCAAAAATGAGGCATTATGTACACTGTTATGCTCTACACTGCTTGAAT
GTCGAGCACTCGAATCACCTTCGAAAAATCTTCAAAGATCGTGGCGAA~~~~~~~~~~~~
~~~AATGTGGGAGCTTGGCGCCAGGCATGCTACTTTCCACTAATAGAAATGGCTAGGCAA
AATAGT~~~TGGGATATTGAAGGTGTCTTTAACAGGAATGAGAAGCTTCGTATTTGGTAT
GTCCCTACTAGACTACGGCAGCTATGTCACTTGGAGAAGAGTAAAGAATGTGAG~~~~~~
~~~~~~~~~~~~~~~~~~
>Lygodium_japonicum_LFY
TCTCTGGAGGACCTTTTTAAAGACTATGGAGTGCGCATAACAACCATCGTCAAGATCTTG
GAGATGGGTTTTACTGTCAAC~~~~~~ACATTGGTGAATATGACCGAGCTGGAGATTGAT
GATGTTATC~~~AAGACCATGATTGAGGGT~~~TTCCAGATG~~~~~~~~~GAGCTTCTT
GTTGGAGAGAGGTATGGAATGAAGTCAGCCATCCGA~~~~~~~~~~~~~~~~~~GCAGAG
AGGAAGCGGCAA~~~GAAGAGGAATTGGAGCGACAGCGTTTGCAAATTCTC~~~TCTAAG
AATAGC~~~AAGAAGCAAAAA~~~~~~~~~~~~~~~CCTGATGAT~~~~~~~~~~~~~~~
~~~~~~~~~~~~~~~~~~~~~~~~~~~~~~~~~~~~~~~AGCGTTATGGCTGCAACGTCT
GTGGAGGGATCT~~~AGGGAGCAAAGGGGAGACAATGGCATT~~~ATGTTTCCTGACACT
CTTGCTGTG~~~~~~ACTGGTCCT~~~~~~TTGAACCTGAATTCAAAGGAACATCTT~~~
~~~TTGCCAGAACAGAGCCCTGCC~~~~~~~~~AAGTTTGGACCTCCTGGACTTATGGCC
CTA~~~~~~~~~~~~CCAGAACCAAGCAGT~~~~~~~~~~~~GACAATGAGGGGAGGAAA
CTTGTGAGAAAGAAGCAGAAACGAAGGCTG~~~TCTCGTGAACCT~~~GGTGAG~~~~~~
~~~~~~~~~~~~~~~~~~~~~~~~~~~~~~~~~GATGGG~~~~~~~~~~~~~~~~~~~~~
~~~~~~~~~~~~GATGACAGGACCCGAGAGCACCCCTTCATAGTGACAGAGCCCGGGGAA
GTAGCCAGGGGGAAGAAGAATGGTTTAGATTACCTATTTGATCTATACGAGCAGTGCGCA
AGGTTTTTGGATGAAGTCCAACAAATTTCCAGAGAAAGAGGGGAAAAGTGCCCTACA~~~
~~~~~~~~~~~~AAGGTAACTAACCAAGTTTTTCGTCATGCCAAGCTGAAAGGTGCTAGT
TATATTAACAAGCCAAAGATGAGACATTATGTACATTGCTATGCGCTGCACTGTCTGGAT
CGAGAAAAGTCGAACTACTTGAGGAAACTTTTTAAAGAGCGGGGTGAA~~~~~~~~~~~~
~~~AACGTGGGCGCATGGCGACAAGCTTGCTATTATCCTTTGGTGGAGATGGCCAGAGAG
AATGGG~~~TGGGATATTGAAGGTGTGTTCATTAGGAATGAAAAGTTGCGCATCTGGTAT
GTACCAACTAAGTTGAGGCAGTTGTGTCACTTGGAAAAGAGTAAGGACAGTGATAGCTGC
AGCTATGAATGA~~~~~~
>Malus_domestica_LFY1
GGACTTGAGGATTTGTTCCAGGCATATGGGGTCAGATACTACACGGCGGCAAAGATAGCG
GAGCTTGGGTTTACTGTGAAG~~~~~~ACCCTCTTGGACATGACGGATGATGAGCTTGAT
GACATGATG~~~AGCAGCCTCTCTCAGATA~~~TTCCGCTGG~~~~~~~~~GAGTTGCTT
GTTGGGGAGAGGTATGGTATCAAAGCTGCCGTCAGA~~~~~~~~~~~~~~~~~~GCCGAG
CGTCGCCACCTT~~~~~~~~~~~~~~~~~~~~~~~~~~~~~~~~~~~~~~~~~~~~~~~~
~~~~~~~~~~~~~~~~~~~~~~~~~~~~~~~~~~~~~~~~~~~~~~~~~~~~~~~~~~~~
~~~~~~~~~~~~~~~~~~~~~~~~~~~~~~~~~~~~~~~~~~~~~~~~~~~~~~~~~~~~
~~~~~~~~~~~~~~~~~~~~~~~~~~~~~~~~~~~~~~~~~~~~~~~~~~~~~~~~~~~~
~~~~~~~~~~~~~~~~~~~~~~~~~~~~~~~~~~~~~~~~~~~~~~~~~~~~~~~~~~~~
~~~~~~~~~~~~~~~~~~~~~~~~~~~~~~~~~~~~~~~~~~~~~~~~~~~~~~~~~~~~
~~~~~~~~~~~~~~~~~~~~~~~~~~~~~~~~~~~~~~~~~~~~~~~~~~~~~~~~~~~~
~~~~~~~~~~~~~~~~~~~~~~~~~~~~~~~~~~~~~~~~~~~~~~~~~~~~~~~~~~~~
~~~~~~~~~~~~~~~~~~~~~~~~~~~~~~~~~~~~~~~~~~~~~~~~~~~~~~~~~~~~
~~~~~~~~~~~~~~~~~~AGACAGAGGGAGCACCCGTTCATTGTGACGGAGCCTGGGGAG
GTGGCGCGTGGCAAAAAGAACGGCCTCGATTACCTCTTCCATCTCTACGAGCAGTGCCGC
GATTTCTTGATCCAGGTCCAGAACATTGCCAAGGAGCGCGGTGAAAAATGTCCCACC~~~
~~~~~~~~~~~~AAGGTGACAAACCAAGTGTTTAGGTATGCCAAAAAGGCAGGGGCCAGC
TACATCAACAAGCCAAAGATGCGGCACTACGTGCACTGCTACGCCCTGCATTGCTTGGAT
GAGGAGGCATCGAATGCGYTGAGGAGAGCGTTCAAGGAGAGGGGCGAA~~~~~~~~~~~~
~~~AATGTCGGGGCTTGGCGGCAGGCATGTTACAAGCCTCTTGTGGCCATTGCAGCAGGC
CAAGGC~~~TGGGACATTGATGCCATCTTCAATTCCCATCCCCGTCTCTCTATTTGGTAT
GTTCCCACGAAGCTTCGTCAGCTTTGT~~~~~~~~~~~~~~~~~~~~~~~~~~~~~~~~~
~~~~~~~~~~~~~~~~~~
>Malus_domestica_LFY2
GGGCTTGAAGACTTGTTCCAGGCTTATGGGGTCAGATACTACACGGCGGCGAAGATAGCG
GAGCTTGGATTTACTGTGAAC~~~~~~ACCCTCTTGGACCTGAAGGATGATGAGCTTGAT
GACATGATG~~~AGCAGCCTCTCCCAGATA~~~TTCCGCTGG~~~~~~~~~GAGTTGCTT
GTTGGGGAGAGGTATGGTATCAAAGCTGCCGTCAGA~~~~~~~~~~~~~~~~~~GCCGAG
CGCCGCCGCTTT~~~~~~~~~~~~~~~~~~~~~~~~~~~~~~~~~~~~~~~~~~~~~~~~
~~~~~~~~~~~~~~~~~~~~~~~~~~~~~~~~~~~~~~~~~~~~~~~~~~~~~~~~~~~~
~~~~~~~~~~~~~~~~~~~~~~~~~~~~~~~~~~~~~~~~~~~~~~~~~~~~~~~~~~~~
~~~~~~~~~~~~~~~~~~~~~~~~~~~~~~~~~~~~~~~~~~~~~~~~~~~~~~~~~~~~
~~~~~~~~~~~~~~~~~~~~~~~~~~~~~~~~~~~~~~~~~~~~~~~~~~~~~~~~~~~~
~~~~~~~~~~~~~~~~~~~~~~~~~~~~~~~~~~~~~~~~~~~~~~~~~~~~~~~~~~~~
~~~~~~~~~~~~~~~~~~~~~~~~~~~~~~~~~~~~~~~~~~~~~~~~~~~~~~~~~~~~
~~~~~~~~~~~~~~~~~~~~~~~~~~~~~~~~~~~~~~~~~~~~~~~~~~~~~~~~~~~~
~~~~~~~~~~~~~~~~~~~~~~~~~~~~~~~~~~~~~~~~~~~~~~~~~~~~~~~~~~~~
~~~~~~~~~~~~~~~~~~AGACAGAGGGAGCMCCCGTTCATTGTGACGGAGCCTGGGGAG
GTGGCACGTGGCAAAAAGAACGGTCTTGATTACCTCTTCTATCTCTACGAGCTGTGCCGT
GATTTCTTGATCCAGGTCCAGAACATTGCCAAGGAGCGCGGTGAAAAATGTCCAACC~~~
~~~~~~~~~~~~AAGGTGACAAACCAGGTGTTTAGGTATGCCAAAAAGTCAGGCGCAAGC
TACATCAACAAGCCGAAGATGCGGCACTATGTGCACTGCTACGCCCTGCATTGCCTGGAC
GTGGAGGCGTCGAATGTGCTGAGGAGAGCGTTCAAGGAGAGGGGCGAA~~~~~~~~~~~~
~~~AATGTCGGGGCATGGCGGCAGGCGTGTTACAAGCCTCTTGTGGTCATTGCAGCAGCC
CAAGGC~~~TGGGACATCGATGCCATTTTCAATTCTCATCCCCGTCTCTCCATCTGGTAC
GTTCCCACGAAGCTCCGTCAGCTTTGT~~~~~~~~~~~~~~~~~~~~~~~~~~~~~~~~~
~~~~~~~~~~~~~~~~~~
>Manihot_esculenta_LFY1
GGACTTGAGGAGTTGTTTCAGGCGTATGGGATAAGGTACTACACGGCAGCGAAGATAGCA
GAGCTGGGATTCACTGTGAAC~~~~~~ACGCTTTTGGACATGAAGGACGAGGAGCTTGAT
GAGATGATG~~~AACAGTTTATCTCAGATT~~~TTCAGGTGG~~~~~~~~~GATCTTCTT
GTTGGAGAGAGATATGGTATAAAGGCGGCGGTTAGA~~~~~~~~~~~~~~~~~~GCTGAG
AGAAGGAGGCTT~~~~~~~~~~~~~~~~~~~~~~~~~~~~~~~~~~~~~~~~~~~~~~~~
~~~~~~~~~~~~~~~~~~~~~~~~~~~~~~~~~~~~~~~~~~~~~~~~~~~~~~~~~~~~
~~~~~~~~~~~~~~~~~~~~~~~~~~~~~~~~~~~~~~~~~~~~~~~~~~~~~~~~~~~~
~~~~~~~~~~~~~~~~~~~~~~~~~~~~~~~~~~~~~~~~~~~~~~~~~~~~~~~~~~~~
~~~~~~~~~~~~~~~~~~~~~~~~~~~~~~~~~~~~~~~~~~~~~~~~~~~~~~~~~~~~
~~~~~~~~~~~~~~~~~~~~~~~~~~~~~~~~~~~~~~~~~~~~~~~~~~~~~~~~~~~~
~~~~~~~~~~~~~~~~~~~~~~~~~~~~~~~~~~~~~~~~~~~~~~~~~~~~~~~~~~~~
~~~~~~~~~~~~~~~~~~~~~~~~~~~~~~~~~~~~~~~~~~~~~~~~~~~~~~~~~~~~
~~~~~~~~~~~~~~~~~~~~~~~~~~~~~~~~~~~~~~~~~~~~~~~~~~~~~~~~~~~~
~~~~~~~~~~~~~~~~~~AGACAACGGGAGCACCCATTTATTGTGACGGAGCCTGGGGAA
GTGGCTCGTGGTAAGAAGAACGGCCTTGATTACCTATTCCATCTCTACGAACAGTGCCGT
GAATTCTTGATACAAGTCCAAAACATCGCCAAGGACCGCGGAGAAAAATGCCCCACT~~~
~~~~~~~~~~~~AAGGTGACAAATCAGGTGTTTAGGTACGCCAAGAAGGCAGGAGCAAGC
TACATCAACAAGCCCAAAATGAGGCATTATGTGCACTGCTATGCCCTTCATTGCCTTGAT
GAGGATGCGTCCAATGCACTGAGAAGAGCTTTCAAGGAGAGAGGAGAA~~~~~~~~~~~~
~~~AACGTTGGAGCGTGGAGACAGGCATGCTACAAGCCACTTGTGACCATAGCAGCAAGA
CAAGGT~~~TGGGACATTGATGCTATTTTCAATGCTCATCCTCGTCTGGCCATTTGGTAT
GTACCTACGAAGCTTCGTCAATTGTGT~~~~~~~~~~~~~~~~~~~~~~~~~~~~~~~~~
~~~~~~~~~~~~~~~~~~
>Manihot_esculenta_LFY2
GGGCTGGAGGAGTTGTTTCAGGCTTATGGGGTAAGGTATTACACGGCTGCGAAGATAGCA
GAGCTTGGATTCACTGTGAGC~~~~~~ACACTTTTGGACATGAAGGACGAAGAGATTGAT
GAGATGATG~~~AACAGTTTATCTCAGATT~~~TTCAGGTGG~~~~~~~~~GATCTTCTT
GTTGGGGAAAGATATGGTATAAAGTCGGCGGTCAGA~~~~~~~~~~~~~~~~~~GCTGAG
AGGAGGAGGCTA~~~~~~~~~~~~~~~~~~~~~~~~~~~~~~~~~~~~~~~~~~~~~~~~
~~~~~~~~~~~~~~~~~~~~~~~~~~~~~~~~~~~~~~~~~~~~~~~~~~~~~~~~~~~~
~~~~~~~~~~~~~~~~~~~~~~~~~~~~~~~~~~~~~~~~~~~~~~~~~~~~~~~~~~~~
~~~~~~~~~~~~~~~~~~~~~~~~~~~~~~~~~~~~~~~~~~~~~~~~~~~~~~~~~~~~
~~~~~~~~~~~~~~~~~~~~~~~~~~~~~~~~~~~~~~~~~~~~~~~~~~~~~~~~~~~~
~~~~~~~~~~~~~~~~~~~~~~~~~~~~~~~~~~~~~~~~~~~~~~~~~~~~~~~~~~~~
~~~~~~~~~~~~~~~~~~~~~~~~~~~~~~~~~~~~~~~~~~~~~~~~~~~~~~~~~~~~
~~~~~~~~~~~~~~~~~~~~~~~~~~~~~~~~~~~~~~~~~~~~~~~~~~~~~~~~~~~~
~~~~~~~~~~~~~~~~~~~~~~~~~~~~~~~~~~~~~~~~~~~~~~~~~~~~~~~~~~~~
~~~~~~~~~~~~~~~~~~AGACAGCGCGAGCACCCATTTATTGTGACGGAGCCTGGGGAA
GTGGCACGTGGGAAAAAGAACGGCCTCGATTACCTCTTCCATCTCTACGAGCAGTGCCGT
GAATTCTTGATACACGTCCAGAGCTTTGCCAAGGACCGCGGAGAAAAATGCCCCACC~~~
~~~~~~~~~~~~AAGGTGACAAATCAGGTGTTCAGGTACGCCAAGAAGGCTGGAGCCAGC
TACATCAACAAGCCCAAAATGAGACATTATGTGCACTGCTATGCCCTTCATTGCCTTGAC
GAGGAGGCCTCCAATGCACTGAGGAGAGTTTTCAAGGAAAGAGGAGAA~~~~~~~~~~~~
~~~AATGTTGGAGCTTGGAGACAGGCATGCTATAAGCCACTTGTTAACATAGCAGCAAGT
CAAGGT~~~TGGGATATTGATGCTATTTTCAATGCACATCCTCGTCTCGCCATTTGGTAT
GTGCCCACCAAGCTTCGTCAACTCTGT~~~~~~~~~~~~~~~~~~~~~~~~~~~~~~~~~
~~~~~~~~~~~~~~~~~~
>Marchantia_polymorpha_LFY
~~~~~~~~~~~~~~~~~~~~~~~~~~~~~~~~~~~~~~~~~~~~~~~~~~~~~~ATGACG
GAGATGGGGTTCACTGTGAGC~~~~~~ACACTGGTGAATATGACAGAAGCGGAGCTCGAT
GATGTTATA~~~CAAACCATCTCTGATATT~~~TTGCAAATG~~~~~~~~~GAGCTTTTG
GTTGGAGAGCGGTACGGAATCAAGTCAGCAGTTAGA~~~~~~~~~~~~~~~~~~GCTGAG
AAAAAGCATCTG~~~~~~~~~~~~~~~~~~~~~~~~~~~~~~~~~~~~~~~~~~~~~~~~
~~~~~~~~~~~~~~~~~~~~~~~~~~~~~~~~~~~~~~~~~~~~~~~~~~~~~~~~~~~~
~~~~~~~~~~~~~~~~~~~~~~~~~~~~~~~~~~~~~~~~~~~~~~~~~~~~~~~~~~~~
~~~~~~~~~~~~~~~~~~~~~~~~~~~~~~~~~~~~~~~~~~~~~~~~~~~~~~~~~~~~
~~~~~~~~~~~~~~~~~~~~~~~~~~~~~~~~~~~~~~~~~~~~~~~~~~~~~~~~~~~~
~~~~~~~~~~~~~~~~~~~~~~~~~~~~~~~~~~~~~~~~~~~~~~~~~~~~~~~~~~~~
~~~~~~~~~~~~~~~~~~~~~~~~~~~~~~~~~~~~~~~~~~~~~~~~~~~~~~~~~~~~
~~~~~~~~~~~~~~~~~~~~~~~~~~~~~~~~~~~~~~~~~~~~~~~~~~~~~~~~~~~~
~~~~~~~~~~~~~~~~~~~~~~~~~~~~~~~~~~~~~~~~~~~~~~~~~~~~~~~~~~~~
~~~~~~~~~~~~~~~~~~AGGCCTCGGGAGCATCCATTTATTGTCACAGAACCTGGGGAA
GCTGCAAGGGGGAAGAAGAATGGATTGGATTACCTCTTTGATCTCTATGAACAGTGTGGG
AAGTTTCTGGAGCAAGTGCAACAACTTGCAAGGGAAAAAGGAGAAAAATGCCCAACA~~~
~~~~~~~~~~~~AAGGTGACGAATCAGGTCTTTCGGCATGCGAAACACACAGGAGCAGGT
TATATCAACAAACCCAAAATGCGGCACTATGTGCACTGTTATGCTCTACATTGCTTGGAT
ATTGATCAGTCCAATGCGCTCCGGAAACTGTACAAAGAAAGAGGGGAG~~~~~~~~~~~~
~~~AACGTCGGGGCTTGGCGTGGTGCTTGTTACTACCCTTTGGTAGCCATGGCTCGAGAC
AATAAT~~~TGGGATATTGAGGGTCTATTTAACAGAAATGAGAAGTTACGAATATGGTAT
GTCCCGACTAAACTCAGGCAGCTTTGC~~~~~~~~~~~~~~~~~~~~~~~~~~~~~~~~~
~~~~~~~~~~~~~~~~~~
>Medicago_truncatula_LFY
GGTTTGGAGGAACTTTTCCAAGCTTATGGAATCAGATACTACACGGCGGCGAAGATAGCA
GAGCTTGGTTTTACAGTGAGC~~~~~~ACGCTGGTGGACATGAAGGATGATGAGCTTGAT
GACATGATG~~~AACAGCCTTTCCCAGATT~~~TTTCGTTGG~~~~~~~~~GATCTTCTT
GTTGGAGAGCGTTACGGCATCAAAGCTGCCATTAGA~~~~~~~~~~~~~~~~~~GCTGAA
CGGAGACGCCTT~~~~~~~~~~~~~~~~~~~~~~~~~~~~~~~~~~~~~~~~~~~~~~~~
~~~~~~~~~~~~~~~~~~~~~~~~~~~~~~~~~~~~~~~~~~~~~~~~~~~~~~~~~~~~
~~~~~~~~~~~~~~~~~~~~~~~~~~~~~~~~~~~~~~~~~~~~~~~~~~~~~~~~~~~~
~~~~~~~~~~~~~~~~~~~~~~~~~~~~~~~~~~~~~~~~~~~~~~~~~~~~~~~~~~~~
~~~~~~~~~~~~~~~~~~~~~~~~~~~~~~~~~~~~~~~~~~~~~~~~~~~~~~~~~~~~
~~~~~~~~~~~~~~~~~~~~~~~~~~~~~~~~~~~~~~~~~~~~~~~~~~~~~~~~~~~~
~~~~~~~~~~~~~~~~~~~~~~~~~~~~~~~~~~~~~~~~~~~~~~~~~~~~~~~~~~~~
~~~~~~~~~~~~~~~~~~~~~~~~~~~~~~~~~~~~~~~~~~~~~~~~~~~~~~~~~~~~
~~~~~~~~~~~~~~~~~~~~~~~~~~~~~~~~~~~~~~~~~~~~~~~~~~~~~~~~~~~~
~~~~~~~~~~~~~~~~~~AGACAAAGAGAACATCCATTCATTGTGACAGAGCCTGGGGAA
GTTGCACGTGGCAAAAAGAACGGTCTAGATTATCTTTTTCATCTCTATGAACAATGTCGT
GAGTTCTTGATTCAGGTTCAAGCAATTGCTAAGGAACGCGGTGAGAAATGCCCTACC~~~
~~~~~~~~~~~~AAGGTGACAAATCAGGTATTTAGGTATGCAAAGAAAGCTGGAGCAAGC
TACATAAACAAGCCAAAAATGAGACACTACGTGCACTGTTATGCATTGCATTGTTTAGAT
GAAGAGGTATCAAATGAGCTTAGAAGAGGGTTTAAGGAAAGAGGAGAG~~~~~~~~~~~~
~~~AATGTTGGTGCATGGAGACAAGCATGTTACAAGCCACTTGTAGCAATAGCTGCACGT
CAAGGA~~~TGGGATATTGATGCAATATTCAACGCACATCCTCGTCTTTCAATATGGTAT
GTGCCAACAAAACTTCGTCAGCTTTGT~~~~~~~~~~~~~~~~~~~~~~~~~~~~~~~~~
~~~~~~~~~~~~~~~~~~
>Megaceros_vincentianus_LFY
ACTCTGGATGAGCTCTTTCGAGATTATGGAGTGCGACCGTCCACTTTGGAGACCGTGGCC
CAGATGGGGTTCACTGTCGGG~~~~~~ACTATGATCAATATGACCGATGAAGAATTGGAC
TCTTTAATC~~~AAGACAATGACAGAGAAT~~~TACCGGGTG~~~~~~~~~GATCTCTTG
GTAGGCGAGAAGTTTGGCATCAAGTCGGCTGTCCGT~~~~~~~~~~~~~~~~~~GCTGAG
AGGAGGCTCTTA~~~~~~~~~~~~~~~~~~~~~~~~~~~~~~~~~~~~~~~~~~~~~~~~
~~~~~~~~~~~~~~~~~~~~~~~~~~~~~~~~~~~~~~~~~~~~~~~~~~~~~~~~~~~~
~~~~~~~~~~~~~~~~~~~~~~~~~~~~~~~~~~~~~~~~~~~~~~~~~~~~~~~~~~~~
~~~~~~~~~~~~~~~~~~~~~~~~~~~~~~~~~~~~~~~~~~~~~~~~~~~~~~~~~~~~
~~~~~~~~~~~~~~~~~~~~~~~~~~~~~~~~~~~~~~~~~~~~~~~~~~~~~~~~~~~~
~~~~~~~~~~~~~~~~~~~~~~~~~~~~~~~~~~~~~~~~~~~~~~~~~~~~~~~~~~~~
~~~~~~~~~~~~~~~~~~~~~~~~~~~~~~~~~~~~~~~~~~~~~~~~~~~~~~~~~~~~
~~~~~~~~~~~~~~~~~~~~~~~~~~~~~~~~~~~~~~~~~~~~~~~~~~~~~~~~~~~~
~~~~~~~~~~~~~~~~~~~~~~~~~~~~~~~~~~~~~~~~~~~~~~~~~~~~~~~~~~~~
~~~~~~~~~~~~~~~~~~AGGCCAAGAGAGCATCCCTTTGTGGTGACAGAGCCGGGTGAG
CTTGCGAGGGGTAAAAAGAACGGACTGGACTACCTGTTCAACCTATATGAACAGGCTGGA
AAGTTTCTAGAGGAGGTGCAACACATTGCCAGAGAGAAAGGAGAGAAATGTCCAACC~~~
~~~~~~~~~~~~AAGGTGACCAATCAGGTGTTCAGACATGCGAAAGTACAGGGTGCTGGC
TACATCAACAAACCAAAGATGAGGCAGTATGTCCACTGTTATGCATTGCACTGTTTAGCC
AGCGACAAGTCAGATGAGCTCAGAAGGTGTTGCAAGGAGCGAGGAGAG~~~~~~~~~~~~
~~~AACGTTGGAGCATGGTGTCAGGCTTGCTACTTACCACTCATTAAAATGGCAAAGGAG
AAATCG~~~TGGGACATTGAGGGCCTTTTCAATAGTCACGACAAGCTGAAGATCTGGTAT
GTTCCCAAGAAACTGATACAGTTGTGT~~~~~~~~~~~~~~~~~~~~~~~~~~~~~~~~~
~~~~~~~~~~~~~~~~~~
>Mesotaenium_caldariorum_LFY
~~~~~~~~~~~~~~~~~~~~~~~~~~~~~~~~~~~~~~~TCAACATTGCAGGCTCTGAAA
GACATGGGATTTACCGTGACC~~~~~~ACTTTGGTTAATCTCACAGAGGATGAAATTGAT
TTTGTGGTG~~~CGAGCTGTACAAGAAGCA~~~CAACAAATT~~~~~~~~~GAGCTTCCT
TTGGGAGAACAGCTTGGAATTAAGGCAGGTATTCGG~~~~~~~~~~~~~~~~~~GCAGAA
AAGAAACTGTTG~~~~~~~~~~~~~~~~~~~~~~~~~~~~~~~~~~~~~~~~~~~~~~~~
~~~~~~~~~~~~~~~~~~~~~~~~~~~~~~~~~~~~~~~~~~~~~~~~~~~~~~~~~~~~
~~~~~~~~~~~~~~~~~~~~~~~~~~~~~~~~~~~~~~~~~~~~~~~~~~~~~~~~~~~~
~~~~~~~~~~~~~~~~~~~~~~~~~~~~~~~~~~~~~~~~~~~~~~~~~~~~~~~~~~~~
~~~~~~~~~~~~~~~~~~~~~~~~~~~~~~~~~~~~~~~~~~~~~~~~~~~~~~~~~~~~
~~~~~~~~~~~~~~~~~~~~~~~~~~~~~~~~~~~~~~~~~~~~~~~~~~~~~~~~~~~~
~~~~~~~~~~~~~~~~~~~~~~~~~~~~~~~~~~~~~~~~~~~~~~~~~~~~~~~~~~~~
~~~~~~~~~~~~~~~~~~~~~~~~~~~~~~~~~~~~~~~~~~~~~~~~~~~~~~~~~~~~
~~~~~~~~~~~~~~~~~~~~~~~~~~~~~~~~~~~~~~~~~~~~~~~~~~~~~~~~~~~~
~~~~~~~~~~~~~~~~~~CGGCCGAGGGAGCATCCGTTCCAAGTAACAGAAAGGGGAGAG
CAGCCGAGGGGAAGGAGAAATGGATTGGATCACTTGTTCTCTCTGTATGTAGAGGCTGGC
CAGCTTTTGGCTGAGCTGCAGGAAAGCCGCGCTCGGAGTGGAGGCAAATGGCCCACA~~~
~~~~~~~~~~~~AAAGTCAATAATGAAGTCTTTAGGTACGCAAAATCAAAGGGAATGTGC
CATATAAATAAGCCCAAGATGAGGCAATATGTGCACTGTTACGCGTTGCACTGCTTGGAT
CCTGAAAGAAGCGATAGCCTGAGGCGAGAGTTCAAGTTCCCATCAGAAGCACATCCTCGC
CCAAATGTTGGTTTGTGGTCAGAAGCATGCTATGGGCCATTGCTGGAGTTGGCTAGGAAA
AACGAG~~~TGGGACATAGAAACGATGTTTGAAACAAATGATGCTCTCAGAATCTGGTAC
ATTCCAAAAAAATTGGTGGAGTTCGCA~~~~~~~~~~~~~~~~~~~~~~~~~~~~~~~~~
~~~~~~~~~~~~~~~~~~
>Mesotaenium_kramstei_LFY
TCACTGGAGGAGCTTTTTAGGGAGAACAGACTGCGGCCAGCTACCCTCCAGGTACTTAAC
CAAATGGGGTTTGCAGTTGGG~~~~~~ACGCTGGTCAACCTGACAGAATCGGAGATAGAT
TTTGTGGTC~~~CGGGCCATACGGGAGACG~~~CATCACGTA~~~~~~~~~GATCTGCCA
CTTGGCGAGCAGCTGGGCATCAAGGCTGGGATTCGG~~~~~~~~~~~~~~~~~~GCTGAA
AGAAGATTTCTG~~~~~~~~~~~~~~~~~~~~~~~~~~~~~~~~~~~~~~~~~~~~~~~~
~~~~~~~~~~~~~~~~~~~~~~~~~~~~~~~~~~~~~~~~~~~~~~~~~~~~~~~~~~~~
~~~~~~~~~~~~~~~~~~~~~~~~~~~~~~~~~~~~~~~~~~~~~~~~~~~~~~~~~~~~
~~~~~~~~~~~~~~~~~~~~~~~~~~~~~~~~~~~~~~~~~~~~~~~~~~~~~~~~~~~~
~~~~~~~~~~~~~~~~~~~~~~~~~~~~~~~~~~~~~~~~~~~~~~~~~~~~~~~~~~~~
~~~~~~~~~~~~~~~~~~~~~~~~~~~~~~~~~~~~~~~~~~~~~~~~~~~~~~~~~~~~
~~~~~~~~~~~~~~~~~~~~~~~~~~~~~~~~~~~~~~~~~~~~~~~~~~~~~~~~~~~~
~~~~~~~~~~~~~~~~~~~~~~~~~~~~~~~~~~~~~~~~~~~~~~~~~~~~~~~~~~~~
~~~~~~~~~~~~~~~~~~~~~~~~~~~~~~~~~~~~~~~~~~~~~~~~~~~~~~~~~~~~
~~~~~~~~~~~~~~~~~~CGGCCGCGGGAGCACCCCTTCCAAGTGACTGAGAGAGGGGAG
GAGGCACGAGGGAAACGGAACGGGCTTGACCATCTCTTTGCGCTCTACGAGGAAGCCGGA
CAGCTATTGCTCGAGCTTCAGCAGACGTGCTCGCAGACAGGGGCCAAGTGGCCCACT~~~
~~~~~~~~~~~~AAGGTGAACAACCAAGTGTTCCGATATGCCAAGGCCAAGGGGATGGGT
CACATCAATAAGCCCAAAATGCGGCAATATGTGCACTGCTATGCTCTGCATTGTCTGGAC
ATGCTGAGGAGTGATGACCTACGGCGGGAGTTTAAGTTCAAATCTGAGGCCCATCCACGG
CCCAATGTGGGCACCTGGTCCGATGCCTGCTATGCTCCTCTGGTCCAGATGGCAAGAAAT
AATGGT~~~TGGGACGTGGACAGCCTTTTCGAGGGCAACGAGAAGCTGAGGATATGGTAT
GTGCCCAAGAAATTGATTGAGTTGGTG~~~~~~~~~~~~~~~~~~~~~~~~~~~~~~~~~
~~~~~~~~~~~~~~~~~~
>Metasequoia_glyptostroboides_LFY
~~~~~~~~~~~~~~~~~~~~~~~~~~~~~~~~~~~~~~~~~~~~~~~~~~~~~~~~~~~~
~~~~~~~~~~~~~~~~~~~~~~~~~~~~~~~~~~~~~~~ATGACTGAACAAGAGCTGGAT
GATGTCGTT~~~AGGACCATGGTTGACATA~~~TACAGTCTT~~~~~~~~~GATCTTCTT
GTTGGAGAGAAATATGGCATCAAGTCTGCAATTAGA~~~~~~~~~~~~~~~~~~GCAGAA
AGGAGAAGACTT~~~~~~~~~~~~~~~~~~~~~~~~~~~~~~~~~~~~~~~~~~~~~~~~
~~~~~~~~~~~~~~~~~~~~~~~~~~~~~~~~~~~~~~~~~~~~~~~~~~~~~~~~~~~~
~~~~~~~~~~~~~~~~~~~~~~~~~~~~~~~~~~~~~~~~~~~~~~~~~~~~~~~~~~~~
~~~~~~~~~~~~~~~~~~~~~~~~~~~~~~~~~~~~~~~~~~~~~~~~~~~~~~~~~~~~
~~~~~~~~~~~~~~~~~~~~~~~~~~~~~~~~~~~~~~~~~~~~~~~~~~~~~~~~~~~~
~~~~~~~~~~~~~~~~~~~~~~~~~~~~~~~~~~~~~~~~~~~~~~~~~~~~~~~~~~~~
~~~~~~~~~~~~~~~~~~~~~~~~~~~~~~~~~~~~~~~~~~~~~~~~~~~~~~~~~~~~
~~~~~~~~~~~~~~~~~~~~~~~~~~~~~~~~~~~~~~~~~~~~~~~~~~~~~~~~~~~~
~~~~~~~~~~~~~~~~~~~~~~~~~~~~~~~~~~~~~~~~~~~~~~~~~~~~~~~~~~~~
~~~~~~~~~~~~~~~~~~AGACAAAGGGAGCACCCCTTTATTGTTACTGAGCCTGGAGAA
CTTGCAAGAGGGAAAAAGAATGGACTTGACTATTTGTTTGATCTTTACGAGCAGTGTGGC
AAGTTTCTGCTGGATGTTCAGCACATCGCAAAGGAAAGAGGGGAGAAATGTCCTACA~~~
~~~~~~~~~~~~AAGGTCACAAATCAGGTATTTAGGCATGCAAAGCACTCTGGTGCAGGC
TATATTAACAAGCCAAAGATGAGGCACTACGTACACTGTTATGCCCTGCATTGCCTGGAT
GTTGAACAGTCCAATCGTCTCAGAAGAACCTACAAAGAACGAGGGGAA~~~~~~~~~~~~
~~~AATGTTGGAGCATGGAGGCAAGCCTGCTATTATCCCCTGGTGGACATGGCCAAAGAT
AATGGC~~~TGGGACATCGAGGGGGTCTTTAACAAG~~~~~~~~~~~~~~~~~~~~~~~~
~~~~~~~~~~~~~~~~~~~~~~~~~~~~~~~~~~~~~~~~~~~~~~~~~~~~~~~~~~~~
~~~~~~~~~~~~~~~~~~
>Metasequoia_glyptostroboides_NDLY
~~~~~~~~~~~~~~~~~~~~~~~~~~~~~~~~~~~~~~~~~~~~~ATGGCCAAGATGACT
GAAATGGGTTTCACTGCTAAT~~~~~~ACTCTTATCAACATGACAGATGAAGAGGTTGAT
GATTTGATG~~~AAGACCCTTGTAGAGATC~~~TATAGGATG~~~~~~~~~GATCTTCTT
TTGGGTGAGAGGTATGGGATAAAATCTGCTATTAGA~~~~~~~~~~~~~~~~~~GCTGAG
AAGAAGAGGTTG~~~~~~~~~~~~~~~~~~~~~~~~~~~~~~~~~~~~~~~~~~~~~~~~
~~~~~~~~~~~~~~~~~~~~~~~~~~~~~~~~~~~~~~~~~~~~~~~~~~~~~~~~~~~~
~~~~~~~~~~~~~~~~~~~~~~~~~~~~~~~~~~~~~~~~~~~~~~~~~~~~~~~~~~~~
~~~~~~~~~~~~~~~~~~~~~~~~~~~~~~~~~~~~~~~~~~~~~~~~~~~~~~~~~~~~
~~~~~~~~~~~~~~~~~~~~~~~~~~~~~~~~~~~~~~~~~~~~~~~~~~~~~~~~~~~~
~~~~~~~~~~~~~~~~~~~~~~~~~~~~~~~~~~~~~~~~~~~~~~~~~~~~~~~~~~~~
~~~~~~~~~~~~~~~~~~~~~~~~~~~~~~~~~~~~~~~~~~~~~~~~~~~~~~~~~~~~
~~~~~~~~~~~~~~~~~~~~~~~~~~~~~~~~~~~~~~~~~~~~~~~~~~~~~~~~~~~~
~~~~~~~~~~~~~~~~~~~~~~~~~~~~~~~~~~~~~~~~~~~~~~~~~~~~~~~~~~~~
~~~~~~~~~~~~~~~~~~AGGCCCAGGGAACATCCTTTCATTGTCACTGAACCAGGAGAA
CTTGCCAGGGGAAAGAAAAATGGCCTGGATTATCTGTTTGATCTCTATGAACAGTGTGGG
AAATTTTTATTAGAAGTCCAAAGAATTTCCAAGGAACGGGGAGAGAAATGTCCAACT~~~
~~~~~~~~~~~~AAGGTAACAAATCAAGTATTTCGCCATGCAAAGTACACTGGTGCAGTC
TACATAAACAAACCTAAAATGCGACACTATGTTCATTGCTATGCTCTACACTGTCTAGAC
AGTGACCAATCCAATCATCTCAGAAGAATATATAAGGAGAGGGGAGAA~~~~~~~~~~~~
~~~AATGTTGGAGCCTGGCGCCAAGCCTGTTACTACCCTCTAGTAGCCATAGCCAGGGAA
AACAAT~~~TGGGACATAGAGGGTGTTTTTAATAGAAATGAAAAGCTTAAGATTTGGTAT
GTTCCCACAAAACTAAGGCAA~~~~~~~~~~~~~~~~~~~~~~~~~~~~~~~~~~~~~~~
~~~~~~~~~~~~~~~~~~
>Mimulus_guttatus_LFY
GGTTTGGAGGAGCTTTTTCAAGCTTATGGGATAAGATACTACACCGCCGCGAAAATAGCG
GAGCTCGGGTTCACTGTGAAC~~~~~~ACGCTCTTGGATATGAGGGACGAGGAGCTTGAG
GAGATGATG~~~AACAGCCTCTGCCAGATT~~~TTCCGGTGG~~~~~~~~~GATCTCCTC
GTCGGCGAGAGGTACGGAATCAAGGCCGCCGTGAGA~~~~~~~~~~~~~~~~~~GCTGAG
CGGCGCCGCCTT~~~~~~~~~~~~~~~~~~~~~~~~~~~~~~~~~~~~~~~~~~~~~~~~
~~~~~~~~~~~~~~~~~~~~~~~~~~~~~~~~~~~~~~~~~~~~~~~~~~~~~~~~~~~~
~~~~~~~~~~~~~~~~~~~~~~~~~~~~~~~~~~~~~~~~~~~~~~~~~~~~~~~~~~~~
~~~~~~~~~~~~~~~~~~~~~~~~~~~~~~~~~~~~~~~~~~~~~~~~~~~~~~~~~~~~
~~~~~~~~~~~~~~~~~~~~~~~~~~~~~~~~~~~~~~~~~~~~~~~~~~~~~~~~~~~~
~~~~~~~~~~~~~~~~~~~~~~~~~~~~~~~~~~~~~~~~~~~~~~~~~~~~~~~~~~~~
~~~~~~~~~~~~~~~~~~~~~~~~~~~~~~~~~~~~~~~~~~~~~~~~~~~~~~~~~~~~
~~~~~~~~~~~~~~~~~~~~~~~~~~~~~~~~~~~~~~~~~~~~~~~~~~~~~~~~~~~~
~~~~~~~~~~~~~~~~~~~~~~~~~~~~~~~~~~~~~~~~~~~~~~~~~~~~~~~~~~~~
~~~~~~~~~~~~~~~~~~AGGCAGAGGGAGCACCCGTTCATAGTGACGGAGCCGGGGGAG
GTGGCGCGTGGGAAGAAGAACGGACTTGATTACCTGTTCCATCTGTATGAACAGTGCCGC
GAGTTCTTGATCCAAGTTCAGAACATTGCCAAGGAGAGAGGTGAAAAATGCCCTACC~~~
~~~~~~~~~~~~AAGGTGACGAATCAAGTTTTCAGGTACGCGAAGAAGGCAGGGGCGAAC
TACATCAACAAGCCCAAGATGCGGCACTACGTCCACTGCTACGCGCTCCACTGCCTCGAC
GAGGACACCTCCAACGCGCTGCGACGCGCCTTCAAGGAGAGGGGCGAG~~~~~~~~~~~~
~~~AACGTAGGCGCGTGGAGACAAGCGTGCTACAAGCCGTTGGTGGCAATCGCCGCCAGG
CAAGGG~~~TGGGATATCGACGCCATCTTCAACGCCCATCCTCGCCTTTCCATATGGTAT
GTCCCCACCAAGCTCCGCCAGCTCTGC~~~~~~~~~~~~~~~~~~~~~~~~~~~~~~~~~
~~~~~~~~~~~~~~~~~~
>Myriopteris_eatonii_LFY
CTCCTTGAAGATCTCTTCAAAGACTATGGTGTGCGCAGCACTACTATAATCAAGGTCATG
GAGATGGGGTTTACTGTGAGT~~~~~~ACTCTAGTGAACATGATGGAACAAGAGATTGAT
GATGTGATC~~~AAGACCATGATGGAGGGC~~~TATCAAATG~~~~~~~~~GAGTTGTTG
GTTGGAGAGAAGTATGGTTTAAAGTCTGCAATCAGA~~~~~~~~~~~~~~~~~~GCCGAG
AGAAAACGTCAA~~~GAGGAGGAGATGGAGCGGCAACGATTGCAACTTCTG~~~GCTAAA
AGTAGC~~~AAAAAGCACAAG~~~~~~~~~~~~~~~TCAGATGAC~~~~~~~~~~~~~~~
~~~~~~~~~~~~~~~~~~~~~~~~~~~~~~~~~~~~~~~AGTGGCATGGTTGCAACCTCA
GCAGAAGGCACT~~~AGGGAGCAAAGAGGGGACAATGGTATG~~~ATGTTACCGGATGCT
GTTGCCCCC~~~~~~AATGGCCCC~~~~~~TTAAATTTGAACTCAAAGGAGCATCCT~~~
~~~CAACAAGAGCACAGCCATGCA~~~~~~~~~CATTTTGGTCCTCCAGGACTTCTCGCT
TTA~~~~~~~~~~~~CCAGAGCCAAGTAGT~~~~~~~~~~~~GACAATGAGGGGCGCAAA
CTAGCAAGAAAGAAACAAAAGCGGAGACTA~~~TCACGAGAACCC~~~GGTGAG~~~~~~
~~~~~~~~~~~~~~~~~~~~~~~~~~~~~~~~~GATGGA~~~~~~~~~~~~~~~~~~~~~
~~~~~~~~~~~~GATGACAGGACAAGGGAGCACCCGTTTATAGTTACCGAGCCTGGCGAA
GTGGCTAGGGGGAAGAAGAATGGTTTAGATTATCTGTTTGATCTTTATGAACAGTGTGCA
AGATTCCTAGACGAAGTGCAGCAGATGTCAAGAGAAAGGGGGGAAAAATGCCCTACG~~~
~~~~~~~~~~~~AAGGTAACGAACCAGGTATTTCGACATGCCAAGCTGAAAGGTGCGAGC
TATATTAACAAGCCAAAGATGAGACATTATGTACACTGCTATGCTCTGCATTGCCTAGAC
AAGGAGAAATCCAACTTTTTAAGGAAGCAGTTCAAAGAGCGGGGGGAG~~~~~~~~~~~~
~~~AATGTAGGCGCATGGCGACAAGCTTGCTATTATCCATTGGTAGATATGGCTCGAGAC
AATGGC~~~TGGGATATAGAAGGTGTGTTTGTCAGAAACGAGAAGCTTCGCATTTGGTAT
GTTCCAACGAAGCTCCGTCAGTTGTGTCATTTGGAGAAGAGTAAGGACAGTGATAGCTGC
AGCTATGAATGA~~~~~~
>Nephrolepis_exaltata_LFY
~~~~~~~~~~~~~~~~~~~~~~~~~~~~~~~~~~~~~~~~~~~~~~~~~~~~~~~~~~~~
~~~~~~~~~~~~~~~~~~~~~~~~~~~~~~~~~~~~~~~~~~~~~~~~~~~~~~~~~~~~
~~~~~~~~~~~~~~~~~~~~~~~~~~~~~~~~~~~~~~~~~~~~~~~~~~~~~~~~~~~~
~~~~~~~~~~~~~~~~~~~~~~~~~~~~~~~~~~~~~~~~~~~~~~~~~~~~~~~~~~~~
~~~~~~~~~~~~~~~~~~~~~~~~~~~~~~~~~~~~~~~~~~~~~~~~~~~~~~~~~~~~
~~~~~~~~~~~~~~~~~~~~~~~~~~~~~~~~~~~~TCAGATGAT~~~~~~~~~~~~~~~
~~~~~~~~~~~~~~~~~~~~~~~~~~~~~~~~~~~~~~~AGTGGCATGGTTGCAACCTCA
GTGGAGGGCACT~~~AGGGAACAAAGAGGGGATAATGGTATG~~~ATGTTTCCTGATGCA
GTTGCCCTC~~~~~~AATGGCCCA~~~~~~TTGAATCTGAACTCAAAGGAACATGCT~~~
~~~CAACAAGAGCATAGTCATGCA~~~~~~~~~CAGTTCGGGCCTCCGGGGCTTTTGGCT
TTA~~~~~~~~~~~~CCTGAACCGAGTAGT~~~~~~~~~~~~GATAACGAGGGGCGTAAA
CTAGCAAGGAAAAAGCAAAAGCGGAGATTG~~~TCACGAGAACCT~~~GGTGAG~~~~~~
~~~~~~~~~~~~~~~~~~~~~~~~~~~~~~~~~GATGGG~~~~~~~~~~~~~~~~~~~~~
~~~~~~~~~~~~GATGACAGGACGAGGGAGCATCCATTCATAGTTACAGAGCCTGGAGAA
GTGGCAAGGGGGAAGAAGAATGGCTTAGATTATCTGTTTGATTTGTATGAGCAGTGTGCA
AGATTTCTAGATGAAGTGCAGCAGATGTCAAGAGAAAGGGGTGAAAAATGCCCTACG~~~
~~~~~~~~~~~~AAGGTAACGAATCAAGTATTTCGACATGCCAAGCTCAAAGGTGCTAGC
TATATCAACAAACCA~~~~~~~~~~~~~~~~~~~~~~~~~~~~~~~~~~~~~~~~~~~~~
~~~~~~~~~~~~~~~~~~~~~~~~~~~~~~~~~~~~~~~~~~~~~~~~~~~~~~~~~~~~
~~~~~~~~~~~~~~~~~~~~~~~~~~~~~~~~~~~~~~~~~~~~~~~~~~~~~~~~~~~~
~~~~~~~~~~~~~~~~~~~~~~~~~~~~~~~~~~~~~~~~~~~~~~~~~~~~~~~~~~~~
~~~~~~~~~~~~~~~~~~~~~~~~~~~~~~~~~~~~~~~~~~~~~~~~~~~~~~~~~~~~
~~~~~~~~~~~~~~~~~~
>Nothoceros_aenigmaticus_LFY
ACTCTGGATGAGCTCTTTCGAGATTATGGAGTGCGACCGTCCACTTTGGAGACCGTGGCC
CAGATGGGGTTCACTGTCGGG~~~~~~ACTATGATCAATATGACCGATGACGAATTGGAC
TCTTTAATC~~~AAGACAATGATAGAGAAT~~~TACCGGGTG~~~~~~~~~GATCTCTTG
GTAGGCGAGAAGTTTGGCATCAAGTCGGCTGTCCGT~~~~~~~~~~~~~~~~~~GCTGAG
AGGAGGCTCTTA~~~~~~~~~~~~~~~~~~~~~~~~~~~~~~~~~~~~~~~~~~~~~~~~
~~~~~~~~~~~~~~~~~~~~~~~~~~~~~~~~~~~~~~~~~~~~~~~~~~~~~~~~~~~~
~~~~~~~~~~~~~~~~~~~~~~~~~~~~~~~~~~~~~~~~~~~~~~~~~~~~~~~~~~~~
~~~~~~~~~~~~~~~~~~~~~~~~~~~~~~~~~~~~~~~~~~~~~~~~~~~~~~~~~~~~
~~~~~~~~~~~~~~~~~~~~~~~~~~~~~~~~~~~~~~~~~~~~~~~~~~~~~~~~~~~~
~~~~~~~~~~~~~~~~~~~~~~~~~~~~~~~~~~~~~~~~~~~~~~~~~~~~~~~~~~~~
~~~~~~~~~~~~~~~~~~~~~~~~~~~~~~~~~~~~~~~~~~~~~~~~~~~~~~~~~~~~
~~~~~~~~~~~~~~~~~~~~~~~~~~~~~~~~~~~~~~~~~~~~~~~~~~~~~~~~~~~~
~~~~~~~~~~~~~~~~~~~~~~~~~~~~~~~~~~~~~~~~~~~~~~~~~~~~~~~~~~~~
~~~~~~~~~~~~~~~~~~AGGCCAAGAGAGCATCCCTTTGTGGTGACAGAGCCGGGTGAG
CTTGCGAGGGGTAAAAAGAATGGACTGGACTACCTGTTCAACCTATATGAACAGGCTGGA
AAGTTTCTAGAGGAGGTGCAACACATTGCCAGAGAGAAAGGAGAGAAATGTCCAACC~~~
~~~~~~~~~~~~AAGGTGACCAATCAGGTGTTCAGACATGCGAAGGTACAGGGTGCTGGC
TACATCAACAAACCAAAGATGAGGCAGTACGTCCACTGTTATGCATTGCACTGTTTAGCC
AGCGACAAGTCAGATGAGCTCAGAAGGTGTTGCAAGGAGCGAGGAGAG~~~~~~~~~~~~
~~~AACGTTGGAGCATGGTGTCAGGCTTGCTACTTACCACTCATTAAAATGGCAAAGGAG
AAATCG~~~TGGGACATTGAGGGCCTTTTCAATAGTCACGACAAGCTGAAGATCTGGTAT
GTTCCCAAGAAACTGATACAGTTGTGT~~~~~~~~~~~~~~~~~~~~~~~~~~~~~~~~~
~~~~~~~~~~~~~~~~~~
>Notholaena_montieliae_LFY
CTCCTTGAAGATCTCTTCAAAGACTACGGTGTCCGCAGCACCACTATAATCAAGGTCATG
GAAATGGGGTTTACGGTTAGT~~~~~~ACTCTAGTGAACATGATGGAACAAGAGATTGAT
GATGTGATT~~~AAGACCATGATCGAGGGC~~~TATCAGATG~~~~~~~~~GAGCTGCTG
GTTGGAGAGAGGTATGGTTTAAAGTCTGCAATCAGG~~~~~~~~~~~~~~~~~~GCAGAG
AGAAAGCGTCAA~~~GAGGAGGAGATGGAGCGGCAACGATTGCAATTGCTG~~~GCCAAA
AATAGC~~~AAAAAACACAAG~~~~~~~~~~~~~~~TCTGATGAT~~~~~~~~~~~~~~~
~~~~~~~~~~~~~~~~~~~~~~~~~~~~~~~~~~~~~~~AGTGGCATGGTTGCAACCTCA
GCAGAAGGCACT~~~AGGGAGCAAAGAGGGGACAACGGCATG~~~ATGTTCCCTGATGCT
GGCGCCCCC~~~~~~AACGGCCCC~~~~~~TTAAATCTGAACTCAAAAGAACATCCT~~~
~~~CAACAAGAGCACAGCCATGCA~~~~~~~~~CATTTTGGGCCTCCAGGCCTTCTGGCT
TTA~~~~~~~~~~~~CCAGAGCCCAGCAGT~~~~~~~~~~~~GACAATGAGGGGCGCAAA
CTAGCAAGGAAGAAACAAAAGCGGAGACTA~~~TCGCGAGAACCC~~~GGTGAG~~~~~~
~~~~~~~~~~~~~~~~~~~~~~~~~~~~~~~~~GATGGA~~~~~~~~~~~~~~~~~~~~~
~~~~~~~~~~~~GATGACAGGACAAGAGAGCACCCATTTATAGTTACCGAGCCTGGTGAA
GTGGCCAGGGGGAAGAAGAATGGTTTAGATTATCTGTTTGATCTTTACGAGCAGTGTGCA
AGATTTCTAGACGAAGTGCAGCAGATGTCGAGAGAAAGGGGGGAAAAATGCCCAACG~~~
~~~~~~~~~~~~AAGGTAACAAACCAGGTATTTCGACATGCCAAGTTAAAAGGTGCTAGC
TATATCAACAAGCCAAAGATGCGACATTATGTACACTGCTATGCTCTGCATTGCCTAGAC
AAGGAGAAATCCAACTTTTTAAGGAAGCAGTTCAAAGAGCGGGGAGAG~~~~~~~~~~~~
~~~AATGTAGGTGCATGGCGACAAGCTTGCTACTATCCATTGGTAGATATGGCTCGGGAC
AATGGT~~~TGGGATATAGAAGGTGTCTTTGTCAGAAACGAGAAGCTTCGCATTTGGTAT
GTTCCAACGAAGCTCCGTCAGTTGTGCCATTTGGAGAAGAGC~~~~~~~~~~~~~~~~~~
~~~~~~~~~~~~~~~~~~
>Onoclea_sensibilis_LFY1
~~~~~~~~~~~~~~~~~~~~~~~~~~~~~~~~~~~~~~~~~~~~~~~~~~~~~~~~~~~~
~~~~~~~~~~~~~~~~~~~~~~~~~~~~~~~~~~~~~~~~~~~~~~~~~~~~~~~~~~~~
~~~~~~~~~~~~~~~~~~~~~~~~~~~~~~~~~~~~~~~~~~~~~~~~~~~~~~~~~~~~
~~~~~~~~~~~~~~~~~~~~~~~~~~~~~~~~~~~~~~~~~~~~~~~~~~~~~~~~~~~~
~~~~~~~~~~~~~~~~~~~~~~~~~~~~~~~~~~~~~~~~~~~~~~~~~~~~~~~~~~~~
~~~~~~~~~~~~~~~~~~~~~~~~~~~~~~~~~~~~~~~~~~~~~~~~~~~~~~~~~~~~
~~~~~~~~~~~~~~~~~~~~~~~~~~~~~~~~~~~~~~~~~~~~~~~~~~~~~~~~~~~~
~~~~~~~~~~~~~~~~~~~~~~~~~~~~~~~~~~~~~~~~~~~~~~~~~~~~~~~~~~~~
~~~~~~~~~~~~~~~~~~~~~~~~~~~~~~~~~~~~~~~~~~~~~~~~~~~~~~~~~~~~
~~~~~~~~~~~~~~~~~~~~~~~~~~~~~~~~~~~~~~~~~~~~~~~~~~~~~~~~~~~~
~~~~~~~~~~~~~~~~~~~~~~~~~~~~~~~~~~~~~~~~~~~~~~~~~~~~~~~~~~~~
~~~~~~~~~~~~~~~~~~~~~~~~~~~~~~~~~~~~~~~~~~~~~~~~~~~~~~~~~~~~
~~~~~~~~~~~~~~~~~~~~~~~~~~~~~~~~~~~~~~~~~~~~~~~~~~~~~~~~~~~~
~~~~~~~~~~~~~~~~~~~~~~~~~~~~~~~~~~~~~~~~~~~~~~~~~~~~~~~~~~~~
~~~~~~~~~~~~~~~~~~~~~~~~~~~~~~~~~~~~~~~~~~~~~~~~~~~~~~~~~~~~
~~~~~~~~~~~~~~~~~~~~~~~~~~~~~~~~~~~~~~~~~~~~~~~~~~~~~~~~~~~~
~~~~~~~~~~~~AGGGTAACGAACCAAGTATTTCGACATGCCAAGCTGAAAGGTGCTAGC
TATATCAACAAACCCAAGATGAGACACTACGTACATTGCTATGCTCTGCATTGCCTAGAC
AAGGAGAAATCCAACTTGCTGAGGAAGTTATTCAAAGAACGGGGAGAA~~~~~~~~~~~~
~~~AATGTAGGCGCATGGCGGCAAGCTTGCTATTATCCTTTGGTGGATATGGCAAGAGAC
AATGGC~~~TGGGATATAGAAGGCGTCTTTGTGAGGAACGAGAAACTCCGCATTTGGTAT
GTTCCCACGAAGCTTCGTCAGCTCTGCCATTTGGAGAAGAGTAAGGACAGTGATAGTTGC
AGCTATGAA~~~~~~~~~
>Onoclea_sensibilis_LFY2
~~~~~~~~~~~~~~~~~~~~~~~~~~~~~~~~~~~~~~~~~~~~~~~~~~~~~~~~~~~~
~~~~~~~~~~~~~~~~~~~~~~~~~~~~~~~~~~~~~~~~~~~~~~~~~~~~~~~~~~~~
~~~~~~~~~~~~~~~~~~~~~~~~~~~~~~~~~~~~~~~~~~~~~~~~~~~~~~~~~~~~
~~~~~~~~~~~~~~~~~~~~~~~~~~~~~~~~~~~~~~~~~~~~~~~~~~~~~~~~~~~~
~~~~~~~~~~~~~~~~~~~~~~~~~~~~~~~~~~~~~~~~~~~~~~~~~~~~~~~~~~~~
~~~~~~~~~~~~~~~~~~~~~~~~~~~~~~~~~~~~~~~~~~~~~~~~~~~~~~~~~~~~
~~~~~~~~~~~~~~~~~~~~~~~~~~~~~~~~~~~~~~~~~~~~~ATGGTTGCAACCTCA
GTAGAGGGCACT~~~AGGGAGCAAAGAGGGGATAATGGTATG~~~ATGTTTCCGGACACT
GTTGCCCTC~~~~~~AATGGCCCC~~~~~~TTAAATCTGAACTCGAAGGAACATGCC~~~
~~~CAACAAGAGCATAGTCACGCA~~~~~~~~~CAGTTTGGGCCTCCGGGGCTTTTGGCT
TTA~~~~~~~~~~~~CCTGAACCAAGTAGT~~~~~~~~~~~~GACAACGAGGGACGCAAA
CTAGCAAGAAAAAAACAAAAGCGGAGGTTG~~~TCACGAGAACCT~~~GGTGAG~~~~~~
~~~~~~~~~~~~~~~~~~~~~~~~~~~~~~~~~GATGGG~~~~~~~~~~~~~~~~~~~~~
~~~~~~~~~~~~GATGACAGGACAAGGGAGCATCCATTTATAGTTACAGAGCCTGGAGAA
GTGGCAAGGGGGAAGAAGAATGGCTTAGATTACCTGTTTGATTTGTATGAGCAGTGTGCA
AGATTTCTAGATGAAGTGCAGCAGATGTCAAGA~~~~~~~~~~~~~~~~~~~~~~~~~~~
~~~~~~~~~~~~~~~~~~~~~~~~~~~~~~~~~~~~~~~~~~~~~~~~~~~~~~~~~~~~
~~~~~~~~~~~~~~~~~~~~~~~~~~~~~~~~~~~~~~~~~~~~~~~~~~~~~~~~~~~~
~~~~~~~~~~~~~~~~~~~~~~~~~~~~~~~~~~~~~~~~~~~~~~~~~~~~~~~~~~~~
~~~~~~~~~~~~~~~~~~~~~~~~~~~~~~~~~~~~~~~~~~~~~~~~~~~~~~~~~~~~
~~~~~~~~~~~~~~~~~~~~~~~~~~~~~~~~~~~~~~~~~~~~~~~~~~~~~~~~~~~~
~~~~~~~~~~~~~~~~~~~~~~~~~~~~~~~~~~~~~~~~~~~~~~~~~~~~~~~~~~~~
~~~~~~~~~~~~~~~~~~
>Ophioglossum_vulgatum_LFY1
TCCCTTGAAGAGCTTTTCAAGGACTATGGTGTCCGCCTCTCCACCATCGCCAAGGTCATG
GAACTCGGCTTCACTGTCAGT~~~~~~ACCCTCCTCGACATGACAGAGCAGGAAATTGAT
GACGTTATC~~~AAGACCATGCTTGATGGA~~~TTCCATGTT~~~~~~~~~GAGCTCCTC
GTCGGAGAGAGATATGGCTTCAAATCCGCCATTCGA~~~~~~~~~~~~~~~~~~GCAGAA
CGAAGACGACTT~~~GAAGAAGACGCAGAACGTCAACGATTGCAGCTTCTT~~~GCCAGA
AGCGCG~~~AAAAAACGAAGG~~~~~~~~~~~~~~~CCTGAGGATCCT~~~~~~~~~~~~
~~~~~~~~~~~~~~~~~~~~~~~~~~~~~~~~~~~~~~~~~~~~~~~~~~~ACTACTGGT
CCCCAAGGAATTTCAAGAGAGCAACGAGCAGATAATGGCCTC~~~ATGTTCCTGGATGCA
GTCGCTGCT~~~~~~GTTGGTCCT~~~~~~TTGAACCTCAATTCAAAGGAGCATGTC~~~
~~~ATTTTGGATCAGGGCCATGGC~~~~~~~~~CATTTTGGGACACCTGCATTGCTGTCC
CTC~~~~~~~~~~~~CCAGAACCCAGTAGT~~~~~~~~~~~~GATAATGAGAAGAGAAAA
CTTGGGAGAAAAAAGCAAAAACGAAGACTC~~~TCAAGAGAGCCA~~~GGGGAA~~~~~~
~~~~~~~~~~~~~~~~~~~~~~~~~~~~~~~~~GATGGA~~~~~~~~~~~~~~~~~~~~~
~~~~~~~~~~~~GATGACAGACCAAGAGAGCATCCCTTCATTGTGACAGAACCTGGTGAA
CTAGCAAGAGGCAAGAAGAATGGTTTGGATTATCTCTTTGATCTTTACGAACAGTGTGCA
AGGTTTCTTAGCGAAGTTCAGCATATATCCAAGGAAAGGGGAGAGAAGTGCCCTACA~~~
~~~~~~~~~~~~AAGGTAACAAATCAAGTGTTCAGACATGCAAAGCAGAAGGGTGCTAGT
TATATCAACAAACCTAAGATGAGGCATTATGTCCATTGTTATGCATTACATTGCTTAGAC
TTGGAACAGTCAAATCACCTG~~~~~~~~~~~~~~~~~~~~~~~~~~~~~~~~~~~~~~~
~~~~~~~~~~~~~~~~~~~~~~~~~~~~~~~~~~~~~~~~~~~~~~~~~~~~~~~~~~~~
~~~~~~~~~~~~~~~~~~~~~~~~~~~~~~~~~~~~~~~~~~~~~~~~~~~~~~~~~~~~
~~~~~~~~~~~~~~~~~~~~~~~~~~~~~~~~~~~~~~~~~~~~~~~~~~~~~~~~~~~~
~~~~~~~~~~~~~~~~~~
>Ophioglossum_vulgatum_LFY2
TCCCTTGAAGAGCTTTTCAAGGACTATGGTGTCCGCCTCTCCACCATCGCCAAGGTCATG
GAACTCGGCTTCACTGTCAGT~~~~~~ACCCTCCTCGACATGACAGAGCAGGAAATTGAT
GACGTTATC~~~AAGACCATGCTTGATGGA~~~TTCCATGTT~~~~~~~~~GAGCTCCTC
GTCGGAGAGAGATATGGCTTCAAATCCGCCATTCGA~~~~~~~~~~~~~~~~~~GCAGAA
CGAAGACGACTT~~~GAAGAAGACGCAGAACGTCAACGATTGCAGCTTCTT~~~GCCAGA
AGCGCG~~~AAAAAACGAAGG~~~~~~~~~~~~~~~CCTGAGGATCCT~~~~~~~~~~~~
~~~~~~~~~~~~~~~~~~~~~~~~~~~~~~~~~~~~~~~~~~~~~~~~~~~ACTACTGGT
CCCCAAGGAATTTCAAGAGAGCAACGAGCAGATAATGGCCTC~~~ATGTTCCTGGATGCA
GTCGCTGCT~~~~~~GTTGGTCCT~~~~~~TTGAACCTCAATTCAAAGGAGCATGTC~~~
~~~ATTTTGGATCAGGGCCATGGC~~~~~~~~~CATTTTGGGACACCTGCATTGCTGTCC
CTC~~~~~~~~~~~~CCAGAACCCAGTAGT~~~~~~~~~~~~GATAATGAGAAGAGAAAA
CTTGGGAGAAAAAAGCAAAAACGAAGACTC~~~TCAAGAGAGCCA~~~GGGGAA~~~~~~
~~~~~~~~~~~~~~~~~~~~~~~~~~~~~~~~~GATGGA~~~~~~~~~~~~~~~~~~~~~
~~~~~~~~~~~~GATGACAGACCAAGAGAGCATCCCTTCATTGTGACAGAACCTGGTGAA
CTAGCAAGAGGCAAGAAGAATGGTTTGGATTATCTCTTTGATCTTTACGAACAGTGTGCA
AGGTTTCTTAGCGAAGTTCAGCATATATCCAAGGAAAGGGGAGAGAAGTGCCCTACA~~~
~~~~~~~~~~~~AAGGTAACAAATCAAGTGTTCAGACATGCAAAGCAGAAGGGTGCTAGT
TATATCAACAAACCTAAGATGAGGCATTATGTCCATTGTTATGCATTACATTGCTTAGAC
TTGGAACAGTCAAATCACCTG~~~~~~~~~~~~~~~~~~~~~~~~~~~~~~~~~~~~~~~
~~~~~~~~~~~~~~~~~~~~~~~~~~~~~~~~~~~~~~~~~~~~~~~~~~~~~~~~~~~~
~~~~~~~~~~~~~~~~~~~~~~~~~~~~~~~~~~~~~~~~~~~~~~~~~~~~~~~~~~~~
~~~~~~~~~~~~~~~~~~~~~~~~~~~~~~~~~~~~~~~~~~~~~~~~~~~~~~~~~~~~
~~~~~~~~~~~~~~~~~~
>Ophioglossum_vulgatum_LFY3
~~~~~~~~~~~~~~~~~~~~~~~~~~~~~~~~~~~~~~~~~~~~~~~~~~~~~~~~~~~~
~~~~~~~~~~~~~~~~~~~~~~~~~~~~~~~~~~~~~~~~~~~~~~~~~~~~~~~~~~~~
~~~~~~ATC~~~AAGACCATGCTTGATGGA~~~TTCCATGTT~~~~~~~~~GAGCTCCTC
GTCGGAGAGAGATATGGCTTCAAATCCGCCATTCGA~~~~~~~~~~~~~~~~~~GCAGAA
CGAAGACGACTT~~~GAAGAAGACGCAGAACGTCAACGATTGCAGCTTCTT~~~GCCAGA
AGCGCG~~~AAAAAACGAAGG~~~~~~~~~~~~~~~CCTGAGGATCCT~~~~~~~~~~~~
~~~~~~~~~~~~~~~~~~~~~~~~~~~~~~~~~~~~~~~~~~~~~~~~~~~ACTACTGGT
CCCCAA~~~~~~~~~~~~~~~~~~~~~~~~~~~~~~~~~~~~~~~~~~~~~~~~~~~~~~
GTCGCTCCT~~~~~~GTTGGTCCT~~~~~~TTGAACCTCAATTCGAAGGATCCTGTC~~~
~~~ATT~~~~~~~~~~~~~~~~~~~~~~~~~~~~~~~~~~~~~~~~~~~~~~~~~~~~~~
~~~~~~~~~~~~~~~~~~~~~~~~~~~~~~~~~~~~~~~~~~~~~~~~~~~~~~~~~~~~
~~~~~~~~~~~~~~~~~~~~~~~~~~~~~~~~~~~~~~~~~~~~~~~~~~~~~~~~~~~~
~~~~~~~~~~~~~~~~~~~~~~~~~~~~~~~~~~~~~~~~~~~~~~~~~~~~~~~~~~~~
~~~~~~~~~~~~~~~~~~~~~~~~~~~~~~~~~~~~~~~~~~~~~~~~~~~~~~~~~~~~
~~~~~~~~~~~~~~~~~~~~~~~~~~~~~~~~~~~~~~~~~~~~~~~~~~~~~~~~~~~~
~~~~~~~~~~~~~~~~~~~~~~~~~~~~~~~~~~~~~~~~~~~~~~~~~~~~~~~~~~~~
~~~~~~~~~~~~~~~~~~~~~~~~~~~~~~~~~~~~~~~~~~~~~~~~~~~~~~~~~~~~
~~~~~~~~~~~~~~~~~~~~~~~~~~~~~~~~~~~~~~~~~~~~~~~~~~~~~~~~~~~~
~~~~~~~~~~~~~~~~~~~~~~~~~~~~~~~~~~~~~~~~~~~~~~~~~~~~~~~~~~~~
~~~~~~~~~~~~~~~~~~~~~~~~~~~~~~~~~~~~~~~~~~~~~~~~~~~~~~~~~~~~
~~~~~~~~~~~~~~~~~~~~~~~~~~~~~~~~~~~~~~~~~~~~~~~~~~~~~~~~~~~~
~~~~~~~~~~~~~~~~~~~~~~~~~~~~~~~~~~~~~~~~~~~~~~~~~~~~~~~~~~~~
~~~~~~~~~~~~~~~~~~
>Oryza_sativa_LFY
~~~CTGGAGGAGCTGGTGGCAGGGTACGGCGTGCGGATGTCGACGGTGGCGCGGATCTCG
GAGCTCGGGTTCACGGCGAGC~~~~~~ACGCTCCTGGCCATGACGGAGCGCGAGCTCGAC
GACATGATG~~~GCCGCGCTCGCCGGGCTG~~~TTCCGCTGG~~~~~~~~~GACCTGCTC
CTCGGCGAGCGGTTCGGCCTCCGCGCCGCGCTGCGA~~~~~~~~~~~~~~~~~~GCCGAG
CGCGGCCGCCTG~~~~~~~~~~~~~~~~~~~~~~~~~~~~~~~~~~~~~~~~~~~~~~~~
~~~~~~~~~~~~~~~~~~~~~~~~~~~~~~~~~~~~~~~~~~~~~~~~~~~~~~~~~~~~
~~~~~~~~~~~~~~~~~~~~~~~~~~~~~~~~~~~~~~~~~~~~~~~~~~~~~~~~~~~~
~~~~~~~~~~~~~~~~~~~~~~~~~~~~~~~~~~~~~~~~~~~~~~~~~~~~~~~~~~~~
~~~~~~~~~~~~~~~~~~~~~~~~~~~~~~~~~~~~~~~~~~~~~~~~~~~~~~~~~~~~
~~~~~~~~~~~~~~~~~~~~~~~~~~~~~~~~~~~~~~~~~~~~~~~~~~~~~~~~~~~~
~~~~~~~~~~~~~~~~~~~~~~~~~~~~~~~~~~~~~~~~~~~~~~~~~~~~~~~~~~~~
~~~~~~~~~~~~~~~~~~~~~~~~~~~~~~~~~~~~~~~~~~~~~~~~~~~~~~~~~~~~
~~~~~~~~~~~~~~~~~~~~~~~~~~~~~~~~~~~~~~~~~~~~~~~~~~~~~~~~~~~~
~~~~~~~~~~~~~~~~~~CGGCAGAGGGAGCATCCTTTCGTGGTGACGGAGCCCGGCGAG
GTGGCGAGGGCCAAGAAGAACGGGCTGGACTACCTGTTCCATCTGTACGAGCAGTGCCGC
CTCTTCCTGCTGCAGGTGCAATCCATGGCTAAGCTGCATGGACACAAGTCCCCAACC~~~
~~~~~~~~~~~~AAGGTGACGAACCAGGTGTTCCGGTACGCGAAGAAGGTCGGGGCGAGC
TACATCAACAAGCCCAAGATGCGGCACTACGTGCACTGCTACGCGCTGCACTGCCTGGAC
GAGGAGGCGTCGGACGCGCTGCGGCGCGCCTACAAGGCCCGCGGCGAG~~~~~~~~~~~~
~~~AACGTGGGGGCGTGGAGGCAGGCCTGCTACGCGCCGCTCGTCGACATCTCCGCGCGC
CACGGA~~~TTCGACATCGACGCCGTCTTCGCCGCGCACCCGCGCCTCGCCATCTGGTAC
GTGCCCACCAGACTCCGCCAGCTCTGC~~~~~~~~~~~~~~~~~~~~~~~~~~~~~~~~~
~~~~~~~~~~~~~~~~~~
>Osmunda_javanica_LFY
TCTCTCGAAGATCTTTTCAAGGACTATGGAGTTCGGTTGACTACAATTGCAAAGGTGATG
GAGTTGGGATTCACGGTTAAT~~~~~~ACTCTTGTCAACATGACAGAACAGGAGATTGAC
GACGTAATC~~~AAGACAATGCTGGAGGGA~~~TATCGCATC~~~~~~~~~GAGCTTCTT
GTGGGGGAGAAATATGGGTTGAAGTCAGCGATCAGA~~~~~~~~~~~~~~~~~~GCAGAG
AAAAAGCGACAG~~~GAGGAGGATATGGAAAGGCAGCGTATGCAGCTCCTC~~~TCAAAG
AGCTGC~~~AAAAAACGCAAG~~~~~~~~~~~~~~~CCCGACGAC~~~~~~~~~~~~~~~
~~~~~~~~~~~~~~~~~~~~~~~~~~~~~~~~~~~~~~~AGTGCTATGGTTGCGACTTCT
ATGGACGGAACT~~~AGGGAGCAAAGAGGAGATAATGGTATG~~~ATGTTTCCAGATGCT
GTTGCTGCC~~~~~~GTTGGCCCT~~~~~~TTGAACTTGAACTCAAAGGAACCTCTT~~~
~~~CTTCTAGAGCAAAGTCATGCA~~~~~~~~~CAGTTTGGCACGCCTGGACTTTTGGCC
ATA~~~~~~~~~~~~CCAGAACCGAGTAGT~~~~~~~~~~~~GACAATGAGGGAAGGAAA
CTTGGGAGGAAGAAACAAAAACGAAGGCTG~~~TCTCGAGAACCT~~~GGGGAG~~~~~~
~~~~~~~~~~~~~~~~~~~~~~~~~~~~~~~~~GATGGG~~~~~~~~~~~~~~~~~~~~~
~~~~~~~~~~~~GATGACAGACCAAGGGAGCATCCTTTCATAGTGACAGAGCCTGGCGAA
GTTGCAAGGGGGAAGAAAAATGGCCTAGATTACCTCTTTGATCTCTATGAGCAATGTGCA
AGGTTTTTAGATGAAGTCCAGCAGATTTCCAAAGAAAGGGGGGAAAAGTGTCCTACG~~~
~~~~~~~~~~~~AAGGTGACGAACCAAGTGTTCCGTCATGCCAAGCTAAAAGGTGCTAGT
TATATCAACAAACCAAAGATGAGGCATTATGTACATTGTTATGCTTTACACTGCCTGGAC
CTGGAGAAATCAAATCATCTGAGAAAACTGTTCAAAGAGCGTGGAGAA~~~~~~~~~~~~
~~~AATGTGGGCGCCTGGCGACAAGCTTGCTACTACCCCTTGGTAGACATGGCCAGAGAG
AATGGC~~~TGGGACATTGAAGGTGTATTTAATAGGAATGAGAAGCTCCGGATTTGGTAT
GTGCCCACAAAGCTTAGACAGCTCTGCCACCAGGAGAAGAGTAAGGATAGTGATAGTTGC
AGCTATGAA~~~~~~~~~
>Osmunda_sp_LFY
TCTCTCGAAGATCTTTTCAAGGACTATGGAGTTCGGTTGACTACAATTGCAAAGGTGATG
GAGTTGGGATTCACGGTCAAT~~~~~~ACTCTCGTCAACATGACAGAGCAGGAGATTGAC
GACGTAATC~~~AAGACAATGCTGGAGGGA~~~TATCGCATC~~~~~~~~~GAGCTTCTT
GTGGGGGAGAAATATGGGTTAAAGTCGGCGATCAGA~~~~~~~~~~~~~~~~~~GCAGAG
AAAAAGCGACAG~~~GAGGAGGAGATGGAAAGGCAACGTATGCAGCTCCTT~~~TCAAAG
AGCGGC~~~AAGAAACGCAAG~~~~~~~~~~~~~~~CCCGATGAC~~~~~~~~~~~~~~~
~~~~~~~~~~~~~~~~~~~~~~~~~~~~~~~~~~~~~~~AGTGCTATGGTTGCGACTTCC
ATGGACGGAACT~~~AGGGAGCAAAGAGGAGATAATGGTATG~~~ATGTTTCCTGATGCT
GTTGCTGCC~~~~~~GTTGGTCCT~~~~~~TTGAACTTGAACTCAAAGGAACCTCTT~~~
~~~CTTCTAGAGCAAAGTCATGCA~~~~~~~~~CAGTTTGGCACGCCTGGACTTTTGGCC
ATA~~~~~~~~~~~~CCAGAACCGAGTAGT~~~~~~~~~~~~GACAATGAGGGAAGGAAA
CTTGGGAGGAAGAAACAAAAACGAAGGCTG~~~TCTCGAGAACCT~~~GGGGAG~~~~~~
~~~~~~~~~~~~~~~~~~~~~~~~~~~~~~~~~GATGGG~~~~~~~~~~~~~~~~~~~~~
~~~~~~~~~~~~GATGACAGACCAAGGGAGCATCCTTTCATAGTGACAGAGCCTGGCGAA
GTTGCAAGGGGGAAGAAAAATGGCCTAGATTACCTCTTTGATCTCTATGAGCAATGTGCA
AGGTTTTTAGATGAAGTCCAGCAGATTTCCAAAGAAAGGGGGGAAAAGTGTCCTACG~~~
~~~~~~~~~~~~AAGGTGACGAACCAAGTGTTTCGTCATGCCAAGCTAAAAGGTGCTAGT
TATATCAACAAACCAAAGATGAGGCATTATGTACATTGTTATGCTTTACACTGCCTGGAC
CTGGAGAAATCAAACCATCTGAGAAAACTTTTCAAAGAGCGTGGAGAA~~~~~~~~~~~~
~~~AATGTGGGCGCCTGGCGACAAGCTTGCTACTACCCCTTGGTAGACATGGCCAGAGAG
AATGGC~~~TGGGACATTGAAGGTGTATTTAATAGGAATGAGAAGCTCCGGATTTGGTAT
GTGCCCACAAAGCTTAGACAGCTCTGCCACCAGGAGAAGAGTAAGGATAGTGATAGTTGC
AGCTATGAATGA~~~~~~
>Panicum_virgatum_LFY1
~~~CTGGAGGACCTGGTGGCCGGGTACGGCGTGCGCCCGTCGACGGTGGCGCGGATCTCG
GAGCTCGGGTTCACGGCGAGC~~~~~~ACGCTGCTGGGCATGACGGAGCGGGAGCTCGAC
GACATGATG~~~GCCGCGCTCGCGGGGCTC~~~TTCCGCTGG~~~~~~~~~GACGTGCTG
CTCGGCGAGCGGTTCGGACTCCGGGCCGCGCTGCGC~~~~~~~~~~~~~~~~~~GCCGAG
CGCGGCCGCGTC~~~~~~~~~~~~~~~~~~~~~~~~~~~~~~~~~~~~~~~~~~~~~~~~
~~~~~~~~~~~~~~~~~~~~~~~~~~~~~~~~~~~~~~~~~~~~~~~~~~~~~~~~~~~~
~~~~~~~~~~~~~~~~~~~~~~~~~~~~~~~~~~~~~~~~~~~~~~~~~~~~~~~~~~~~
~~~~~~~~~~~~~~~~~~~~~~~~~~~~~~~~~~~~~~~~~~~~~~~~~~~~~~~~~~~~
~~~~~~~~~~~~~~~~~~~~~~~~~~~~~~~~~~~~~~~~~~~~~~~~~~~~~~~~~~~~
~~~~~~~~~~~~~~~~~~~~~~~~~~~~~~~~~~~~~~~~~~~~~~~~~~~~~~~~~~~~
~~~~~~~~~~~~~~~~~~~~~~~~~~~~~~~~~~~~~~~~~~~~~~~~~~~~~~~~~~~~
~~~~~~~~~~~~~~~~~~~~~~~~~~~~~~~~~~~~~~~~~~~~~~~~~~~~~~~~~~~~
~~~~~~~~~~~~~~~~~~~~~~~~~~~~~~~~~~~~~~~~~~~~~~~~~~~~~~~~~~~~
~~~~~~~~~~~~~~~~~~CGGCAGCGGGAGCACCCGTTCGTGGTGACGGAGCCCGGCGAG
GTGGCGCGGGCCAAGAAGAACGGGCTGGACTACCTGTTCCACCTGTACGAGCAGTGCCGC
GTCTTCCTGCTGCAGGTGCAGTCCATCGCTAAGCTCGGCGGCCACAAGGCCCCAACC~~~
~~~~~~~~~~~~AAGGTGACGAACCAGGTGTTCCGGTACGCGAAGAAGTGCGGGGCGAGC
TACATCAACAAGCCCAAGATGCGGCACTACGTGCACTGCTACGCGCTGCACTGCCTGGAC
GAGGAGGCCTCCAACGCGCTGCGCCGGGCGTACAAGGCCCGCGGCGAG~~~~~~~~~~~~
~~~AACGTCGGGGCGTGGCGCCAGGCCTGCTACGCGCCGCTCGTCGAGATCGCCGCGCGC
CACGGC~~~TTCGACGTCGACGCCGTCTTCGCCGCGCACCCGCGCCTCGCCATCTGGTAC
GTGCCCACCAGGCTGCGCCAGCTCTGC~~~~~~~~~~~~~~~~~~~~~~~~~~~~~~~~~
~~~~~~~~~~~~~~~~~~
>Panicum_virgatum_LFY2
~~~CTGGAGGACCTCGTGGTGGGGTACGGCGTGCGCCCGTCGACGGTGGCGCGGATCTCG
GAGCTCGGGTTCACGGCGAGC~~~~~~ACGCTACTGGGCATGACGGAGCGGGAGCTCGAC
GACATGATG~~~GCCGCGCTCGCGGGGCTC~~~TTCCGCTGG~~~~~~~~~GACGTGCTG
CTCGGCGAGCGGTTCGGCCTCCGCGCCGCGCTGCGC~~~~~~~~~~~~~~~~~~GCCGAG
CGCGGCCGCGTC~~~~~~~~~~~~~~~~~~~~~~~~~~~~~~~~~~~~~~~~~~~~~~~~
~~~~~~~~~~~~~~~~~~~~~~~~~~~~~~~~~~~~~~~~~~~~~~~~~~~~~~~~~~~~
~~~~~~~~~~~~~~~~~~~~~~~~~~~~~~~~~~~~~~~~~~~~~~~~~~~~~~~~~~~~
~~~~~~~~~~~~~~~~~~~~~~~~~~~~~~~~~~~~~~~~~~~~~~~~~~~~~~~~~~~~
~~~~~~~~~~~~~~~~~~~~~~~~~~~~~~~~~~~~~~~~~~~~~~~~~~~~~~~~~~~~
~~~~~~~~~~~~~~~~~~~~~~~~~~~~~~~~~~~~~~~~~~~~~~~~~~~~~~~~~~~~
~~~~~~~~~~~~~~~~~~~~~~~~~~~~~~~~~~~~~~~~~~~~~~~~~~~~~~~~~~~~
~~~~~~~~~~~~~~~~~~~~~~~~~~~~~~~~~~~~~~~~~~~~~~~~~~~~~~~~~~~~
~~~~~~~~~~~~~~~~~~~~~~~~~~~~~~~~~~~~~~~~~~~~~~~~~~~~~~~~~~~~
~~~~~~~~~~~~~~~~~~AGGCAGCGGGAGCACCCGTTCGTGGTGACGGAGCCCGGCGAG
GTGGCGCGGGCGAAGAAGAACGGGCTGGACTACCTGTTCCACCTGTACGAGCAGTGCCGC
GTCTTCCTGCTGCAGGTGCAGTCCATCGCTAAGCTCGGCGGCCATAAGGCCCCAACC~~~
~~~~~~~~~~~~AAGGTGACGAACCAGGTGTTCCGGTACGCGAAGAAGTGCGGGGCGAGC
TACATCAACAAGCCCAAGATGCGGCACTACGTGCACTGCTACGCGCTGCACTGCCTGGAC
GAGGAGGCCTCCAACGCGCTGCGCCGGGCGTACAAGGCCCGCGGCGAG~~~~~~~~~~~~
~~~AACGTCGGGGCGTGGCGCCAGGCCTGCTACGCGCCGCTCGTCGAGATCGCCGCGCGC
CACGGG~~~TTCGACGTCGACGCCGTCTTCGCCGCGCACCCGCGCCTCGCCATCTGGTAC
GTGCCCACCAGGCTGCGCCAGCTCTGC~~~~~~~~~~~~~~~~~~~~~~~~~~~~~~~~~
~~~~~~~~~~~~~~~~~~
>Phaseolus_vulgaris_LFY
GGCCTCGAGGAGCTCTTCCAGGCCTACGGCATACGCTACTACACGGCGGCCAAGATCGCC
GAGCTCGGCTTCACCGTGAGC~~~~~~ACGCTGGTTGACATGAAGGACGAGGAGCTCGAC
GACATGATG~~~AACAGCCTCTCCCAGATT~~~TTCCGCTGG~~~~~~~~~GACCTCCTC
GTGGGCGAACGCTACGGCATCAAAGCCGCCGTCAGA~~~~~~~~~~~~~~~~~~GCCGAA
CGACGTCGCATC~~~~~~~~~~~~~~~~~~~~~~~~~~~~~~~~~~~~~~~~~~~~~~~~
~~~~~~~~~~~~~~~~~~~~~~~~~~~~~~~~~~~~~~~~~~~~~~~~~~~~~~~~~~~~
~~~~~~~~~~~~~~~~~~~~~~~~~~~~~~~~~~~~~~~~~~~~~~~~~~~~~~~~~~~~
~~~~~~~~~~~~~~~~~~~~~~~~~~~~~~~~~~~~~~~~~~~~~~~~~~~~~~~~~~~~
~~~~~~~~~~~~~~~~~~~~~~~~~~~~~~~~~~~~~~~~~~~~~~~~~~~~~~~~~~~~
~~~~~~~~~~~~~~~~~~~~~~~~~~~~~~~~~~~~~~~~~~~~~~~~~~~~~~~~~~~~
~~~~~~~~~~~~~~~~~~~~~~~~~~~~~~~~~~~~~~~~~~~~~~~~~~~~~~~~~~~~
~~~~~~~~~~~~~~~~~~~~~~~~~~~~~~~~~~~~~~~~~~~~~~~~~~~~~~~~~~~~
~~~~~~~~~~~~~~~~~~~~~~~~~~~~~~~~~~~~~~~~~~~~~~~~~~~~~~~~~~~~
~~~~~~~~~~~~~~~~~~AGGCAGAGGGAGCACCCGTTCATCGTGACGGAGCCTGGGGAG
GTTGCACGTGGGAAGAAGAATGGGTTGGACTATCTGTTTCACCTCTACGAGCAGTGCCGT
GAGTTCTTGATGCAAGTTCAGGCCATCGCGAAGGACCGTGGTGAAAAGTGCCCCACC~~~
~~~~~~~~~~~~AAGGTGACAAATCAGGTGTTTAGGTACGCGAAGAAAGCTGGAGCAAGC
TACATCAACAAGCCAAAGATGCGACACTACGTCCACTGCTACGCCTTACATTGTCTCGAC
GAGGATGTGTCGAACGAGCTTCGTAGGGCGTTCAAGGAGAGAGGAGAG~~~~~~~~~~~~
~~~AACGTTGGAGCATGGAGACAAGCATGTTACAAGCCCCTTGTGGCCATCGCAGCGCGT
CAAGGT~~~TGGGACATTGATGCCATATTCAACGCGCACCCTCGTCTTTCCATTTGGTAC
GTTCCGACGAAGCTCCGTCAGCTTTGT~~~~~~~~~~~~~~~~~~~~~~~~~~~~~~~~~
~~~~~~~~~~~~~~~~~~
>Physcomitrella_patens_LFY1
AGGTTGAAGGAGCTATTCAAGGACTTTGGGGTTCAACCGTCAACTGTTACAGTCATGGGA
CAGATGGGTTTCACCTTGAGC~~~~~~ACGCTGATCAACATGAAAGACGAAGAAGTTGAT
TTTGTAATC~~~AAATCTATGATCGAGGAA~~~TATCACTTG~~~~~~~~~GATCTCTTG
ATGGGTGAACAGTTTGGTATTAAGGCTGCTGTTAGG~~~~~~~~~~~~~~~~~~GCCAAA
CGAAGATTGGTT~~~~~~~~~~~~~~~~~~~~~~~~~~~~~~~~~~~~~~~~~~~~~~~~
~~~~~~~~~~~~~~~~~~~~~~~~~~~~~~~~~~~~~~~~~~~~~~~~~~~~~~~~~~~~
~~~~~~~~~~~~~~~~~~~~~~~~~~~~~~~~~~~~~~~~~~~~~~~~~~~~~~~~~~~~
~~~~~~~~~~~~~~~~~~~~~~~~~~~~~~~~~~~~~~~~~~~~~~~~~~~~~~~~~~~~
~~~~~~~~~~~~~~~~~~~~~~~~~~~~~~~~~~~~~~~~~~~~~~~~~~~~~~~~~~~~
~~~~~~~~~~~~~~~~~~~~~~~~~~~~~~~~~~~~~~~~~~~~~~~~~~~~~~~~~~~~
~~~~~~~~~~~~~~~~~~~~~~~~~~~~~~~~~~~~~~~~~~~~~~~~~~~~~~~~~~~~
~~~~~~~~~~~~~~~~~~~~~~~~~~~~~~~~~~~~~~~~~~~~~~~~~~~~~~~~~~~~
~~~~~~~~~~~~~~~~~~~~~~~~~~~~~~~~~~~~~~~~~~~~~~~~~~~~~~~~~~~~
~~~~~~~~~~~~~~~~~~AGGCCTCGTGAACATCCTTTCATTGTCACAGAGCCTGGGGAA
CCTGCCAAAGGGAAGAAAAACGGTTTGGATTATCTGTTTGATTTATATGAACAATGCGGA
AAGTTTCTGGAAGAGGTGCAGCACATTGCGAAAGAGAAAGGGGAAAAATGTCCAAGC~~~
~~~~~~~~~~~~AAGGTCACCAACGAGGTTTTTCGTCACGCTAAACTCACTGGGGCTGGC
TACATCAATAAGCCGAAAATGAGGGACTATGTGCACTGCTATGCATTGCACTGTTTGGAC
GTGGAGACATCAAATAATCTTAGGAAAGAGTTCAAAGAGCGGGGAGAA~~~~~~~~~~~~
~~~AATGTAGGTGCGTGGTGTCAGGCGTGCTACTTCCCTTTAGTTACATTAGCAAGGCAG
AATGAG~~~TGGGACATAGATGACCTTTTTAACCAGAATGATAAGCTTCGCATCTGGTAT
GTCCCCACAAAACTCCGGCAACTGTGC~~~~~~~~~~~~~~~~~~~~~~~~~~~~~~~~~
~~~~~~~~~~~~~~~~~~
>Physcomitrella_patens_LFY2
AGGTTGAAAGAGCTTTTCAAGGATTTCGGAGTTCAACCGTCAACTGTTGCAGTCATGGGA
CAGATGGGTTTCACGTTGAGC~~~~~~ACGCTGATCAACATGAAAGACGAGGAAGTAGAT
TTTGTAATT~~~AAATCTATGATCGAGGAA~~~TATCACTTG~~~~~~~~~GATCTCTTG
ATGGGCGAACAGTTTGGTATTAAGGCGGCTGTTAGG~~~~~~~~~~~~~~~~~~GCCAAG
CGGAGGCTGGTT~~~~~~~~~~~~~~~~~~~~~~~~~~~~~~~~~~~~~~~~~~~~~~~~
~~~~~~~~~~~~~~~~~~~~~~~~~~~~~~~~~~~~~~~~~~~~~~~~~~~~~~~~~~~~
~~~~~~~~~~~~~~~~~~~~~~~~~~~~~~~~~~~~~~~~~~~~~~~~~~~~~~~~~~~~
~~~~~~~~~~~~~~~~~~~~~~~~~~~~~~~~~~~~~~~~~~~~~~~~~~~~~~~~~~~~
~~~~~~~~~~~~~~~~~~~~~~~~~~~~~~~~~~~~~~~~~~~~~~~~~~~~~~~~~~~~
~~~~~~~~~~~~~~~~~~~~~~~~~~~~~~~~~~~~~~~~~~~~~~~~~~~~~~~~~~~~
~~~~~~~~~~~~~~~~~~~~~~~~~~~~~~~~~~~~~~~~~~~~~~~~~~~~~~~~~~~~
~~~~~~~~~~~~~~~~~~~~~~~~~~~~~~~~~~~~~~~~~~~~~~~~~~~~~~~~~~~~
~~~~~~~~~~~~~~~~~~~~~~~~~~~~~~~~~~~~~~~~~~~~~~~~~~~~~~~~~~~~
~~~~~~~~~~~~~~~~~~AGACCCCGTGAACATCCCTTTATTGTGACAGAGCCTGGTGAA
CCTGCCAAGGGAAAGAAGAATGGTTTGGATTATTTGTTTGATTTATACGAGCAATGTGGG
AAATTCTTGGAGGAGGTGCAGCACATTGCCAAAGAGAAAGGGGAGAAGTGTCCAAGT~~~
~~~~~~~~~~~~AAGGTCACCAACGAGGTTTTCCGTCACGCAAAACTCACTGGTGCTGGC
TACATCAACAAGCCGAAGATGAGGGACTACGTGCATTGCTATGCGTTGCATTGTCTGGAC
GTGGAGACATCAAATAACCTTAGGAAAGAGTACAAAGAGCGTGGAGAA~~~~~~~~~~~~
~~~AATGTTGGTGCCTGGTGTCAAGCGTGCTATTTCCCTCTAGTTAAATTAGCAAGGCAG
AATGAG~~~TGGGATATTGATGACCTCTTTAATCGGAATGACAAGCTTCGGATCTGGTAT
GTCCCCACGAAACTCCGGCAATTGTGT~~~~~~~~~~~~~~~~~~~~~~~~~~~~~~~~~
~~~~~~~~~~~~~~~~~~
>Picea_abies_LFY
TGCCTCGAGGAACTCTTCAGGCATTATGGTGTGAGATACATAACGCTGACCAAAATGGTC
GACATGGGGTTCACTGTGAAT~~~~~~ACGTTGGTTAATATGACTGAACAAGAGCTGGAT
GATCTAATC~~~AGGACCCTCGTTGACATA~~~TACCGTGTT~~~~~~~~~GAGCTTCTG
GTTGGGGAGAAATATGGAATTAAATCTGCAATCAGA~~~~~~~~~~~~~~~~~~GCAGAA
AAGAGAAGGTTG~~~~~~~~~~~~~~~~~~~~~~~~~~~~~~~~~~~~~~~~~~~~~~~~
~~~~~~~~~~~~~~~~~~~~~~~~~~~~~~~~~~~~~~~~~~~~~~~~~~~~~~~~~~~~
~~~~~~~~~~~~~~~~~~~~~~~~~~~~~~~~~~~~~~~~~~~~~~~~~~~~~~~~~~~~
~~~~~~~~~~~~~~~~~~~~~~~~~~~~~~~~~~~~~~~~~~~~~~~~~~~~~~~~~~~~
~~~~~~~~~~~~~~~~~~~~~~~~~~~~~~~~~~~~~~~~~~~~~~~~~~~~~~~~~~~~
~~~~~~~~~~~~~~~~~~~~~~~~~~~~~~~~~~~~~~~~~~~~~~~~~~~~~~~~~~~~
~~~~~~~~~~~~~~~~~~~~~~~~~~~~~~~~~~~~~~~~~~~~~~~~~~~~~~~~~~~~
~~~~~~~~~~~~~~~~~~~~~~~~~~~~~~~~~~~~~~~~~~~~~~~~~~~~~~~~~~~~
~~~~~~~~~~~~~~~~~~~~~~~~~~~~~~~~~~~~~~~~~~~~~~~~~~~~~~~~~~~~
~~~~~~~~~~~~~~~~~~AGGCAGAGAGAACATCCATTCATTGTTACTGAGCCTGGTGAA
CTTGCAAGAGGGAAAAAAAACGGATTGGACTATCTATTTGATCTCTATGAACAGTGTGGG
AAATTTCTGCTGGATGTGCAACATATTGCGAAGGAGAGGGGAGAAAAATGTCCTACA~~~
~~~~~~~~~~~~AAGGTCACAAATCAGGTATTTCGACATGCAAAGCATTCAGGCGCCGGT
TATATCAACAAGCCAAAAATGAGACATTATGTGCACTGTTATGCCCTGCATTGCCTGGAT
GTTGAACAATCCAACCGTCTGAGAAGAGCATACAAGGAACGAGGGGAA~~~~~~~~~~~~
~~~AACGTTGGAGCGTGGAGGCAGGCCTGTTATTATCCTCTTGTGGCCATGGCCAAAGAT
AATGGC~~~TGGGACATTGAGGGTGTGTTTAACAAGCATGAAAAACTGCGAATTTGGTAT
GTTCCTACAAAATTACGCCAGCTCTGT~~~~~~~~~~~~~~~~~~~~~~~~~~~~~~~~~
~~~~~~~~~~~~~~~~~~
>Picea_abies_NDLY
~~~~~~~~~~~~~~~~~~~~~~~~~~~~~~~~~~~~~~~~~~~~~~~~~~~~~~ATGACG
GAGATGGGKTTCACTGCCAAC~~~~~~ACCCTTGTCAATATGACAGAAGAAGAGATTGAA
GATTTGATG~~~AAGACCTTGGTAGAAATC~~~TATCATATG~~~~~~~~~GATCTGCTT
ATAGGGGAGAGATATGGAATAAAATCTGCCATAAGA~~~~~~~~~~~~~~~~~~GCAGAA
AAGAAAAGATTG~~~~~~~~~~~~~~~~~~~~~~~~~~~~~~~~~~~~~~~~~~~~~~~~
~~~~~~~~~~~~~~~~~~~~~~~~~~~~~~~~~~~~~~~~~~~~~~~~~~~~~~~~~~~~
~~~~~~~~~~~~~~~~~~~~~~~~~~~~~~~~~~~~~~~~~~~~~~~~~~~~~~~~~~~~
~~~~~~~~~~~~~~~~~~~~~~~~~~~~~~~~~~~~~~~~~~~~~~~~~~~~~~~~~~~~
~~~~~~~~~~~~~~~~~~~~~~~~~~~~~~~~~~~~~~~~~~~~~~~~~~~~~~~~~~~~
~~~~~~~~~~~~~~~~~~~~~~~~~~~~~~~~~~~~~~~~~~~~~~~~~~~~~~~~~~~~
~~~~~~~~~~~~~~~~~~~~~~~~~~~~~~~~~~~~~~~~~~~~~~~~~~~~~~~~~~~~
~~~~~~~~~~~~~~~~~~~~~~~~~~~~~~~~~~~~~~~~~~~~~~~~~~~~~~~~~~~~
~~~~~~~~~~~~~~~~~~~~~~~~~~~~~~~~~~~~~~~~~~~~~~~~~~~~~~~~~~~~
~~~~~~~~~~~~~~~~~~AGGCCTAGAGAGCATCCTTTCATTGTCACTGAACCAGGAGAA
CTGGCGAGAGGAAAGAAAAATGGTCTAGACTATCTCTTTGATCTCTATGAGCAGTGTGGG
AAATTTTTATTAGAAGTACAAAGGATTGCTAAGGAGAAGGGAGAAAAATGCCCAACA~~~
~~~~~~~~~~~~AAGGTTACAAATCAAGTGTTTCGTCATGCCAAGCACAATGGTGCTGTC
TACATAAACAAACCTAAAATGCGACATTATGTTCATTGCTATGCTCTGCATTGCTTGGAC
AGTGAGCAATCCAATCACCTCAGAAGATTATACAAGGAGAGGGGGGAA~~~~~~~~~~~~
~~~AATGTTGGTGCCTGGCGACAGGCCTGTTACTATCCCCTGGTAGCCATAGCTAGAGAG
AATAAT~~~TGGGATATTGAGGGCATTTTTAATAGGAACGAAAAGCTTAAGATTTGGTAT
GTTCCCACAAAACTTAGGCAACTGTGT~~~~~~~~~~~~~~~~~~~~~~~~~~~~~~~~~
~~~~~~~~~~~~~~~~~~
>Picea_sitchensis_LFY
~~~~~~~~~~~~~~~~~~~~~~~~~~~~~~~~~~~~~~~~~~~~~~~~~~~~~~~~~~~~
~~~~~~~~~~~~~~~~~~~~~~~~~~~~~~~~~~~~~~~~~~~~~~~~~~~~~~~~~~~~
~~~~~~~~~~~~~~~~~~~~~~~~~~~~~~~~~~~~~~~~~~~~~~~~~~~~~~~~~~~~
~~~~~~~~~~~~~~~~~~~~~~~~~~~~~~~~~~~~~~~~~~~~~~~~~~~~~~~~~~~~
~~~~~~~~~~~~~~~~~~~~~~~~~~~~~~~~~~~~~~~~~~~~~~~~~~~~~~~~~~~~
~~~~~~~~~~~~~~~~~~~~~~~~~~~~~~~~~~~~~~~~~~~~~~~~~~~~~~~~~~~~
~~~~~~~~~~~~~~~~~~~~~~~~~~~~~~~~~~~~~~~~~~~~~~~~~~~~~~~~~~~~
~~~~~~~~~~~~~~~~~~~~~~~~~~~~~~~~~~~~~~~~~~~~~~~~~~~~~~~~~~~~
~~~~~~~~~~~~~~~~~~~~~~~~~~~~~~~~~~~~~~~~~~~~~~~~~~~~~~~~~~~~
~~~~~~~~~~~~~~~~~~~~~~~~~~~~~~~~~~~~~~~~~~~~~~~~~~~~~~~~~~~~
~~~~~~~~~~~~~~~~~~~~~~~~~~~~~~~~~~~~~~~~~~~~~~~~~~~~~~~~~~~~
~~~~~~~~~~~~~~~~~~~~~~~~~~~~~~~~~~~~~~~~~~~~~~~~~~~~~~~~~~~~
~~~~~~~~~~~~~~~~~~~~~~~~~~~~~~~~~~~~~~~~~~~~~~~~~~~~~~~~~~~~
~~~~~~~~~~~~~~~~~~AGGCAGAGAGAACATCCATTCATTGTTACTGAGCCTGGTGAA
CTTGCAAGAGGGAAAAAAAACGGATTGGACTATCTATTTGATCTCTATGAACAGTGTGGG
AAATTTCTGCTGGATGTGCAACATATTGCGAAGGAGAGGGGAGAAAAATGTCCTACA~~~
~~~~~~~~~~~~AAGGTCACAAATCAGGTATTTCGACATGCAAAGCATTCAGGCGCCGGT
TATATCAACAAGCCAAAAATGAGACATTATGTGCACTGTTATGCCCTGCATTGCCTGGAT
GTTGAACAATCCAACCGTCTGAGAAGAGCATACAAGGAACGAGGGGAA~~~~~~~~~~~~
~~~AACGTTGGAGCCTGGAGGCAGGCCTGTTATTATCCTCTTGTGGCCATGGCCAAAGAT
AATGGC~~~TGGGACATTGAGGGTGTGTTTAACAAGCATGAAAAACTGCGAATTTGGTAT
GTTCCTACAAAATTACGCCAGCTCTGT~~~~~~~~~~~~~~~~~~~~~~~~~~~~~~~~~
~~~~~~~~~~~~~~~~~~
>Picea_sitchensis_NDLY
~~~~~~~~~~~~~~~~~~~~~~~~~~~~~~~~~~~~~~~~~~~~~~~~~~~~~~~~~~~~
~~~~~~~~~~~~~~~~~~~~~~~~~~~~~~~~~~~~~~~~~~~~~~~~~~~~~~~~~~~~
~~~~~~~~~~~~~~~~~~~~~~~~~~~~~~~~~~~~~~~~~~~~~~~~~~~~~~~~~~~~
~~~~~~~~~~~~~~~~~~~~~~~~~~~~~~~~~~~~~~~~~~~~~~~~~~~~~~~~~~~~
~~~~~~~~~~~~~~~~~~~~~~~~~~~~~~~~~~~~~~~~~~~~~~~~~~~~~~~~~~~~
~~~~~~~~~~~~~~~~~~~~~~~~~~~~~~~~~~~~~~~~~~~~~~~~~~~~~~~~~~~~
~~~~~~~~~~~~~~~~~~~~~~~~~~~~~~~~~~~~~~~~~~~~~~~~~~~~~~~~~~~~
~~~~~~~~~~~~~~~~~~~~~~~~~~~~~~~~~~~~~~~~~~~~~~~~~~~~~~~~~~~~
~~~~~~~~~~~~~~~~~~~~~~~~~~~~~~~~~~~~~~~~~~~~~~~~~~~~~~~~~~~~
~~~~~~~~~~~~~~~~~~~~~~~~~~~~~~~~~~~~~~~~~~~~~~~~~~~~~~~~~~~~
~~~~~~~~~~~~~~~~~~~~~~~~~~~~~~~~~~~~~~~~~~~~~~~~~~~~~~~~~~~~
~~~~~~~~~~~~~~~~~~~~~~~~~~~~~~~~~~~~~~~~~~~~~~~~~~~~~~~~~~~~
~~~~~~~~~~~~~~~~~~~~~~~~~~~~~~~~~~~~~~~~~~~~~~~~~~~~~~~~~~~~
~~~~~~~~~~~~~~~~~~AGGCCTAGAGAGCATCCTTTCATTGTCACTGAACCAGGAGAA
CTGGCGAGAGGGAAGAAAAATGGTCTAGACTATCTCTTTGATCTCTATGAGCAGTGTGGG
AAATTTTTATTAGAAGTACAAAGGATTGCTAAGGAAAAGGGAGAAAAATGCCCAACA~~~
~~~~~~~~~~~~AAGGTTACAAATCAAGTGTTTCGTCATGCCAAGCACAATGGTGCTGTC
TACATAAACAAACCTAAAATGCGACATTATGTTCATTGCTATGCTCTGCATTGCTTGGAC
AGTGAGCAATCCAATCACCTCAGAAGATTATACAAGGAGAGGGGGGAA~~~~~~~~~~~~
~~~AATGTTGGTGCCTGGCGCCAGGCCTGTTACTATCCCCTGGTAGCCATAGCTAGAGAG
AATAAT~~~TGGGATATTGAGGGCATTTTTAATAGGAACGAAAAGCTTAAGATTTGGTAT
GTTCCCACAAAACTTAGGCAACTGTGT~~~~~~~~~~~~~~~~~~~~~~~~~~~~~~~~~
~~~~~~~~~~~~~~~~~~
>Pilularia_globulifera_LFY
CTTCTAGAGGACCTCTTCAAAGACTATGGAGTTCGAGTAACCACCATAGTTAAGTTTCTG
GAGATGGGATTCACTGTCAGC~~~~~~ACTCTTGTGAATATGACGGAACAAGAAATCGAT
GACGTGATT~~~AAGACTATGACAGAAGGT~~~TTCCAAATA~~~~~~~~~GAGCTGCTG
GTTGGTGAAAAATATGGCTTGAAATCTGCTATTCGA~~~~~~~~~~~~~~~~~~GCCGAG
AAGAGACGCCAA~~~GAAGAGGAAGTTGAGCGTCAGCGTCTACAATTGCTT~~~TCCAAG
TCT~~~~~~AAGAAGCATAAA~~~~~~~~~~~~~~~TCAGATGAC~~~~~~~~~~~~~~~
~~~~~~~~~~~~~~~~~~~~~~~~~~~~~~~~~~~~~~~AGTGGCATGGTGGTGACTTCT
GCAGAGGGCACT~~~AGGGAGCAAAGAGGGGACAATGCCATG~~~ATGTTTCTTGATGCT
GGTGTCACC~~~~~~AATGGCCCT~~~~~~TTGAATCTGAACTCAAAAGAACATACC~~~
~~~CAACAAGATCACAGTCATGCG~~~~~~~~~CAATTTGGTCCTCCTGGCCTCCTGGCT
ATT~~~~~~~~~~~~CCAGAACCAAGTAGT~~~~~~~~~~~~GACAATGAGGGACGGAAA
TTAGCAAGAAAGAAACAAAAGCGGAGGCTA~~~TCTCGAGAACCT~~~GGTGAG~~~~~~
~~~~~~~~~~~~~~~~~~~~~~~~~~~~~~~~~GATGGG~~~~~~~~~~~~~~~~~~~~~
~~~~~~~~~~~~GATGACAGGACAAGGGAGCATCCTTTCATAGTGACGGAGCCTGGTGAA
GTGGCAAGGGGGAAGAAAAATGGCTTAGATTACCTCTTTGATCTCTATGAACAATGTGCA
AGGTTTTTAGATGAAGTGCAGCAAATATCACGAGAAAGGGGGGAAAAGTGCCCTACG~~~
~~~~~~~~~~~~AAGGTGACAAATCAAGTATTCCGACACGCCAAGCTCAAAGGTGCAAGC
TACATCAACAAACCGAAGATGAGGCACTATGTTCATTGCTATGCTTTACATTGCCTAGAC
AAGGAGAAATCTAACTTCTTGAGAAAGCTGTACAAGGAACGAGGGGAG~~~~~~~~~~~~
~~~AATGTGGGTGCATGGCGACAGGCATGTTACTATCCGTTGGTAGAGATGGCC~~~~~~
~~~~~~~~~~~~~~~~~~~~~~~~~~~~~~~~~~~~~~~~~~~~~~~~~~~~~~~~~~~~
~~~~~~~~~~~~~~~~~~~~~~~~~~~~~~~~~~~~~~~~~~~~~~~~~~~~~~~~~~~~
~~~~~~~~~~~~~~~~~~
>Pinus_armandii_LFY
TGTCTGGAGGAACTCTTCAGGAATTATGGTGTGAGATACATAACGCTGACCAAAATGGTG
GACATGGGTTTCACTGTGAAT~~~~~~ACACTGGTTAATATGACTGAACAAGAGCTGGAT
GATCTAGTC~~~AGGACCCTTGTTGAGATA~~~TACCGTGTT~~~~~~~~~GAGCTTCTG
GTTGGGGAGAAATATGGAATTAAATCTGCAATCAGA~~~~~~~~~~~~~~~~~~GCAGAA
AAGAGAAGGTTA~~~~~~~~~~~~~~~~~~~~~~~~~~~~~~~~~~~~~~~~~~~~~~~~
~~~~~~~~~~~~~~~~~~~~~~~~~~~~~~~~~~~~~~~~~~~~~~~~~~~~~~~~~~~~
~~~~~~~~~~~~~~~~~~~~~~~~~~~~~~~~~~~~~~~~~~~~~~~~~~~~~~~~~~~~
~~~~~~~~~~~~~~~~~~~~~~~~~~~~~~~~~~~~~~~~~~~~~~~~~~~~~~~~~~~~
~~~~~~~~~~~~~~~~~~~~~~~~~~~~~~~~~~~~~~~~~~~~~~~~~~~~~~~~~~~~
~~~~~~~~~~~~~~~~~~~~~~~~~~~~~~~~~~~~~~~~~~~~~~~~~~~~~~~~~~~~
~~~~~~~~~~~~~~~~~~~~~~~~~~~~~~~~~~~~~~~~~~~~~~~~~~~~~~~~~~~~
~~~~~~~~~~~~~~~~~~~~~~~~~~~~~~~~~~~~~~~~~~~~~~~~~~~~~~~~~~~~
~~~~~~~~~~~~~~~~~~~~~~~~~~~~~~~~~~~~~~~~~~~~~~~~~~~~~~~~~~~~
~~~~~~~~~~~~~~~~~~AGACAGAGAGAACATCCTTTCATTGTTACTGAGCCCGGTGAA
CTTGCAAGAGGGAAAAAGAATGGATTAGACTATCTCTTTGATCTTTATGAACAGTGTGGG
AAATTTCTGCTGGATGTGCAACATATTGCGAAGGAGAGGGGAGAAAAATGTCCTACC~~~
~~~~~~~~~~~~AAGGTCACAAATCAAGTATTTCGACATGCTAAGCATTCAGGCGCAGGT
TATATCAACAAGCCAAAAATGAGACATTATGTGCACTGCTATGCCTTGCACTGCCTGGAC
GTTGAACAATCCAACCGTCTGAGAAGAGCATACAAGGAACGAGGGGAA~~~~~~~~~~~~
~~~AACGTTGGAGCGTGGAGGCAGGCCTGTTATTACCCTCTTGTGGCCATGGCCAAAGAT
AATGGT~~~TGGGACATTGAGGGTGTGTTTAACAAGCATGAAAAACTGCGAATTTGGTAT
GTTCCCACAAAATTACGTCAGCTGTGT~~~~~~~~~~~~~~~~~~~~~~~~~~~~~~~~~
~~~~~~~~~~~~~~~~~~
>Pinus_armandii_NDLY
TCCCTTGAAGATCTGTTTAAAGAGTATGGAGTTCGGTACTTAACTCTTGCCAAGATGACC
GAGATGGGCTTCACTGCCAAC~~~~~~ACCCTTGTCAATATGACAGAGGAAGAGATTGAA
GATTTAATG~~~AAGACCCTGGTAGAACTC~~~TATCATATG~~~~~~~~~GATCTTCTT
ATAGGGGAGAGATATGGAATTAAATCTGCCATAAGA~~~~~~~~~~~~~~~~~~GCAGAG
AAGAAAAGATTG~~~~~~~~~~~~~~~~~~~~~~~~~~~~~~~~~~~~~~~~~~~~~~~~
~~~~~~~~~~~~~~~~~~~~~~~~~~~~~~~~~~~~~~~~~~~~~~~~~~~~~~~~~~~~
~~~~~~~~~~~~~~~~~~~~~~~~~~~~~~~~~~~~~~~~~~~~~~~~~~~~~~~~~~~~
~~~~~~~~~~~~~~~~~~~~~~~~~~~~~~~~~~~~~~~~~~~~~~~~~~~~~~~~~~~~
~~~~~~~~~~~~~~~~~~~~~~~~~~~~~~~~~~~~~~~~~~~~~~~~~~~~~~~~~~~~
~~~~~~~~~~~~~~~~~~~~~~~~~~~~~~~~~~~~~~~~~~~~~~~~~~~~~~~~~~~~
~~~~~~~~~~~~~~~~~~~~~~~~~~~~~~~~~~~~~~~~~~~~~~~~~~~~~~~~~~~~
~~~~~~~~~~~~~~~~~~~~~~~~~~~~~~~~~~~~~~~~~~~~~~~~~~~~~~~~~~~~
~~~~~~~~~~~~~~~~~~~~~~~~~~~~~~~~~~~~~~~~~~~~~~~~~~~~~~~~~~~~
~~~~~~~~~~~~~~~~~~AGACCTAGAGAGCATCCTTTCATTGTCACTGAACCAGGAGAA
CTGGCAAGAGGGAAGAAAAACGGTCTGGATTATCTCTTTGATCTCTATGAGCAGTGTGGG
AAATTTTTATTAGAAGTACAAAGGATTGCTAAGGAAAAGGGAGAAAAATGCCCAACA~~~
~~~~~~~~~~~~AAGGTTACAAATCAAGTGTTCCGTCATGCCAAGCACAATGGTGCTGTC
TACATAAACAAACCTAAAATGCGACATTATGTTCATTGTTATGCTCTGCATTGCTTGGAC
AGTGAGCAATCCAATCACCTCAGAAGAATATACAAGGAGAGGGGAGAA~~~~~~~~~~~~
~~~AATGTTGGGGCCTGGCGACAGGCCTGTTACTATCCCCTGGTAGCCATAGCCAGAGAG
AATAAT~~~TGGGATATTGAGGGCATTTTTAATAGGAACGAAAAGCTTAAGATTTGGTAT
GTTCCCACAAAGCTTAGGCAACTGTGT~~~~~~~~~~~~~~~~~~~~~~~~~~~~~~~~~
~~~~~~~~~~~~~~~~~~
>Pinus_caribaea_LFY
TGCCTGGAAGAACTCTTCAGAAATTACGGCGTGAGATACATAACGCTGACCAAAATGGTA
GATATGGGATTCACTGTGAAC~~~~~~ACATTAGTCAACATGACTGAGCAAGAACTGGAT
GATCTAGTT~~~AGAACCCTTGTTGAAATA~~~TACCGTGTT~~~~~~~~~GAACTCCTG
GTTGGAGAGAAATACGGAATTAAATCCGCAATCAGG~~~~~~~~~~~~~~~~~~GCAGAA
AAGAGAAGATTG~~~~~~~~~~~~~~~~~~~~~~~~~~~~~~~~~~~~~~~~~~~~~~~~
~~~~~~~~~~~~~~~~~~~~~~~~~~~~~~~~~~~~~~~~~~~~~~~~~~~~~~~~~~~~
~~~~~~~~~~~~~~~~~~~~~~~~~~~~~~~~~~~~~~~~~~~~~~~~~~~~~~~~~~~~
~~~~~~~~~~~~~~~~~~~~~~~~~~~~~~~~~~~~~~~~~~~~~~~~~~~~~~~~~~~~
~~~~~~~~~~~~~~~~~~~~~~~~~~~~~~~~~~~~~~~~~~~~~~~~~~~~~~~~~~~~
~~~~~~~~~~~~~~~~~~~~~~~~~~~~~~~~~~~~~~~~~~~~~~~~~~~~~~~~~~~~
~~~~~~~~~~~~~~~~~~~~~~~~~~~~~~~~~~~~~~~~~~~~~~~~~~~~~~~~~~~~
~~~~~~~~~~~~~~~~~~~~~~~~~~~~~~~~~~~~~~~~~~~~~~~~~~~~~~~~~~~~
~~~~~~~~~~~~~~~~~~~~~~~~~~~~~~~~~~~~~~~~~~~~~~~~~~~~~~~~~~~~
~~~~~~~~~~~~~~~~~~AGACAGAGAGAACACCCCTTCATTGTTACTGAGCCTGGCGAA
CTTGCAAGGGGGAAGAAGAACGGATTAGACTACCTCTTTGATCTCTACGAGCAGTGCGGG
AAATTTCTGCTGGATGTGCAGCATATTGCGAAAGAGAGGGGAGAGAAGTGTCCTACG~~~
~~~~~~~~~~~~AAGGTAACAAATCAGGTATTTCGGCATGCGAAGCATTCGGGTGCAGGC
TACATCAACAAACCGAAAATGAGACATTATGTGCACTGTTATGCCCTACACTGCCTGGAC
ATTGAACAATCCAACCGTCTGAGAAGAGCATACAAGGAACGAGGAGAA~~~~~~~~~~~~
~~~AACGTTGGCGCGTGGAGGCAGGCCTGCTATTATCCTCTTGTGGCCATGGCCAAAGAT
AACGGC~~~TGGGACATTGAAGGTGTGTTTAACAAGCATGAGAAGCTGCGAATTTGGTAC
GTTCCTACAAAGTTACGTCAACTCTGT~~~~~~~~~~~~~~~~~~~~~~~~~~~~~~~~~
~~~~~~~~~~~~~~~~~~
>Pinus_radiata_LFY
TGCCTGGAGGAGCTCTTCAGGAATTACGGCGTGAGATACATAACGCTGACCAAAATGGTG
GACATGGGGTTCACTGTGAAC~~~~~~ACATTGGTTAATATGACTGAACAAGAGCTGGAT
GATCTAGTC~~~AGGACCCTTGTTGAGATA~~~TACCGTGTT~~~~~~~~~GAGCTCCTG
GTTGGGGAGAAATATGGAATTAAATCTGCAATCAGA~~~~~~~~~~~~~~~~~~GCAGAA
AAGAGAAGGTTG~~~~~~~~~~~~~~~~~~~~~~~~~~~~~~~~~~~~~~~~~~~~~~~~
~~~~~~~~~~~~~~~~~~~~~~~~~~~~~~~~~~~~~~~~~~~~~~~~~~~~~~~~~~~~
~~~~~~~~~~~~~~~~~~~~~~~~~~~~~~~~~~~~~~~~~~~~~~~~~~~~~~~~~~~~
~~~~~~~~~~~~~~~~~~~~~~~~~~~~~~~~~~~~~~~~~~~~~~~~~~~~~~~~~~~~
~~~~~~~~~~~~~~~~~~~~~~~~~~~~~~~~~~~~~~~~~~~~~~~~~~~~~~~~~~~~
~~~~~~~~~~~~~~~~~~~~~~~~~~~~~~~~~~~~~~~~~~~~~~~~~~~~~~~~~~~~
~~~~~~~~~~~~~~~~~~~~~~~~~~~~~~~~~~~~~~~~~~~~~~~~~~~~~~~~~~~~
~~~~~~~~~~~~~~~~~~~~~~~~~~~~~~~~~~~~~~~~~~~~~~~~~~~~~~~~~~~~
~~~~~~~~~~~~~~~~~~~~~~~~~~~~~~~~~~~~~~~~~~~~~~~~~~~~~~~~~~~~
~~~~~~~~~~~~~~~~~~AGACAGAGAGAACATCCTTTCATTGTTACTGAGCCCGGTGAA
CTTGCAAGAGGGAAAAAGAATGGGTTAGACTATCTCTTTGATCTTTATGAACAGTGCGGG
AAATTTCTGCTGGATGTGCAACATATTGCGAAGGAGAGGGGAGAAAAATGTCCTACG~~~
~~~~~~~~~~~~AAGGTAACAAATCAAGTATTTCGACATGCGAAGCATTCAGGCGCAGGT
TATATCAACAAACCAAAAATGAGACATTATGTGCACTGTTATGCCCTACACTGCCTGGAC
ATTGAACAATCCAACCGTCTGAGAAGAGCATACAAGGAACGAGGGGAA~~~~~~~~~~~~
~~~AACGTTGGAGCGTGGAGGCAGGCCTGCTATTATCCTCTTGTGGCCATGGCCAAAGAT
AATGGT~~~TGGGACATTGAGGGTGTGTTTAACAAGCATGAAAAACTGCGAATTTGGTAT
GTTCCCACAAAATTACGTCAGCTCTGT~~~~~~~~~~~~~~~~~~~~~~~~~~~~~~~~~
~~~~~~~~~~~~~~~~~~
>Pinus_radiata_NDLY
TCCCTTGAAGATCTGTTTAAAGAGTATGGAGTTCGATACGTAACTCTTGCCAAGATGACC
GAGATGGGCTTCACTGCCAAC~~~~~~ACCCTTGTCAATATGACAGAGGAAGAGATTGAA
GATTTGATG~~~AAGACCCTGGTAGAACTC~~~TATCATATG~~~~~~~~~GATCTTCTT
ATAGGGGAGAGATATGGAATTAAATCTGCCATAAGA~~~~~~~~~~~~~~~~~~GCAGAG
AAGAAAAGGTTG~~~~~~~~~~~~~~~~~~~~~~~~~~~~~~~~~~~~~~~~~~~~~~~~
~~~~~~~~~~~~~~~~~~~~~~~~~~~~~~~~~~~~~~~~~~~~~~~~~~~~~~~~~~~~
~~~~~~~~~~~~~~~~~~~~~~~~~~~~~~~~~~~~~~~~~~~~~~~~~~~~~~~~~~~~
~~~~~~~~~~~~~~~~~~~~~~~~~~~~~~~~~~~~~~~~~~~~~~~~~~~~~~~~~~~~
~~~~~~~~~~~~~~~~~~~~~~~~~~~~~~~~~~~~~~~~~~~~~~~~~~~~~~~~~~~~
~~~~~~~~~~~~~~~~~~~~~~~~~~~~~~~~~~~~~~~~~~~~~~~~~~~~~~~~~~~~
~~~~~~~~~~~~~~~~~~~~~~~~~~~~~~~~~~~~~~~~~~~~~~~~~~~~~~~~~~~~
~~~~~~~~~~~~~~~~~~~~~~~~~~~~~~~~~~~~~~~~~~~~~~~~~~~~~~~~~~~~
~~~~~~~~~~~~~~~~~~~~~~~~~~~~~~~~~~~~~~~~~~~~~~~~~~~~~~~~~~~~
~~~~~~~~~~~~~~~~~~AGGCCTAGAGAGCATCCTTTCATTGTCACGGAACCAGGAGAA
CTGGCAAGAGGGAAGAAAAATGGTCTGGATTATCTCTTTGATCTCTATGAGCAGTGTGGG
AAATTTTTATTAGAAGTACAAAGGATTGCTAAGGAAAAGGGAGAAAAATGCCCAACA~~~
~~~~~~~~~~~~AAGGTTACAAATCAAGTGTTCCGTCATGCCAAGCACAATGGTGCTGTC
TACATAAACAAACCTAAAATGCGACATTATGTTCATTGCTATGCTCTGCATTGCTTGGAC
AGTGAGCAATCCAATCACCTCAGAAGACTATACAAGGAGAGGGGAGAA~~~~~~~~~~~~
~~~AATGTTGGGGCCTGGCGCCAGGCCTGTTACTATCCCCTGGTAGCCATAGCCAGAGAG
AATAAT~~~TGGGATATTGAGGGCATTTTTAATAGGAACGAAAAGCTTAAGATTTGGTAT
GTTCCCACAAAACTTAGACAACTGTGT~~~~~~~~~~~~~~~~~~~~~~~~~~~~~~~~~
~~~~~~~~~~~~~~~~~~
>Pityrogramma_trifoliata_LFY1
CTGCTTGAAGACCTCTTTGAAGACTATGGTGTACGCAGCACTACTATTCTAAAGGTTATG
GAGATGGGGTTCACTGTCAAT~~~~~~ACTCTAGTGAACATGATGGAGCCAGAAATTGAT
GATGTCATC~~~AAGACAATGGTGGATGGG~~~TATCATATC~~~~~~~~~GAACTTTTG
GTCGGGGAGAAGTACGGCTTAAAGTCAGCAATCCGG~~~~~~~~~~~~~~~~~~GCGGAG
AGAAAGCGGCAA~~~GAAGAGGAAACGGAGCGGCAACGTTTGCAGGTGCTT~~~GCTAAA
AGTAGT~~~AAAAAGCACAAG~~~~~~~~~~~~~~~TCAGATGAT~~~~~~~~~~~~~~~
~~~~~~~~~~~~~~~~~~~~~~~~~~~~~~~~~~~~~~~AGTGGCCTTGTTGCTACTTCG
TTTGAAGGCGCT~~~CGAGAGCAAAGAGGGGACAACGGTATG~~~ATGTTTCCCGATGCT
GTTGCTCCC~~~~~~AATGGGCCC~~~~~~TTAAATCTCAATTCGAAAGAA~~~~~~~~~
~~~CAACAGGAGCACAGCCAAGCG~~~~~~~~~CTATTTGGGCCTCCAGGACTCCTAGCT
TTA~~~~~~~~~~~~CCAGAGCCAAGTAGC~~~~~~~~~~~~GACAATGAGGGTCGCAAA
TTAGCAAGGAAGAAACAAAAGAGGAGGCTT~~~TCTCGAGAACCT~~~GGTGAG~~~~~~
~~~~~~~~~~~~~~~~~~~~~~~~~~~~~~~~~GATGGG~~~~~~~~~~~~~~~~~~~~~
~~~~~~~~~~~~GATGACAGGACAAGGGAACATCCGTTTATAGTGACAGAGCCTGGTGAA
GTGGCAAGGGGAAAGAAGAACGGCTTAGATTATTTGTTTGATTTATATGAGCAGTGTGCA
AGGTTTTTAGATGAAGTGCAGCAGATGGCAAGAGAGAGGGGGGAAAAGTGCCCTACG~~~
~~~~~~~~~~~~AAGGTA~~~~~~~~~~~~~~~~~~~~~~~~~~~~~~~~~~~~~~~~~~
~~~~~~~~~~~~~~~~~~~~~~~~~~~~~~~~~~~~~~~~~~~~~~~~~~~~~~~~~~~~
~~~~~~~~~~~~~~~~~~~~~~~~~~~~~~~~~~~~~~~~~~~~~~~~~~~~~~~~~~~~
~~~~~~~~~~~~~~~~~~~~~~~~~~~~~~~~~~~~~~~~~~~~~~~~~~~~~~~~~~~~
~~~~~~~~~~~~~~~~~~~~~~~~~~~~~~~~~~~~~~~~~~~~~~~~~~~~~~~~~~~~
~~~~~~~~~~~~~~~~~~~~~~~~~~~~~~~~~~~~~~~~~~~~~~~~~~~~~~~~~~~~
~~~~~~~~~~~~~~~~~~
>Pityrogramma_trifoliata_LFY2
CTGCTTGAAGACCTCTTTGAAGACTATGGTGTACGCAGCACTACTATTCTAAAGGTTATG
GAGATGGGGTTTACTGTCAAT~~~~~~ACTTTAGTCAATATGATCGAACCAGAAATTGAT
GATGTCATC~~~AAGACAATGATGGATGGC~~~TATCATATT~~~~~~~~~GAACTTTTG
GTTGGGGAAAAGTATGGCTTAAAGTCTGCAATTCGG~~~~~~~~~~~~~~~~~~GCGGAG
AGAAAGCGACAA~~~GAAGAGGAAATGGAGCGGCAACGATTGCAGGTGCTT~~~GCTAAA
AGTAGT~~~AAAAAGCACAAG~~~~~~~~~~~~~~~TCAGATGAT~~~~~~~~~~~~~~~
~~~~~~~~~~~~~~~~~~~~~~~~~~~~~~~~~~~~~~~AGTGGCCTTGTTGCTACTTCG
TTTGAAGGCGCT~~~CGAGAGCAAAGAGGGGACAACGGTATG~~~ATGTTTCCCGATGCT
GTTGCTCCC~~~~~~AATGGGCCC~~~~~~TTAAATCTCAATTCGAAAGAA~~~~~~~~~
~~~CAACAGGAGCACAGCCAAGCG~~~~~~~~~CTATTTGGGCCTCCAGGACTCCTAGCT
TTA~~~~~~~~~~~~CCAGAGCCAAGTAGC~~~~~~~~~~~~GACAATGAGGGTCGCAAA
TTAGCAAGGAAGAAACAAAAGAGGAGGCTT~~~TCTCGAGAACCT~~~GGTGAG~~~~~~
~~~~~~~~~~~~~~~~~~~~~~~~~~~~~~~~~GATGGG~~~~~~~~~~~~~~~~~~~~~
~~~~~~~~~~~~GATGACAGGACAAGGGAACATCCGTTTATAGTGACAGAGCCTGGTGAA
GTGGCAAGGGGAAAGAAGAACGGCTTAGATTATTTGTTTGATTTATATGAGCAGTGTGCA
AGGTTTTTAGATGAAGTGCAGCAGATGGCAAGAGAG~~~~~~~~~~~~~~~~~~~~~~~~
~~~~~~~~~~~~~~~~~~~~~~~~~~~~~~~~~~~~~~~~~~~~~~~~~~~~~~~~~~~~
~~~~~~~~~~~~~~~~~~~~~~~~~~~~~~~~~~~~~~~~~~~~~~~~~~~~~~~~~~~~
~~~~~~~~~~~~~~~~~~~~~~~~~~~~~~~~~~~~~~~~~~~~~~~~~~~~~~~~~~~~
~~~~~~~~~~~~~~~~~~~~~~~~~~~~~~~~~~~~~~~~~~~~~~~~~~~~~~~~~~~~
~~~~~~~~~~~~~~~~~~~~~~~~~~~~~~~~~~~~~~~~~~~~~~~~~~~~~~~~~~~~
~~~~~~~~~~~~~~~~~~~~~~~~~~~~~~~~~~~~~~~~~~~~~~~~~~~~~~~~~~~~
~~~~~~~~~~~~~~~~~~
>Plagiogyria_japonica_LFY
CTACTAGAAGATCTCTTCAAAGACTATGGTGTGCGTACGGCCACCATAATCAAGGTTATG
GAAATGGGGTTTACTGTCAGC~~~~~~ACTCTAGTGAACATGATGGAACAAGAGATAGAT
GATGTGATC~~~AAGACCATGACAGAGGGC~~~TATCACATG~~~~~~~~~GAGCTCCTG
GTCGGGGAGAAGTATGGGCTGAAATCAGGGATCCGA~~~~~~~~~~~~~~~~~~GCTGAG
AAGAAGCGGCAG~~~GAGGAGGAGATGGAGCGGCAACGCTTGCAACTCCTT~~~GCCAAG
AGTGGC~~~AAGAAGCACAAA~~~~~~~~~~~~~~~TCAGATGAT~~~~~~~~~~~~~~~
~~~~~~~~~~~~~~~~~~~~~~~~~~~~~~~~~~~~~~~AGTGGCATGGTTGCAACTTCC
GTAGAGGGCACT~~~AGGGAGCAAAGAGGGGACAATGGTATG~~~ATGTTTCCCGATGCT
GTTGCCGCC~~~~~~AATGGCCCT~~~~~~TTGAATCTGAACTCAAAGGAACACGGC~~~
~~~CAACAAGAGCACAGTCATGCA~~~~~~~~~CAGTTTGGCCCTCCGGGGCTTCTGGCT
TTA~~~~~~~~~~~~CCCGAACCGAGTAGT~~~~~~~~~~~~GACAACGAGGGGCGGAAA
CTAGCAAGAAAGAAACAAAAGCGGAGGCTA~~~TCTCGAGAACCC~~~GGTGAG~~~~~~
~~~~~~~~~~~~~~~~~~~~~~~~~~~~~~~~~GATGGG~~~~~~~~~~~~~~~~~~~~~
~~~~~~~~~~~~GATGACAGGACAAGGGAACATCCTTTCATAGTGACAGAGCCTGGTGAA
GTTGCAAGGGGGAAGAAGAATGGCTTAGATTACCTTTTTGATCTCTATGAACAGTGTGCA
AGGTTCTTAGATGAAGTGCAGCAGATGTCAAGAGAAAGGGGGGAAAAGTGCCCTACG~~~
~~~~~~~~~~~~AAGGTGACGAACCAAGTGTTTCGACATGCCAAGCTTAAAGGTGCTAGC
TACATCAACAAACCAAAGATGAGACACTATGTACATTGCTATGCTTTGCATTGCCTAGAC
AAGGAGAAATCCAACTTCTTGAGAAAGTTGTTCAAAGAACGGGGGGAG~~~~~~~~~~~~
~~~AATGTGGGTGCGTGGCGGCAAGCTTGTTACTATCCGTTGGTAGACATGGCCAGAGAC
AATGGT~~~TGGGATATCGAAGGCGTGTTTGTCAGGAACGAGAAGCTCCGCATTTGGTAT
GTTCCCACGAAGCTCCGACAGCTCTGCCATGTGGAGAAGAGTAAAGATAGTGATAGTTGC
AGCTATGAA~~~~~~~~~
>Platycladus_orientalis_LFY
TGTTTGGAAGAACTTTTCAAGAATTATGGTGTGAGATGCATAACACTGAGCAAGATGGTT
GAAATGGGTTTCACTGCCAAC~~~~~~ACGTTGGTCAATCTGACTGAGCAAGAGCTGGAT
GATGTTGTT~~~AGGATCATGGCTGAAATA~~~TACAGCCTT~~~~~~~~~GATCTTCTT
GTTGGAGAGAAATATGGCATTAAATCTGCAGTTAGA~~~~~~~~~~~~~~~~~~GCAGAA
AGAAGAAGGCTT~~~~~~~~~~~~~~~~~~~~~~~~~~~~~~~~~~~~~~~~~~~~~~~~
~~~~~~~~~~~~~~~~~~~~~~~~~~~~~~~~~~~~~~~~~~~~~~~~~~~~~~~~~~~~
~~~~~~~~~~~~~~~~~~~~~~~~~~~~~~~~~~~~~~~~~~~~~~~~~~~~~~~~~~~~
~~~~~~~~~~~~~~~~~~~~~~~~~~~~~~~~~~~~~~~~~~~~~~~~~~~~~~~~~~~~
~~~~~~~~~~~~~~~~~~~~~~~~~~~~~~~~~~~~~~~~~~~~~~~~~~~~~~~~~~~~
~~~~~~~~~~~~~~~~~~~~~~~~~~~~~~~~~~~~~~~~~~~~~~~~~~~~~~~~~~~~
~~~~~~~~~~~~~~~~~~~~~~~~~~~~~~~~~~~~~~~~~~~~~~~~~~~~~~~~~~~~
~~~~~~~~~~~~~~~~~~~~~~~~~~~~~~~~~~~~~~~~~~~~~~~~~~~~~~~~~~~~
~~~~~~~~~~~~~~~~~~~~~~~~~~~~~~~~~~~~~~~~~~~~~~~~~~~~~~~~~~~~
~~~~~~~~~~~~~~~~~~AGGCAAAGAGAACACCCTTTTATTGTAACTGAGCCTGGAGAA
CTTGCAAGAGGAAAAAAGAATGGGCTTGACTATTTGTTTGATCTTTACGAACAGTGTGGC
AAGTTTCTGCTGGATGTTCAGCACATCGCAAAGGAAAGAGGGGAGAAATGCCCTACA~~~
~~~~~~~~~~~~AAGGTTACAAATCAGGTATTTAGGCATGCGAAGCACTCTGGTGCAGGT
TATATTAACAAGCCAAAGATGAGACACTACGTACACTGTTATGCCCTGCATTGCCTGGAT
GTTGAGCAGTCCAATCGTCTAAGGAGAAGCTACAAAGAACGAGGGGAG~~~~~~~~~~~~
~~~AATGTGGGAGCATGGAGGCAAGCGTGTTATAATCCCCTTGTGAACATGGCCAAAGAA
AATGGG~~~TGGGACATTGAGGGGGTTTTTAACAAG~~~~~~~~~~~~~~~~~~~~~~~~
~~~~~~~~~~~~~~~~~~~~~~~~~~~~~~~~~~~~~~~~~~~~~~~~~~~~~~~~~~~~
~~~~~~~~~~~~~~~~~~
>Platycladus_orientalis_NDLY
~~~~~~~~~~~~~~~~~~~~~~~~~~~~~~~~~~~~~~~~~~~~~ATGGCCAAGATGAAT
GAAATGGGTTTCACTGCTAAT~~~~~~ACTCTTATCAACATGACGGAGGAAGAGGTTGAT
GATTTGATG~~~AAAACCCTTGTTGAGATC~~~TACAGGATG~~~~~~~~~GATCTTCTT
TTGGGTGAGAGGTATGGGATAAAATCCGCCATTAGA~~~~~~~~~~~~~~~~~~GCTGAG
AAGAAGAGATTG~~~~~~~~~~~~~~~~~~~~~~~~~~~~~~~~~~~~~~~~~~~~~~~~
~~~~~~~~~~~~~~~~~~~~~~~~~~~~~~~~~~~~~~~~~~~~~~~~~~~~~~~~~~~~
~~~~~~~~~~~~~~~~~~~~~~~~~~~~~~~~~~~~~~~~~~~~~~~~~~~~~~~~~~~~
~~~~~~~~~~~~~~~~~~~~~~~~~~~~~~~~~~~~~~~~~~~~~~~~~~~~~~~~~~~~
~~~~~~~~~~~~~~~~~~~~~~~~~~~~~~~~~~~~~~~~~~~~~~~~~~~~~~~~~~~~
~~~~~~~~~~~~~~~~~~~~~~~~~~~~~~~~~~~~~~~~~~~~~~~~~~~~~~~~~~~~
~~~~~~~~~~~~~~~~~~~~~~~~~~~~~~~~~~~~~~~~~~~~~~~~~~~~~~~~~~~~
~~~~~~~~~~~~~~~~~~~~~~~~~~~~~~~~~~~~~~~~~~~~~~~~~~~~~~~~~~~~
~~~~~~~~~~~~~~~~~~~~~~~~~~~~~~~~~~~~~~~~~~~~~~~~~~~~~~~~~~~~
~~~~~~~~~~~~~~~~~~AGGCCCAGGGAGCATCCTTTCATTGTTACTGAACCAGGAGAA
CTAGCCAGGGGAAAGAAAAATGGCCTGGATTATCTGTTTGATCTCTATGAACAGTGTGGG
AAATTTTTATTAGAAGTCCAAAGAATTTCCAAGGAAAGGGGAGAGAAATGCCCAACT~~~
~~~~~~~~~~~~AAGGTAACAAATCAGGTATTTCGCCATGCAAAGTAYACTGGTGCAGTC
TACATAAACAAACCTAAAATGCGACATTATGTTCATTGCTATGCTCTACATTGTTTAGAC
AGCGAGCAATCCAATCACCTCAGAAGAATATACAAGGAGAGGGGAGAA~~~~~~~~~~~~
~~~AATGTTGGGGCCTGGCGCCAAGCCTGTTACTATCCTCTAGTAGCCATAGCCAGGGAA
AACAAT~~~TGGGACATAGAGGGTGTTTTTAATAGAAACGAAAAGCTAAAGATTTGGTAT
GTACCCACAAAACTAAGGCAA~~~~~~~~~~~~~~~~~~~~~~~~~~~~~~~~~~~~~~~
~~~~~~~~~~~~~~~~~~
>Pleopeltis_polypodioides_LFY
TTGTTGGAAGATCTTTTCAAAGAGTATGGTGTGCGTAGTACCACCATAATCAAGATCATG
GAGATGGGTTTCACCGTCAGC~~~~~~ACTCTTGTTAACATGATGGAGCAAGAGATAGAT
GATGTGATC~~~AAGACCATGATGGAGGGC~~~TATCACATG~~~~~~~~~GATCTCTTG
GTCGGGGAGAAATATGGGCTGAAATCTGCAATCCGA~~~~~~~~~~~~~~~~~~GCGGAA
AAGAAGCGTCAA~~~GAGGAGGACATGGAACGGCAACGCCTGCAACTAATT~~~GCCAAG
AATGGC~~~AAGAAGCACAAA~~~~~~~~~~~~~~~TCAGATGAC~~~~~~~~~~~~~~~
~~~~~~~~~~~~~~~~~~~~~~~~~~~~~~~~~~~~~~~AGTGGCATGGTTGCAACCTCA
GTAGAGGGCACA~~~AGGGAGCAAAGAGGGGAC~~~~~~~~~~~~~~~~~~~~~~~~~~~
~~~~~~~~~~~~~~~~~~~~~~~~~~~~~~~~~~~~~~~~~~~~~~~~~~~~~~~~~~~~
~~~~~~~~~~~~~~~~~~~~~~~~~~~~~~~~~~~~~~~~~~~~~~~~~~~~~~~~~~~~
~~~~~~~~~~~~~~~~~~~~~~~~~~~~~~~~~~~~~~~~~~~~~~~~~~~~~~~~~~~~
~~~~~~~~~~~~~~~~~~~~~~~~~~~~~~~~~~~~~~~~~~~~~~~~~~~~~~~~~~~~
~~~~~~~~~~~~~~~~~~~~~~~~~~~~~~~~~~~~~~~~~~~~~~~~~~~~~~~~~~~~
~~~~~~~~~~~~~~~~~~~~~~~~~~~~~~~~~~~~~~~~~~~~~~~~~~~~~~~~~~~~
~~~~~~~~~~~~~~~~~~~~~~~~~~~~~~~~~~~~~~~~~~~~~~~~~~~~~~~~~~~~
~~~~~~~~~~~~~~~~~~~~~~~~~~~~~~~~~~~~~~~~~~~~~~~~~~~~~~~~~~~~
~~~~~~~~~~~~~~~~~~~~~~~~~~~~~~~~~~~~~~~~~~~~~~~~~~~~~~~~~~~~
~~~~~~~~~~~~~~~~~~~~~~~~~~~~~~~~~~~~~~~~~~~~~~~~~~~~~~~~~~~~
~~~~~~~~~~~~~~~~~~~~~~~~~~~~~~~~~~~~~~~~~~~~~~~~~~~~~~~~~~~~
~~~~~~~~~~~~~~~~~~~~~~~~~~~~~~~~~~~~~~~~~~~~~~~~~~~~~~~~~~~~
~~~~~~~~~~~~~~~~~~~~~~~~~~~~~~~~~~~~~~~~~~~~~~~~~~~~~~~~~~~~
~~~~~~~~~~~~~~~~~~~~~~~~~~~~~~~~~~~~~~~~~~~~~~~~~~~~~~~~~~~~
~~~~~~~~~~~~~~~~~~
>Podocarpus_matudae_LFY
~~~~~~~~~~~~~~~~~~~~~~~~~~~~~~~~~~~~~~~~~~~~~~~~~~~~~~ATGGTG
GATATGGGTTTCACTGTGAAT~~~~~~ACTTTGGTGCATATGACTGAACATGAAGTGGAT
GATGTGGTC~~~AGGACCCTCGTTGATATT~~~TATCGTGTA~~~~~~~~~GATCTTCTT
GTTGGGGAGAAATATGGCATCAAGTCTGCAATTAGA~~~~~~~~~~~~~~~~~~GCTGAA
AGGAGAAGGCTT~~~~~~~~~~~~~~~~~~~~~~~~~~~~~~~~~~~~~~~~~~~~~~~~
~~~~~~~~~~~~~~~~~~~~~~~~~~~~~~~~~~~~~~~~~~~~~~~~~~~~~~~~~~~~
~~~~~~~~~~~~~~~~~~~~~~~~~~~~~~~~~~~~~~~~~~~~~~~~~~~~~~~~~~~~
~~~~~~~~~~~~~~~~~~~~~~~~~~~~~~~~~~~~~~~~~~~~~~~~~~~~~~~~~~~~
~~~~~~~~~~~~~~~~~~~~~~~~~~~~~~~~~~~~~~~~~~~~~~~~~~~~~~~~~~~~
~~~~~~~~~~~~~~~~~~~~~~~~~~~~~~~~~~~~~~~~~~~~~~~~~~~~~~~~~~~~
~~~~~~~~~~~~~~~~~~~~~~~~~~~~~~~~~~~~~~~~~~~~~~~~~~~~~~~~~~~~
~~~~~~~~~~~~~~~~~~~~~~~~~~~~~~~~~~~~~~~~~~~~~~~~~~~~~~~~~~~~
~~~~~~~~~~~~~~~~~~~~~~~~~~~~~~~~~~~~~~~~~~~~~~~~~~~~~~~~~~~~
~~~~~~~~~~~~~~~~~~AGGCAAAGAGAACACCCTTTCATTGTCACTGAGCCAGGAGAG
CTTGCTAGAGGGAAAAAGAATGGATTAGACTATCTCTTTGATCTTTATGAGCAGTGTGGC
AAGTTTCTACTTGAAGTGCAACATCTAGCAAAGGAAAGGGGTGAAAAATGCCCTACA~~~
~~~~~~~~~~~~AAGGTGACTAATCAGGTGTTTAGACATGCAAAACACTCTGGGGCTGGC
TACATTAATAAACCCAAAATGAGACATTATGTGCACTGTTATGCCTTGCATTGCCTAGAT
GTTGATCAGTCCAACCGTCTCAGAAGAGCATACAAAGAACGAGGGGAA~~~~~~~~~~~~
~~~AATGTAGGAGCATGGAGGCAGGCCTGTTATTATCCCCTCGTCACTATGGCCAAGGAA
AATGGC~~~TGGGACATTGAGGGAGTATTTAATAAACATGAAAAGCTTAGAATCTGGTAT
GTTCCTACCAAGTTAAGGCAACTCTGT~~~~~~~~~~~~~~~~~~~~~~~~~~~~~~~~~
~~~~~~~~~~~~~~~~~~
>Podocarpus_matudae_NDLY
~~~~~~~~~~~~~~~~~~~~~~~~~~~~~~~~~~~~~~~~~~~~~~~~~~~~~~~~~~~~
~~~~~~~~~~~~~~~~~~~~~~~~~~~~~~~~~~~~~~~~~~~~~~~~~~~~~~~~~~~~
~~~~~~~~~~~~~~~~~~~~~~~~~~~~~~~~~~~~~~~~~~~~~~~~~~~~~~~~~~~~
~~~~~~~~~~~~~~~~~~~~~~~~~~~~~~~~~~~~~~~~~~~~~~~~~~~~~~~~~~~~
~~~~~~~~~~~~~~~~~~~~~~~~~~~~~~~~~~~~~~~~~~~~~~~~~~~~~~~~~~~~
~~~~~~~~~~~~~~~~~~~~~~~~~~~~~~~~~~~~~~~~~~~~~~~~~~~~~~~~~~~~
~~~~~~~~~~~~~~~~~~~~~~~~~~~~~~~~~~~~~~~~~~~~~~~~~~~~~~~~~~~~
~~~~~~~~~~~~~~~~~~~~~~~~~~~~~~~~~~~~~~~~~~~~~~~~~~~~~~~~~~~~
~~~~~~~~~~~~~~~~~~~~~~~~~~~~~~~~~~~~~~~~~~~~~~~~~~~~~~~~~~~~
~~~~~~~~~~~~~~~~~~~~~~~~~~~~~~~~~~~~~~~~~~~~~~~~~~~~~~~~~~~~
~~~~~~~~~~~~~~~~~~~~~~~~~~~~~~~~~~~~~~~~~~~~~~~~~~~~~~~~~~~~
~~~~~~~~~~~~~~~~~~~~~~~~~~~~~~~~~~~~~~~~~~~~~~~~~~~~~~~~~~~~
~~~~~~~~~~~~~~~~~~~~~~~~~~~~~~~~~~~~~~~~~~~~~~~~~~~~~~~~~~~~
~~~~~~~~~~~~~~~~~~AGGCCTAGGGAACATCCATTCATTGTCACCGAACCAGGAGAA
CTTGCAAGAGGAAAGAAAAATGGCCTGGATTATCTATTTGATCTCTATGAGCAGTGTGGG
AAATTCTTGCTAGAAGTTCAAAGGAATGCCAAGGAAAGGGGAGAGAAATGCCCAACC~~~
~~~~~~~~~~~~AAGGTCACAAATCAAGTATTTCGTCATGCAAAGCACACAGGTGCAGTC
TACATAAACAAGCCTAAAATGCGACATTATGTTCATTGCTATGCCCTACACTGTTTGGAC
AGCGAGCAATCCAATCATCTCAGAAGAATATACAAGGAGAGAGGAGAA~~~~~~~~~~~~
~~~AATGTTGGAGCATGGCGACAAGCCTGTTACTATCCTCTTGTAGACATAGCTAGGGAA
AACAAT~~~TGGGACATAGAAGGTGTTTTCAATAGAAATGAAAAACTCAAGATTTGGTAT
GTCCCCACAAAACTCAGACAACTGTGT~~~~~~~~~~~~~~~~~~~~~~~~~~~~~~~~~
~~~~~~~~~~~~~~~~~~
>Polypodium_amorphum_LFY
CTACTGGAAGAGCTTTTCAAAGAGTATGGTGTGCGTAGTACCACCATAATCAAGATCATG
GAGATGGGTTTCACCGTCAGC~~~~~~ACCCTTGTTAACATGATGGAGCAAGAGATAGAT
GATGTGATC~~~AAGACCATGATGGAGGGT~~~TATCACATG~~~~~~~~~GATCTCTTG
GTCGGGGAGAAGTATGGGCTGAAATCTGCAATCCGA~~~~~~~~~~~~~~~~~~GCTGAA
AAAAAGCGTCAA~~~GAGGAGGACATGGAACGGCAACGCCTGCAACTACTT~~~GCGAAG
AATGGC~~~AAGAAGCACAAA~~~~~~~~~~~~~~~TCAGATGAC~~~~~~~~~~~~~~~
~~~~~~~~~~~~~~~~~~~~~~~~~~~~~~~~~~~~~~~AGTGGCATGGTTGCAACCTCA
GTAGAGGGCACT~~~AGGGAGCAAAGAGGGGATAATGGTATG~~~ATGTTTCCGGATGCT
GTCGCCCAC~~~~~~AATGGGCCC~~~~~~TTGAATCTGAACTCCAAGGAACACGCT~~~
~~~CAACAAGAGCATAGTCACGCT~~~~~~~~~CAGTTTGGGCCTCCTGGGCTTTTGGCC
TTA~~~~~~~~~~~~CCTGAACCGAGTAGT~~~~~~~~~~~~GACAATGAGGGGCGTAAA
TCAGCAAGGAAAAAGCAAAAGCGGAGATTG~~~TCGCGAGAACCT~~~GGTGAG~~~~~~
~~~~~~~~~~~~~~~~~~~~~~~~~~~~~~~~~GATGGG~~~~~~~~~~~~~~~~~~~~~
~~~~~~~~~~~~GATGACAGGACAAGGGAGCATCCATTCATAGTTACAGAGCCCGGAGAA
GTGGCAAGGGGAAAGAAGAATGGCTTAGATTACCTGTTTGATTTGTATGAGCAGTGCGCA
AGGTTTCTAGATGAAGTGCAGCAGATGTCAAGAGAAAGGGGCGAGAAATGCCCTACG~~~
~~~~~~~~~~~~AAGGTAACCAATCAAGTTTTTCGACATGCCAAGCTCAAAGGCGCTAGC
TATATCAACAAACCAAAGATGCGACACTATGTACATTGCTATGCTCTGCATTGCCTCGAC
AAGGAGAAATCCAACCTACTGAGGAAGATATTTAAGGAACGGGGAGAA~~~~~~~~~~~~
~~~AATGTAGGGGCTTGGCGGCAAGCTTGCTATTATCCTCTGGTGGACATGGCTAGGGAC
AATGGC~~~TGGGATATAGAAGGCGTTTTCGTGAGGAACGAGAAGCTGCGCATTTGGTAC
GTTCCCACAAAGCTTCGCCAGCTCTGTCATTTAGAGAAGAGTAAGGACAGCGATAGCTGC
AGCTATGAA~~~~~~~~~
>Polypodium_glycyrrhiza_LFY
CTACTGGAAGAGCTTTTCAAAGAGTATGGTGTGCGTAGTACCACCATAATCAAGATCATG
GAGATGGGTTTCACCGTCAGC~~~~~~ACTCTTGTTAACATGATGGAGCAAGAGATAGAT
GATGTGATC~~~AAGACCATGATGGAGGGT~~~TATCACATG~~~~~~~~~GATCTCTTG
GTCGGGGAGAAGTATGGGCTGAAATCTGCAATCCGA~~~~~~~~~~~~~~~~~~GCTGAA
AAAAAGCGTCAA~~~GAGGAGGACATGGAACGGCAACGCCTGCAACTACTT~~~GCCAAG
AATGGC~~~AAGAAGCACAAA~~~~~~~~~~~~~~~TCAGATGAC~~~~~~~~~~~~~~~
~~~~~~~~~~~~~~~~~~~~~~~~~~~~~~~~~~~~~~~AGTGGCATGGTTGCAACCTCA
GTAGAGGGCACT~~~AGGGAGCAAAGAGGGGATAATGGTATG~~~ATGTTTCCGGATGCT
GTCGCCCAC~~~~~~AATGGGCCC~~~~~~TTGAATCTGAACTCCAAGGAACACGCT~~~
~~~CAACAAGAGCATAGTCACGCA~~~~~~~~~CAGTTTGGGCCTCCTGGGCTTTTGGCT
TTA~~~~~~~~~~~~CCTGAACCGAGTAGT~~~~~~~~~~~~GACAATGAGGGGCGTAAA
TCAGCAAGGAAAAAGCAAAAGCGGAGATTG~~~TCACGAGAACCT~~~GGTGAG~~~~~~
~~~~~~~~~~~~~~~~~~~~~~~~~~~~~~~~~GATGGG~~~~~~~~~~~~~~~~~~~~~
~~~~~~~~~~~~GATGACAGGACAAGGGAGCATCCATTCATAGTTACAGAGCCTGGAGAA
GTGGCAAGGGGAAAGAAGAATGGCTTAGATTACCTTTTTGATTTGTATGAGCAGTGTGCA
AGGTTTCTAGATGAAGTGCAGCAGATGTCAAGAGAAAGGGGCGAGAAATGCCCTACG~~~
~~~~~~~~~~~~AAGGTAACGAATCAAGTTTTTCGACATGCCAAGCTCAAAGGCGCTAGC
TATATCAACAAACCAAAGATGCGACACTATGTACATTGCTATGCTCTGCATTGCCTCGAC
AAGGAGAAATCCAACCTACTGAGGAAGATATTTAAGGAACGGGGAGAA~~~~~~~~~~~~
~~~AATGTAGGGGCTTGGCGGCAAGCTTGCTATTATCCTCTGGTGGACATGGCTAGGGAC
AATGGC~~~TGGGATATAGAAGGCGTTTTCGTGAGGAACGAGAAACTGCGCATTTGGTAT
GTTCCCACAAAGCTTCGCCAGCTCTGTCATTTAGAGAAGAGTAAGGACAGCGATAGTTGC
AGCTATGAA~~~~~~~~~
>Polypodium_hesperium_LFY1
CTACTGGAAGAGCTTTTCAAAGAGTATGGTGTGCGTAGTACCACCATAATCAAGATCATG
GAGATGGGTTTCACCGTCAGC~~~~~~ACTCTTGTTAACATGATGGAGCAAGAGATAGAT
GATGTGATC~~~AAGACCATGATGGAGGGT~~~TATCACATG~~~~~~~~~GATCTCTTG
GTCGGGGAGAAGTATGGGCTGAAATCTGCAATCCGA~~~~~~~~~~~~~~~~~~GCTGAA
AAAAAGCGTCAA~~~GAGGAGGACATGGAACGGCAACGCCTGCAACTACTT~~~GCCAAG
AATGGC~~~AAGAAGCACAAA~~~~~~~~~~~~~~~TCAGATGAC~~~~~~~~~~~~~~~
~~~~~~~~~~~~~~~~~~~~~~~~~~~~~~~~~~~~~~~AGTGGCATGGTTGCAACCTCA
GTAGAGGGCACT~~~AGGGAGCAAAGAGGGGATAATGGTATG~~~ATGTTTCCGGATGCT
GTCGCCCAC~~~~~~AATGGGCCC~~~~~~TTGAATCTGAACTCCAAGGAACACGCT~~~
~~~CAACAAGAGCATAGTCACGCA~~~~~~~~~CAGTTTGGGCCTCCTGGGCTTTTGGCT
TTA~~~~~~~~~~~~CCTGAACCGAGTAGT~~~~~~~~~~~~GACAATGAGGGGCGTAAA
TCAGCAAGGAAAAAGCAAAAGCGGAGATTG~~~TCGCGAGAACCT~~~GGTGAG~~~~~~
~~~~~~~~~~~~~~~~~~~~~~~~~~~~~~~~~GATGGG~~~~~~~~~~~~~~~~~~~~~
~~~~~~~~~~~~GATGACAGGACAAGGGAGCATCCATTCATAGTTACAGAGCCCGGAGAA
GTGGCAAGGGGAAAGAAGAATGGCTTAGATTACCTGTTTGATTTGTATGAGCAGTGCGCA
AGGTTTCTAGATGAAGTGCAGCAGATGTCAAGAGAAAGGGGCGAGAAATGCCCTACG~~~
~~~~~~~~~~~~AAGGTAACCAATCAAGTTTTTCGACATGCCAAGCTCAAAGGCGCTAGC
TATATCAACAAACCAAAGATGCGACACTATGTACATTGCTATGCTCTGCATTGCCTCGAC
AAGGAGAAATCCAACCTACTGAGGAAGATATTTAAGGAACGGGGAGAA~~~~~~~~~~~~
~~~AATGTAGGGGCTTGGCGGCAAGCTTGCTATTATCCTCTGGTGGACATGGCTAGGGAC
AATGGC~~~TGGGATATAGAAGGCGTTTTCGTGAGGAACGAGAAGCTGCGCATTTGGTAC
GTTCCCACAAAGCTTCGCCAGCTCTGTCATTTAGAGAAGAGTAAGGACAGCGATAGTTGC
AGCTATGAA~~~~~~~~~
>Polypodium_hesperium_LFY2
CTACTGGAAGAGCTTTTCAAAGAGTATGGTGTGCGTAGTACCACCATAATCAAGATCATG
GAGATGGGTTTCACCGTCAGC~~~~~~ACTCTTGTTAACATGATGGAGCAAGAGATAGAT
GATGTGATC~~~AAGACCATGATGGAGGGT~~~TATCACATG~~~~~~~~~GATCTCTTG
GTCGGGGAGAAGTATGGGCTGAAATCTGCAATCCGA~~~~~~~~~~~~~~~~~~GCTGAA
AAAAAGCGTCAA~~~GAGGAGGACATGGAACGGCAACGCCTGCAACTACTT~~~GCCAAG
AATGGC~~~AAGAAGCACAAA~~~~~~~~~~~~~~~TCAGATGAC~~~~~~~~~~~~~~~
~~~~~~~~~~~~~~~~~~~~~~~~~~~~~~~~~~~~~~~AGTGGCATGGTTGCAACCTCA
GTAGAGGGCACT~~~AGGGAGCAAAGAGGGGATAATGGTATG~~~ATGTTTCCGGATGCT
GTCGCCCAC~~~~~~AATGGGCCC~~~~~~TTGAATCTGAACTCCAAGGAACACGCT~~~
~~~CAACAAGAGCATAGTCACGCA~~~~~~~~~CAGTTTGGGCCTCCTGGGCTTTTGGCT
TTA~~~~~~~~~~~~CCTGAACCGAGTAGT~~~~~~~~~~~~GACAATGAGGGGCGTAAA
TCAGCAAGGAAAAAGCAAAAGCGGAGATTG~~~TCACGAGAACCT~~~GGTGAG~~~~~~
~~~~~~~~~~~~~~~~~~~~~~~~~~~~~~~~~GATGGG~~~~~~~~~~~~~~~~~~~~~
~~~~~~~~~~~~GATGACAGGACAAGGGAGCATCCATTCATAGTTACAGAGCCCGGAGAA
GTGGCAAGGGGAAAGAAGAATGGCTTAGATTACCTTTTTGATTTGTATGAGCAGTGTGCA
AGGTTTCTAGATGAAGTGCAGCAGATGTCAAGAGAAAGGGGCGAGAAATGCCCTACG~~~
~~~~~~~~~~~~AAGGTAACGAATCAAGTTTTTCGACATGCCAAGCTCAAAGGCGCTAGC
TATATCAACAAACCAAAGATGCGACACTATGTACATTGCTATGCTCTGCATTGCCTCGAC
AAGGAGAAATCCAACCTACTGAGGAAGATATTTAAGGAACGGGGAGAA~~~~~~~~~~~~
~~~AATGTAGGGGCTTGGCGGCAAGCTTGCTATTATCCTCTGGTGGACATGGCTAGGGAC
AATGGC~~~TGGGATATAGAAGGCGTTTTCGTGAGGAACGAGAAGCTGCGCATTTGGTAC
GTTCCCACAAAGCTTCGCCAGCTCTGTCATTTAGAGAAGAGTAAGGACAGCGATAGTTGC
AGCTATGAA~~~~~~~~~
>Polypodium_hesperium_LFY3
CTACTGGAAGAGCTTTTCAAAGAGTATGGTGTGCGTAGTACCACCATAATCAAGATCATG
GAGATGGGTTTCACCGTCAGC~~~~~~ACTCTTGTTAACATGATGGAGCAAGAGATAGAT
GATGTGATC~~~AAGACCATGATGGAGGGT~~~TATCACATG~~~~~~~~~GATCTCTTG
GTCGGGGAGAAGTATGGGCTGAAATCTGCAATCCGA~~~~~~~~~~~~~~~~~~GCTGAA
AAAAAGCGTCAA~~~GAGGAGGACATGGAACGGCAACGCCTGCAACTACTT~~~GCCAAG
AATGGC~~~AAGAAGCACAAA~~~~~~~~~~~~~~~TCAGATGAC~~~~~~~~~~~~~~~
~~~~~~~~~~~~~~~~~~~~~~~~~~~~~~~~~~~~~~~AGTGGCATGGTTGCAACCTCA
GTAGAGGGCACT~~~AGGGAGCAAAGAGGGGATAATGGTATG~~~ATGTTTCCGGATGCT
GTCGCCCAC~~~~~~AATGGGCCC~~~~~~TTGAATCTGAACTCCAAGGAACACGCT~~~
~~~CAACAAGAGCATAGTCACGCA~~~~~~~~~CAGTTTGGGCCTCCTGGGCTTTTGGCT
TTA~~~~~~~~~~~~CCTGAACCGAGTAGT~~~~~~~~~~~~GACAATGAGGGGCGTAAA
TCAGCAAGGAAAAAGCAAAAGCGGAGATTG~~~TCGCGAGAACCT~~~GGTGAG~~~~~~
~~~~~~~~~~~~~~~~~~~~~~~~~~~~~~~~~GATGGG~~~~~~~~~~~~~~~~~~~~~
~~~~~~~~~~~~GATGACAGGACAAGGGAGCATCCATTCATAGTTACAGAGCCCGGAGAA
GTGGCAAGGGGAAAGAAGAATGGCTTAGATTACCTGTTTGATTTGTATGAGCAGTGCGCA
AGGTTTCTAGATGAAGTGCAGCAGATGTCAAGAGAAAGGGGCGAGAAATGCCCTACG~~~
~~~~~~~~~~~~AAGGTAACCAATCAAGTTTTTCGACATGCCAAGCTCAAAGGCGCTAGC
TATATCAACAAACCAAAGATGCGACACTATGTACATTGCTATGCTCTGCATTGCCTCGAC
AAGGAGAAATCCAACCTACTGAGGAAGATATTTAAGGAACGGGGAGAA~~~~~~~~~~~~
~~~AATGTAGGGGCTTGGCGGCAAGCTTGCTATTATCCTCTGGTGGACATGGCTAGGGAC
AATGGC~~~TGGGATATAGAAGGCGTTTTCGTGAGGAACGAGAAGCTGCGCATTTGGTAC
GTTCCCACAAAGCTTCGCCAGCTCTGTCATTTAGAGAAGAGTAAGGACAGCGATAGTTGC
AGCTATGAA~~~~~~~~~
>Polypodium_plectolens_LFY1
CTACTGGAAGAGCTTTTCAAAGAGTATGGTGTGCGTAGTACCACCATAATCAAGATCATG
GAGATGGGTTTCACCGTCAGC~~~~~~ACTCTTGTTAACATGATGGAGCAAGAGATAGAT
GATGTGATC~~~AAGACCATGATGGAGGGT~~~TATCACATG~~~~~~~~~GATCTCTTG
GTTGGGGAGAAGTATGGGCTGAAATCTGCAATTCGA~~~~~~~~~~~~~~~~~~GCTGAA
AAGAAGCGTCAA~~~GAGGAGGACATGGAACGGCAACGCCTGCAACTACTT~~~GCCAAG
AATGGC~~~AAGAAACACAAA~~~~~~~~~~~~~~~TCAGATGAC~~~~~~~~~~~~~~~
~~~~~~~~~~~~~~~~~~~~~~~~~~~~~~~~~~~~~~~AGTGGCATGGTTGCAACCTCA
GTAGAGGGCACT~~~AGGGAGCAAAGAGGGGATAATGGTATG~~~ATGTTTCCGGATGCT
GTCGCCCAC~~~~~~AATGGGCCC~~~~~~TTGAATCTGAACTCCAAGGAACATGCT~~~
~~~CAACAAGAGCATAGTCATGCA~~~~~~~~~CAGTTTGGGCCTCCTGGGCTTTTGGCT
TTA~~~~~~~~~~~~CCTGAACCGAGTAGT~~~~~~~~~~~~GACAATGAGGGGCGTAAA
TCAGCAAGGAAAAAGCAAAAGCGGAGATTA~~~TCACGAGAACCT~~~GGTGAG~~~~~~
~~~~~~~~~~~~~~~~~~~~~~~~~~~~~~~~~GATGGG~~~~~~~~~~~~~~~~~~~~~
~~~~~~~~~~~~GATGACAGGACAAGGGAGCATCCATTCATAGTTACAGAGCCCGGAGAA
GTGGCAAGGGGAAAGAAGAATGGCTTAGATTACCTGTTTGATTTGTATGAGCAGTGTGCA
AGGTTTCTAGATGAAGTGCAGCAGATGTCAAGAGAAAGGGGCGAAAAATGCCCTACG~~~
~~~~~~~~~~~~AAGGTGACCAATCAAGTTTTTCGACATGCCAAGCTCAAAGGCGCTAGC
TATATCAACAAACCAAAGATGCGACACTATGTACATTGCTATGCTCTGCATTGCCTTGAC
AAGGAGAAATCCAACCTACTGAGGAAGATCTTTAAGGAACGGGGAGAA~~~~~~~~~~~~
~~~AATGTAGGGGCTTGGCGGCAAGCTTGCTATTATCCTCTGGTGGACATGGCTAGGGAC
AATGGC~~~TGGGATATAGAAGGCGTTTTTGTGAGGAACGAGAAGCTGCGCATTTGGTAT
GTTCCCACAAAGCTTCGCCAGCTGTGTCATTTAGAGAAGAGTAAGGACAGTGATAGTTGC
AGCTATGAA~~~~~~~~~
>Polypodium_plectolens_LFY2
CTACTGGAAGAGCTTTTCAAAGAGTATGGTGTGCGTAGTACCACCATAATCAAGATCATG
GAGATGGGTTTCACCGTCAGC~~~~~~ACTCTTGTTAACATGATGGAGCAAGAGATAGAT
GATGTGATC~~~AAGACCATGATGGAGGGT~~~TATCACATG~~~~~~~~~GATCTCTTG
GTTGGGGAGAAGTATGGGCTGAAATCTGCAATTCGA~~~~~~~~~~~~~~~~~~GCTGAA
AAGAAGCGTCAA~~~GAGGAGGACATGGAACGGCAACGCCTGCAACTACTT~~~GCCAAG
AATGGC~~~AAGAAACACAAA~~~~~~~~~~~~~~~TCAGATGAC~~~~~~~~~~~~~~~
~~~~~~~~~~~~~~~~~~~~~~~~~~~~~~~~~~~~~~~AGTGGCATGGTTGCAACCTCA
GTAGAGGGCACT~~~AGGGAGCAAAGAGGGGATAATGGTATG~~~ATGTTTCCGGATGCT
GTCGCCCAC~~~~~~AATGGGCCC~~~~~~TTGAATCTGAACTCCAAGGAACATGCT~~~
~~~CAACAAGAGCATAGTCATGCA~~~~~~~~~CAGTTTGGGCCTCCTGGGCTTTTGGCT
TTA~~~~~~~~~~~~CCTGAACCGAGTAGT~~~~~~~~~~~~GACAATGAGGGGCGTAAA
TCAGCAAGGAAAAAGCAAAAGCGGAGATTA~~~TCACGAGAACCT~~~GGTGAG~~~~~~
~~~~~~~~~~~~~~~~~~~~~~~~~~~~~~~~~GATGGG~~~~~~~~~~~~~~~~~~~~~
~~~~~~~~~~~~GATGACAGGACAAGGGAGCATCCATTCATAGTTACAGAGCCCGGAGAA
GTGGCAAGGGGAAAGAAGAATGGCTTAGATTACCTGTTTGATTTGTATGAGCAGTGTGCA
AGGTTTCTAGATGAAGTGCAGCAGATGTCAAGAGAAAGGGGCGAAAAATGCCCTACG~~~
~~~~~~~~~~~~AAGGTGACCAATCAAGTTTTTCGACATGCCAAGCTCAAAGGCGCTAGC
TATATCAACAAACCAAAGATGCGACACTATGTACATTGCTATGCTCTGCATTGCCTTGAC
AAGGAGAAATCCAACCTACTGAGGAAGATCTTTAAGGAACGGGGAGAA~~~~~~~~~~~~
~~~AATGTAGGGGCTTGGCGGCAAGCTTGCTATTATCCTCTGGTGGACATGGCTAGGGAC
AATGGC~~~TGGGATATAGAAGGCGTTTTTGTGAGGAACGAGAAGCTGCGCATTTGGTAT
GTTCCCACAAAGCTTCGCCAGCTGTGTCATTTAGAGAAGAGTAAGGACAGTGATAGTTGC
AGCTATGAA~~~~~~~~~
>Polypodium_plectolens_LFY3
GCT~~~~~~AAGCTTTTTGAGCCTTTGCATTTCTTCTGTGTTTTTATAATTTCCTGGCTG
TGTGTGGGTTTTGGATGGTCA~~~~~~ACT~~~~~~~~~~~~~~~~~~~~~~~~~~~~~~
~~~~~~~~~~~~~~~~~~~~~~~~~~~~~~~~~~~~~~~~~~~~~~~~~~~~~~~~~~~~
~~~~~~~~~~~~~~~~~~~~~~~~~~~~~~~~~~~~~~~~~~~~~~~~~~~~~~~~~~~~
~~~~~~~~~~~~~~~~~~~~~~~~~~~~~~~~~~~~~~~~~~~~~~~~~~~~~~~~~~~~
~~~~~~~~~~~~~~~~~~~~~~~~~~~~~~~~~~~~~~~~~~~~~~~~~~~~~~~~~~~~
~~~~~~~~~~~~~~~~~~~~~~~~~~~~~~~~~~~~~~~~~~~~~~~~~~~~~~~~~~~~
~~~~~~~~~~~~~~~~~~~~~~~~~~~~~~~~~~~~~~~~~~~~~~~~~~~~~~~~~~~~
~~~~~~~~~~~~~~~~~~~~~~~~~~~~~~~~~~~~~~~~~~~~~~~~~~~~~~~~~~~~
~~~~~~~~~~~~~~~~~~~~~~~~~~~~~~~~~~~~~~~~~~~~~~~~GGTCTTTGTACA
TAT~~~~~~~~~~~~GAT~~~~~~~~~~~~~~~~~~~~~~~~~~~~~~~~~~~~~~~~~~
~~~~~~~~~~~~~~~~~~~~~~~~~~~~~~~~~~~~~~~~~~~~~~~~~~~~~~~~~~~~
~~~~~~~~~~~~~~~~~~~~~~~~~~~~~~~~~CGAGGT~~~~~~~~~~~~~~~~~~~~~
~~~~~~~~~~~~~~~~~~~~~~~~~~~~~~~~~~~~~~~~~~~~~~~~~~~~~~~~~~~~
~~~~~~~~~~~~~~~~~~~~~~~~~~~~~~TATTTATATTCTGTAGTTGCCCGGTGC~~~
~~~~~~~~~~~~~~~~~~~~~~~~~~~~~~~~~~~~~~~~~~~~~~~~~~~~~~CTC~~~
~~~~~~~~~~~~CAGGTGACCAATCAAGTTTTTCGACATGCCAAGCTCAAAGGCGCTAGC
TATATCAACAAACCAAAGATGCGACACTATGTACATTGCTATGCTCTGCATTGCCTTGAC
AAGGAGAAATCCAACCTACTGAGGAAGATCTTTAAGGAACGGGGAGAA~~~~~~~~~~~~
~~~AATGTAGGGGCTTGGCGGCAAGCTTGCTATTATCCTCTGGTGGACATGGCTAGGGAC
AATGGC~~~TGGGATATAGAAGGCGTTTTTGTGAGGAACGAGAAGCTGCGCATTTGGTAT
GTTCCCACAAAGCTTCGCCAGCTGTGTCATTTAGAGAAGAGTAAGGACAGTGATAGTTGC
AGCTATGAA~~~~~~~~~
>Polystichum_acrostichoides_LFY
CTACTAGAAGATCTTTTCAAAGAGTATGGTGTGCGTAGTACCACCATTATCAAGATTATG
GAGATGGGTTTCACTGTTAGC~~~~~~ACTCTTGTTAACATGATGGAGCAAGAGATAGAT
GATGTGATC~~~AAGACCATGATGGAGGGT~~~TATCACATG~~~~~~~~~GAGCTTTTG
GTTGGGGAGAAGTATGGGCTCAAATCTGCAATCCGG~~~~~~~~~~~~~~~~~~GCTGAA
AGAAAGCGTCAA~~~GAGGAGGAAATGGAGCGGCAACGTTTGCAACTACTC~~~GCCAAG
AATGGC~~~AAGAAGCACAAA~~~~~~~~~~~~~~~TCGGATGAT~~~~~~~~~~~~~~~
~~~~~~~~~~~~~~~~~~~~~~~~~~~~~~~~~~~~~~~AGTGGCATGGTTGCAACCTCA
GTAGAGGGCACT~~~AGGGAGCAAAGAGGGGATAATGGTATG~~~ATGTTTCCGGATGCT
GTTGCCCTC~~~~~~AATGGTCCC~~~~~~TTGAATCTGAACTCAAAGGAACATGCC~~~
~~~CAACAAGAGCATAGTCATGCA~~~~~~~~~CAGTTTGGGCCTCCGGGGCTTTTGGCT
TTA~~~~~~~~~~~~CCTGAACCAAGTAGT~~~~~~~~~~~~GACAATGAGGGACGTAAA
ATAGCAAGAAAAAAGCAGAAGCGGAGGTTG~~~TCACGAGAACCT~~~GGTGAG~~~~~~
~~~~~~~~~~~~~~~~~~~~~~~~~~~~~~~~~GATGGG~~~~~~~~~~~~~~~~~~~~~
~~~~~~~~~~~~GATGACAGGACAAGGGAGCATCCATTTATAGTTACAGAGCCTGGAGAA
GTGGCAAGGGGGAAGAAGAATGGCTTGGATTACCTGTTTGATTTGTATGAGCAGTGTGCA
AGATTTCTAGATGAAGTGCAGCAGATGTCAAGAGAGAGGGGGGAAAAATGCCCTACG~~~
~~~~~~~~~~~~AAGGTAACGAATCAAGTATTTCGACATGCCAAGCTCAAAGGCGCTAGC
TATATCAACAAACCAAAGATGAGACACTATGTACATTGCTATGCTCTGCATTGCCTAGAC
AAGGAGAAATCCAACTTACTGAGGAAGATATTCAAAGAACGGGGAGAA~~~~~~~~~~~~
~~~AATGTAGGTGCATGGCGGCAAGCTTGCTACTATCCGTTGGTGGACATGGCTAGAGAC
AATGGC~~~TGGGATATAGAAGGTGTTTTTGTGAGGAACGAGAAGCTCCGCATTTGGTAT
GTTCCCACAAAGCTTCGTCAGCTCTGTCATTTGGAGAAGAGTAAGGACAGTGATAGTTGC
AGCTATGAATGA~~~~~~
>Populus_trichocarpa_LFY
GGGCTAGAGGAGTTGTTTCAAGCTTATGGTATTAGGTACTACACGGCAGCAAAAATAGCT
GAACTCGGGTTCACAGTGAAC~~~~~~ACCCTTTTGGACATGAAAGACGAGGAGCTTGAT
GAAATGATG~~~AATAGTTTGTCTCAGATC~~~TTTAGGTGG~~~~~~~~~GATCTTCTT
GTTGGTGAGAGGTATGGTATTAAAGCTGCTGTTAGA~~~~~~~~~~~~~~~~~~GCTGAA
AGAAGAAGGCTT~~~~~~~~~~~~~~~~~~~~~~~~~~~~~~~~~~~~~~~~~~~~~~~~
~~~~~~~~~~~~~~~~~~~~~~~~~~~~~~~~~~~~~~~~~~~~~~~~~~~~~~~~~~~~
~~~~~~~~~~~~~~~~~~~~~~~~~~~~~~~~~~~~~~~~~~~~~~~~~~~~~~~~~~~~
~~~~~~~~~~~~~~~~~~~~~~~~~~~~~~~~~~~~~~~~~~~~~~~~~~~~~~~~~~~~
~~~~~~~~~~~~~~~~~~~~~~~~~~~~~~~~~~~~~~~~~~~~~~~~~~~~~~~~~~~~
~~~~~~~~~~~~~~~~~~~~~~~~~~~~~~~~~~~~~~~~~~~~~~~~~~~~~~~~~~~~
~~~~~~~~~~~~~~~~~~~~~~~~~~~~~~~~~~~~~~~~~~~~~~~~~~~~~~~~~~~~
~~~~~~~~~~~~~~~~~~~~~~~~~~~~~~~~~~~~~~~~~~~~~~~~~~~~~~~~~~~~
~~~~~~~~~~~~~~~~~~~~~~~~~~~~~~~~~~~~~~~~~~~~~~~~~~~~~~~~~~~~
~~~~~~~~~~~~~~~~~~AGACAGCGGGAGCACCCATTCATTGTAACAGAGCCTGGTGAA
GTGGCACGTGGCAAAAAGAACGGTCTTGATTACCTCTTCCATTTATATGAACAGTGTCGT
GATTTCTTGATCCAAGTCCAAAGCATTGCGAAGGAGAGGGGAGAAAAATGCCCCACT~~~
~~~~~~~~~~~~AAGGTGACAAATCAGGTGTTTAGGTATGCCAAGAAGGCAGGAGCAAGC
TACATCAACAAGCCCAAAATGAGACACTACGTGCATTGCTATGCTTTACATTGCCTCGAT
GAGGACGCATCTAACGCACTTAGGAGAGCGTTCAAGGAGAGAGGAGAG~~~~~~~~~~~~
~~~AATGTTGGGGCATGGAGACAGGCTTGTTACAAGCCCCTTGTAGCCATCGCATCACGC
CAAGGC~~~TGGGACATAGATTCCATTTTCAATGCTCATCCTCGGCTTGCCATTTGGTAT
GTGCCGACCAAGCTCCGTCAACTTTGT~~~~~~~~~~~~~~~~~~~~~~~~~~~~~~~~~
~~~~~~~~~~~~~~~~~~
>Prunus_persica_LFY
GGGCTTGAGGACTTGTTCCAGGCTTATGGGGTCAGATACTACACGGCAGCGAAGATAGCC
GAGCTCGGCTTTACTGTGAAC~~~~~~ACCCTTTTGGATATGAGGGACGGTGAGCTTGAC
GACATGATG~~~AGTAGCCTCTCTCAGATA~~~TTCAGGTGG~~~~~~~~~GATTTGCTT
GTGGGTGAGAGGTACGGTATCAAAGCCGCCGTCAGA~~~~~~~~~~~~~~~~~~GCAGAG
CGTCGTCGCCTC~~~~~~~~~~~~~~~~~~~~~~~~~~~~~~~~~~~~~~~~~~~~~~~~
~~~~~~~~~~~~~~~~~~~~~~~~~~~~~~~~~~~~~~~~~~~~~~~~~~~~~~~~~~~~
~~~~~~~~~~~~~~~~~~~~~~~~~~~~~~~~~~~~~~~~~~~~~~~~~~~~~~~~~~~~
~~~~~~~~~~~~~~~~~~~~~~~~~~~~~~~~~~~~~~~~~~~~~~~~~~~~~~~~~~~~
~~~~~~~~~~~~~~~~~~~~~~~~~~~~~~~~~~~~~~~~~~~~~~~~~~~~~~~~~~~~
~~~~~~~~~~~~~~~~~~~~~~~~~~~~~~~~~~~~~~~~~~~~~~~~~~~~~~~~~~~~
~~~~~~~~~~~~~~~~~~~~~~~~~~~~~~~~~~~~~~~~~~~~~~~~~~~~~~~~~~~~
~~~~~~~~~~~~~~~~~~~~~~~~~~~~~~~~~~~~~~~~~~~~~~~~~~~~~~~~~~~~
~~~~~~~~~~~~~~~~~~~~~~~~~~~~~~~~~~~~~~~~~~~~~~~~~~~~~~~~~~~~
~~~~~~~~~~~~~~~~~~AGACAGAGGGAGCACCCGTTCATTGTGACTGAGCCTGGGGAG
GTGGCACGTGGCAAAAAGAACGGCCTAGATTACCTCTTCCATCTCTACGAGCAGTGCCGT
GATTTCTTGATCCAGGTCCAAAACATTGCAAAGGAGCGCGGTGAAAAATGTCCAACC~~~
~~~~~~~~~~~~AAGGTAACAAACCAAGTGTTTAGGTTTGCAAAAAAGGCAGGGGCAAGC
TACATCAACAAGCCCAAGATGCGACACTACGTGCATTGCTATGCGCTGCATTGCTTGGAC
GAGGAGGCCTCCAATGCACTGAGGAGAGTTTTTAAGGAGAGAGGCGAA~~~~~~~~~~~~
~~~AATGTGGGGGCCTGGAGACATGCATGTTACAAGCCTCTTGTGGCCATCGCAGCAGGC
CAAGGC~~~TGGGACATTGATGCCATCTTCAATTCTCATCCCCGCCTCTCCATTTGGTAT
GTTCCCACCAAGGTCCGGCAGCTTTGT~~~~~~~~~~~~~~~~~~~~~~~~~~~~~~~~~
~~~~~~~~~~~~~~~~~~
>Psilotum_nudum_LFY1
CCGCTCAGGGACCTTTTCAAGGATTATGGTGTTAGGATGACCACTACTGCAAAGGTGGTA
GAAATGGGCTTTACTGTGAAT~~~~~~ACTTTAGTCAATATGACAGAGCAAGAGATTGAC
GATGTAATC~~~AAGACAATGCTCGAGTGC~~~TATCGCATT~~~~~~~~~GAACTTCTT
GTTGGGGAGAGGTATGGCTTCAAGTCTGCAATCAGA~~~~~~~~~~~~~~~~~~GCCGAA
AAGAAAAGGCAA~~~GAAGAAGAGATGGGTAGACAGTATTTGCAGCTACTT~~~TCTAAA
AGTGGC~~~AAAAGGCGCAAG~~~~~~~~~~~~~~~GGGGAAGAC~~~~~~~~~~~~~~~
~~~~~~~~~~~~~~~~~~~~~~~~~~~~~~~~~~~~~~~ACACTTTTGGTAGCTACCTCT
TTAGAAGGAATTTCAAGAGAGCAAAGAGCAGATAATGATCTT~~~ATGTTTCCTGAGGTG
GCTGGAGCT~~~~~~GTGGGTCCT~~~~~~TTCAACTTGAATTCGAAGGAAGCTGCC~~~
~~~CTTTTTGAACAAAGTCATACT~~~~~~~~~CAACTTGGCACGCCTAGACTGCTTGCT
ATC~~~~~~~~~~~~CCTGAACCAAGCAGT~~~~~~~~~~~~GACAATGAGAAAAAAAAA
GTTGGAAGAAAGAAGCAGAAACACAAAATG~~~TCTCAAGAGCCT~~~GGGGAT~~~~~~
~~~~~~~~~~~~~~~~~~~~~~~~~~~~~~~~~GATGGA~~~~~~~~~~~~~~~~~~~~~
~~~~~~~~~~~~GATGACAGAACACGAGAACATCCATTCATTGTAACAGAGCCTGGTGAA
CTGGCAAGGGGAAAGAAGAATGGATTAGATTACCTCTTTGATCTCTATGAACAGTGTGCA
AGGTTTTTAGATGAGGTTCAGCAAATGTCTAAAGAAAGAGGGGAGAAATGCCCAGTG~~~
~~~~~~~~~~~~AAGGTGACAAATCAAGTGTTCCGACATGCCAAGCTCAAAGGAGCTAGC
TACATTAACAAGCCTAAGATGAGGCATTATGTGCATTGTTATGCCTTACATTGCTTAGAT
TTGCAGCAGTCAAATCATCTGAGGAAATTGTATAAAGACCGCAGAGAA~~~~~~~~~~~~
~~~AATGTTGGTGCATGGCGGCAAGCTTGTTATCTTCCCTTGGTAGAGATGGCCAGGCAG
AATGGT~~~TGGGACATTGAAGGTGTCTTCAACAGGAATGAGAAGCTTCGTATCTGGTAT
GTGCCCACAAAACTTAGACAGCTCTGTCACACAGAGAAGAGTAAAGACAGTGACAGCTGT
AGTTATGAATAA~~~~~~
>Psilotum_nudum_LFY2
CCGCTCAGGGACCTTTTCAAGGATTATGGTGTTAGGATGACCACTACTGCAAAGGTGGTA
GAAATGGGCTTTACTGTGAAT~~~~~~ACTTTAGTCAATATGACAGAGCAAGAGATTGAC
GATGTAATC~~~AAGACAATGCTCGAGTGC~~~TATCGCATT~~~~~~~~~GAACTTCTT
GTTGGGGAGAGGTATGGCTTCAAGTCTGCAATCAGA~~~~~~~~~~~~~~~~~~GCCGAA
AAGAAAAGGCAA~~~~~~~~~~~~~~~~~~~~~~~~~~~~~~~~~~~~~~~~~~~~~~~~
~~~~~~~~~~~~~~~~~~~~~~~~~~~~~~~~~~~~~~~~~~~~~~~~~~~~~~~~~~~~
~~~~~~~~~~~~~~~~~~~~~~~~~~~~~~~~~~~~~~~~~~~~~~~~~~~~~~~~~~~~
~~~~~~~~~~~~~~~~~~~~~~~~~~~~~~~~~~~~~~~~~~~~~~~~~~~~~~~~~~~~
~~~~~~~~~~~~~~~~~~~~~~~~~~~~~~~~~~~~~~~~~~~~~~~~~~~~~~~~~~~~
~~~~~~~~~~~~~~~~~~~~~~~~~~~~~~~~~~~~~~~~~~~~~~~~~~~~~~~~~~~~
~~~~~~~~~~~~~~~~~~~~~~~~~~~~~~~~~~~~~~~~~~~~~~~~~~~~~~~~~~~~
~~~~~~~~~~~~~~~~~~~~~~~~~~~~~~~~~~~~~~~~~~~~~~~~~~~~~~~~~~~~
~~~~~~~~~~~~~~~~~~~~~~~~~~~~~~~~~~~~~~~~~~~~~~~~~~~~~~~~~~~~
~~~~~~~~~~~~~~~~~~AGAACACGAGAACATCCATTCATTGTAACAGAGCCTGGTGAA
CTGGCAAGGGGAAAGAAGAATGGATTAGATTACCTCTTTGATCTCTATGAACAGTGTGCA
AGGTTTTTAGATGAGGTTCAGCAAATGTCTAAAGAAAGAGGGGAGAAATGCCCAGTG~~~
~~~~~~~~~~~~AAGGTGACAAATCAAGTGTTCCGACATGCCAAGCTCAAAGGAGCTAGC
TACATTAACAAGCCTAAGATGAGGCATTATGTGCATTGTTATGCCTTACATTGCTTAGAT
TTGCAGCAGTCAAATCATCTGAGGAAATTGTATAAAGACCGCAGAGAA~~~~~~~~~~~~
~~~AATGTTGGTGCATGGCGGCAAGCTTGTTATCTTCCCTTGGTAGAGATGGCCAGGCAG
AATGGT~~~TGGGACATTGAAGGTGTCTTCAACAGGAATGAGAAGCTTCGTATCTGGTAT
GTGCCCACAAAACTTAGACAGCTCTGT~~~~~~~~~~~~~~~~~~~~~~~~~~~~~~~~~
~~~~~~~~~~~~~~~~~~
>Pteris_ensigormis_LFY
CTACTCGAAGATCTCTTCAAAGACTATGGTGTCCGCAGCACCACTATACTCAAGGTTATG
GAGATGGGATTTACTGTTAAC~~~~~~ACTCTAGTGAACATGATGGAACAAGAGATCGAT
GAAGTGATT~~~AAGACAATGATGGAGGGC~~~TATCACATG~~~~~~~~~GAACTCTTG
GTTGGGGAAAAGTATGGTTTAAAGTCTGCAATCCGA~~~~~~~~~~~~~~~~~~GCTGAG
AGAAAACGCCAG~~~GAAGAGGAAATGGAGCGGCAACGATTACAGTTACTA~~~GCTAAA
AATAGC~~~AAAAAACACAAG~~~~~~~~~~~~~~~TCAGATGAT~~~~~~~~~~~~~~~
~~~~~~~~~~~~~~~~~~~~~~~~~~~~~~~~~~~~~~~AGTGGCATGGTTGCAACATCG
GCTGAAGGCACT~~~AGGGAGCAAAGAGGGGACAATGGCATG~~~ATGTTTACAGATGCT
GCTGCCCCC~~~~~~AATGGCCCT~~~~~~TTAAATCTGAACTCGAAGGAG~~~~~~~~~
~~~CAGCAGGAGCACAGCCACGCA~~~~~~~~~CAATTTGGGCCGCCAGGACTCCTGGCT
TTA~~~~~~~~~~~~CCAGAGCCAAGTAGT~~~~~~~~~~~~GACAATGAGGGGCGCAAA
CTAGCAAGGAAGAAACAAAAGAGAAGGCTT~~~TCTCGAGAACCT~~~GGTGAG~~~~~~
~~~~~~~~~~~~~~~~~~~~~~~~~~~~~~~~~GATGGG~~~~~~~~~~~~~~~~~~~~~
~~~~~~~~~~~~GATGACAGGACAAGGGAGCACCCATTTATAGTGACAGAGCCTGGTGAA
GTGGCAAGGGGGAAGAAGAATGGCTTAGATTATCTGTTTGATTTATATGAGCAGTGTGCG
AGATTTCTAGATGAAGTGCAGCAGATGTCAAGGGAAAGGGGGGAAAAATGTCCTACG~~~
~~~~~~~~~~~~AAGGTGACAAACCAAGTATTTCGCCATGCCAAGCTTAAAGGTGCCAGC
TATATCAACAAGCCAAAGATGAGGCATTATGTACATTGCTATGCTCTGCATTGCCTAGAC
AAGGAGAAATCCAATTTTTTAAGGAAGCAGTTTAAAGAGCGAGGAGAG~~~~~~~~~~~~
~~~AATGTAGGAGCATGGCGCCAAGCTTGCTACTATCCTCTGGTGGAGATGGCTCGGGAC
AATGGT~~~TGGGATATAGAAGGTGTGTTTGTTAGAAACGAGAAGCTTCGCATCTGGTAT
GTTCCTACAAAGCTCCGGCAGCTCTGCCATCTGGAGAAGAGTAAGGACAGTGACAGTTGC
AGTTATGAA~~~~~~~~~
>Pteris_vittata_LFY
CTACTTGAAGATCTCTTCAAAGATTATGGTGTCCGCAGCACCACTATACTCAAGGTTATG
GAGATGGGGTTTACAGTTAAC~~~~~~ACTCTGGTAAACATGATGGAACAAGAAATTGAT
GATGTGATT~~~AAGACAATGATGGATGGC~~~TATCACATG~~~~~~~~~GAGCTTTTG
GTTGGGGAAAAGTATGGTTTAAAGTCTGCAATCCGA~~~~~~~~~~~~~~~~~~GCCGAG
CGAAAACGTCAG~~~GAAGAGGAAATGGAGCGGCAACGATTGCAGTTACTT~~~GCTAAA
AATAGC~~~AAAAAGCACAAG~~~~~~~~~~~~~~~TCAGACGAT~~~~~~~~~~~~~~~
~~~~~~~~~~~~~~~~~~~~~~~~~~~~~~~~~~~~~~~AGCGGCATGGTTGCAACCTCG
GTTGAAGGCACA~~~AGGGAGCAAAGAGGGGACAACGGTATG~~~ATGTTTCCAGATGCT
GTTGCCCCC~~~~~~AATGGCCCT~~~~~~TTAAATCTTAACTCAAAGGAA~~~~~~~~~
~~~CAACAGGAGAACAGCCATGCC~~~~~~~~~CAATTTGGGCCTCCAGGACTCCTGGCT
TTA~~~~~~~~~~~~CCAGAGCCAAGTAGT~~~~~~~~~~~~GACAATGAGGGGCGCAAA
CTAGCAAGGAAGAAACAAAAGAGAAGGCTT~~~TCTCGAGAACCT~~~GGGGAG~~~~~~
~~~~~~~~~~~~~~~~~~~~~~~~~~~~~~~~~GATGGG~~~~~~~~~~~~~~~~~~~~~
~~~~~~~~~~~~GATGACAGAACAAGGGAACACCCATTTATAGTGACAGAGCCTGGTGAA
GTGGCAAGGGGGAAGAAGAATGGATTAGATTATCTGTTTGATTTATATGAGCAATGTGCA
AGATTTCTAGATGAAGTGCAGCAGATGGCAAGAGAAAGGGGGGAAAAATGTCCTACG~~~
~~~~~~~~~~~~AAGGTGACAAACCAAGTATTTCGACATGCGAAGCTTAAAGGTGCTAGC
TATATCAACAAGCCCAAGATGAGGCATTATGTACATTGCTATGCTCTGCATTGCCTAGAC
AAGGAGAAATCCAATTTTTTAAGGAAGCAGTTTAAAGAGCGGGGAGAG~~~~~~~~~~~~
~~~AATGTGGGTGCATGGCGACAAGCTTGCTACTATCCTTTGGTGGAGATGGCTCGGGAC
AATGGT~~~TGGGATATAGAAGGGGTGTTTGTCAGAAACGAGAAGCTTCGCATCTGGTAT
GTCCCTACAAAGCTCCGGCAGCTCTGCCATTTGGAGAAGAGTAAGGATAGTGACAGTTGC
AGTTATGAATGA~~~~~~
>Riccia_fluitans_LFY
~~~~~~~~~~~~~~~~~~~~~~~~~~~~~~~~~~~~~~~~~~~~~~~~~~~~~~~~~~~~
~~~~~~~~~~~~~~~~~~~~~~~~~~~~~~~~~~~~~~~~~~~~~~~~~~~~~~~~~~~~
~~~~~~~~~~~~~~~~~~~~~~~~~~~~~~~~~~~~~~~~~~~~~~~~~~~~~~~~~~~~
~~~~~~~~~~~~~~~~~~~~~~~~~~~~~~~~~~~~~~~~~~~~~~~~~~~~~~~~~~~~
~~~~~~~~~~~~~~~~~~~~~~~~~~~~~~~~~~~~~~~~~~~~~~~~~~~~~~~~~~~~
~~~~~~~~~~~~~~~~~~~~~~~~~~~~~~~~~~~~~~~~~~~~~~~~~~~~~~~~~~~~
~~~~~~~~~~~~~~~~~~~~~~~~~~~~~~~~~~~~~~~~~~~~~~~~~~~~~~~~~~~~
~~~~~~~~~~~~~~~~~~~~~~~~~~~~~~~~~~~~~~~~~~~~~~~~~~~~~~~~~~~~
~~~~~~~~~~~~~~~~~~~~~~~~~~~~~~~~~~~~~~~~~~~~~~~~~~~~~~~~~~~~
~~~~~~~~~~~~~~~~~~~~~~~~~~~~~~~~~~~~~~~~~~~~~~~~~~~~~~~~~~~~
~~~~~~~~~~~~~~~~~~~~~~~~~~~~~~~~~~~~~~~~~~~~~~~~~~~~~~~~~~~~
~~~~~~~~~~~~~~~~~~~~~~~~~~~~~~~~~~~~~~~~~~~~~~~~~~~~~~~~~~~~
~~~~~~~~~~~~~~~~~~~~~~~~~~~~~~~~~~~~~~~~~~~~~~~~~~~~~~~~~~~~
~~~~~~~~~~~~~~~~~~~~~~~~~~~~~~~~~~~~~~~~~~~~~~~~~~~~~~~~~~~~
~~~~~~~~~~~~~~~~~~~~~~~~~~~~~~~~~~~~~~~~~~~~~~~~~~~~~~~~~~~~
~~~~~~~~~~~~~~~~~~~~~~~~~~~~~~~~~~~~~~~~~~~~~~~~~~~~~~~~~~~~
~~~~~~~~~~~~~~~~~~~~~~~~~~~~~~~~~~~~~~~~~~~~~~~~~~~~~~~~~~~~
~~~~~~~~~~~~~~~~~~ATGCGGCACTATGTGCATTGTTATGCGCTGCATTGTTTAGAC
ATTGATCAGTCAAATGCACTCCGGAAACTGTATAAAGAAAGAGGGGAG~~~~~~~~~~~~
~~~AATGTCGGTGCCTGGCGAGGCGCGTGTTACTATCCCTTGGTTGCAATGGCTCGAGAT
AACGGC~~~TGGGATATTGAAGGTCTTTTTAACAGAAATGAGAAGTTACGAATATGGTAC
GTGCCAACTAAGCTGCGGCAGCTG~~~~~~~~~~~~~~~~~~~~~~~~~~~~~~~~~~~~
~~~~~~~~~~~~~~~~~~
>Ricinus_communis_LFY
GGGCTGGAAGAGTTGTTTCAGGCTTATGGGATAAGGTACTACACGGCAGCGAAGATAGCT
GAGCTTGGGTTCACTGTGAAC~~~~~~ACACTTTTAAACATGAAAGATGAGGAGCTTGAC
GAGATGATG~~~AACAGCTTGTCTCAGATA~~~TTTAGGTGG~~~~~~~~~GATCTTCTT
GTTGGGGAGAGATATGGTATTAAAGCTGCTGTTAGA~~~~~~~~~~~~~~~~~~GCTGAA
AGAAGAAGACTT~~~~~~~~~~~~~~~~~~~~~~~~~~~~~~~~~~~~~~~~~~~~~~~~
~~~~~~~~~~~~~~~~~~~~~~~~~~~~~~~~~~~~~~~~~~~~~~~~~~~~~~~~~~~~
~~~~~~~~~~~~~~~~~~~~~~~~~~~~~~~~~~~~~~~~~~~~~~~~~~~~~~~~~~~~
~~~~~~~~~~~~~~~~~~~~~~~~~~~~~~~~~~~~~~~~~~~~~~~~~~~~~~~~~~~~
~~~~~~~~~~~~~~~~~~~~~~~~~~~~~~~~~~~~~~~~~~~~~~~~~~~~~~~~~~~~
~~~~~~~~~~~~~~~~~~~~~~~~~~~~~~~~~~~~~~~~~~~~~~~~~~~~~~~~~~~~
~~~~~~~~~~~~~~~~~~~~~~~~~~~~~~~~~~~~~~~~~~~~~~~~~~~~~~~~~~~~
~~~~~~~~~~~~~~~~~~~~~~~~~~~~~~~~~~~~~~~~~~~~~~~~~~~~~~~~~~~~
~~~~~~~~~~~~~~~~~~~~~~~~~~~~~~~~~~~~~~~~~~~~~~~~~~~~~~~~~~~~
~~~~~~~~~~~~~~~~~~AGGCAGCGAGAGCACCCATTTATCGTTACAGAGCCTGGGGAA
GTGGCACGTGGAAAAAAGAACGGCCTTGATTATCTCTTCCATCTCTACGAACAGTGTCGC
GATTTCTTGATACAAGTCCAAAACATTGCCAAAGAGCGAGGAGAAAAATGCCCTACT~~~
~~~~~~~~~~~~AAGGTGACAAATCAGGTGTTTAGGTATGCTAAGAAGGCAGGAGCTAGC
TACATCAACAAGCCCAAAATGCGACACTATGTGCACTGTTATGCTCTTCATTGCCTCGAT
GAGGAAGCTTCAAATGCACTGAGGAGAGCTTTCAAGGAGAGAGGGGAA~~~~~~~~~~~~
~~~AATGTTGGAGCATGGAGACAGGCATGCTACAAGCCACTTGTTGCCATAGCAGCACGG
CAAGGA~~~TGGGATATCGACGCTATTTTCAATGCACATCCCCGTCTCGCCATTTGGTAT
GTGCCCACCAAGCTTCGCCAACTTTGT~~~~~~~~~~~~~~~~~~~~~~~~~~~~~~~~~
~~~~~~~~~~~~~~~~~~
>Salvinia_cucullata_LFY1
~~~~~~~~~~~~~~~~~~~~~~~~~~~~~~~~~~~~~~~~~~~~~~~~~~~~~~~~~~~~
~~~~~~~~~~~~~~~~~~~~~~~~~~~~~~~~~~~~~~~~~~~~~~~~~~~~~~~~~~~~
~~~~~~~~~~~~~~~~~~~~~~~~~~~~~~~~~~~~~~~~~~~~~~~~~~~~~~~~~~~~
~~~~~~~~~~~~~~~~~~~~~~~~~~~~~~~~~~~~~~~~~~~~~~~~~~~~~~~~~~~~
~~~~~~~~~~~~~~~~~~~~~~~~~~~~~~~~~~~~~~~~~~~~~~~~~~~~~~~~~~~~
~~~~~~~~~~~~~~~~~~~~~~~~~~~~~~~~~~~~~~~~~~~~~~~~~~~~~~~~~~~~
~~~~~~~~~~~~~~~~~~~~~~~~~~~~~~~~~~~~~~~~~~~~~~~~~~~~~~~~~~~~
~~~~~~~~~~~~~~~~~~~~~~~~~~~~~~~~~~~~~~~~~~~~~~~~~~~~~~~~~~~~
~~~~~~~~~~~~~~~~~~~~~~~~~~~~~~~~~~~~~~~~~~~~~~~~~~~~~~~~~~~~
~~~~~~~~~~~~~~~~~~~~~~~~~~~~~~~~~~~~~~~~~~~~~~~~~~~~~~~~~~~~
~~~~~~~~~~~~~~~~~~~~~~~~~~~~~~~~~~~~~~~~~~~~~~~~~~~~~~~~~~~~
~~~~~~~~~~~~~~~~~~~~~~~~~~~~~~~~~~~~~~~~~~~~~~~~~~~~~~~~~~~~
~~~~~~~~~~~~~~~~~~~~~~~~~~~~~~~~~~~~~~~~~~~~~~~~~~~~~~~~~~~~
~~~~~~~~~~~~~~~~~~~~~ACAAGGGAACATCCTTTCATAGTTACCGAGCCAGGAGAA
GTGGCGAGGGGGAAGAAGAATGGTTTAGATTACCTCTTTGACCTCTATGAACAGTGTGCA
AGATTCTTAGATGAAGTGCAGCAAATTTCAAGAGAAAGGGGGGAAAAATGCCCTACG~~~
~~~~~~~~~~~~AAGGTGACAAACCAGGTATTCCGACATGCAAAGCTCAAAGGTGCTAGC
TATATTAACAAGCCAAAGATGAGGCACTATGTGCATTGCTATGCATTGCATTGCCTAGAC
AAGGATAAATCTAACCTTTTGAGGAAGATGTACAAGGAGCGAGGGGAG~~~~~~~~~~~~
~~~AATGTAGGTACATGGCGCCAAGCTTGTTATTACCCATTGGTGGAAATG~~~~~~~~~
~~~~~~~~~~~~~~~~~~~~~~~~~~~~~~~~~~~~~~~~~~~~~~~~~~~~~~~~~~~~
~~~~~~~~~~~~~~~~~~~~~~~~~~~~~~~~~~~~~~~~~~~~~~~~~~~~~~~~~~~~
~~~~~~~~~~~~~~~~~~
>Salvinia_cucullata_LFY2
~~~~~~~~~~~~~~~~~~~~~~~~~~~~~~~~~~~~~~~~~~~~~~~~~~~~~~~~~~~~
~~~~~~~~~~~~~~~~~~~~~~~~~~~~~~~~~~~~~~~~~~~~~~~~~~~~~~~~~~~~
~~~~~~~~~~~~~~~~~~~~~~~~~~~~~~~~~~~~~~~~~~~~~~~~~~~~~~~~~~~~
~~~~~~~~~~~~~~~~~~~~~~~~~~~~~~~~~~~~~~~~~~~~~~~~~~~~~~~~~~~~
~~~~~~~~~~~~~~~~~~~~~~~~~~~~~~~~~~~~~~~~~~~~~~~~~~~~~~~~~~~~
~~~~~~~~~~~~~~~~~~~~~~~~~~~~~~~~~~~~~~~~~~~~~~~~~~~~~~~~~~~~
~~~~~~~~~~~~~~~~~~~~~~~~~~~~~~~~~~~~~~~~~~~~~~~~~~~~~~~~~~~~
~~~~~~~~~~~~~~~~~~~~~~~~~~~~~~~~~~~~~~~~~~~~~~~~~~~~~~~~~~~~
~~~~~~~~~~~~~~~~~~~~~~~~~~~~~~~~~~~~~~~~~~~~~~~~~~~~~~~~~~~~
~~~~~~~~~~~~~~~~~~~~~~~~~~~~~~~~~~~~~~~~~~~~~~~~~~~~~~~~~~~~
~~~~~~~~~~~~~~~~~~~~~~~~~~~~~~~~~~~~~~~~~~~~~~~~~~~~~~~~~~~~
~~~~~~~~~~~~~~~~~~~~~~~~~~~~~~~~~~~~~~~~~~~~~~~~~~~~~~~~~~~~
~~~~~~~~~~~~~~~~~~~~~~~~~~~~~~~~~~~~~~~~~~~~~~~~~~~~~~~~~~~~
~~~~~~~~~~~~~~~~~~AGGACAAGGGAACATCCCTTCATAGTTACAGAGCCTGGCGAA
GTGGCACGGGGGAAGAAAAATGGCTTGGATTACCTATTTGATCTCTATGAACAGTGTGCC
AAGTTCTTGGATGAAGTGCAGCAAATGTCAAGAGAAAGAGGAGAGAAATGTCCTACG~~~
~~~~~~~~~~~~AAGGTGACAAACCAAGTATTTAGACACGCAAAGCTCAAAGGTGCCAGC
TACATAAACAAGCCGAAAATGAGACACTATGTACATTGTTATGCACTGCATTGCCTAGAC
AAAGAGAAATCCAACTTTCTAAGGAAGCTGTACAAGGAACGAGGGGAG~~~~~~~~~~~~
~~~AATGTGGGAGCATGGAGACAAGCTTGTTATTACCCACTTGTGGAAATGGCAAGAACA
AATGGT~~~TGGGATATTGAAGGAGTGTTTCTACGAAATGAGAAACTCCGCATATGGTAT
GTTCCAACC~~~~~~~~~~~~~~~~~~~~~~~~~~~~~~~~~~~~~~~~~~~~~~~~~~~
~~~~~~~~~~~~~~~~~~
>Salvinia_cucullata_LFY3
~~~~~~~~~~~~~~~~~~~~~~~~~~~~~~~~~~~~~~~~~~~~~~~~~~~~~~~~~~~~
~~~~~~~~~~~~~~~~~~~~~~~~~~~~~~~~~~~~~~~~~~~~~~~~~~~~~~~~~~~~
~~~~~~~~~~~~~~~~~~~~~~~~~~~~~~~~~~~~~~~~~~~~~~~~~~~~~~~~~~~~
~~~~~~~~~~~~~~~~~~~~~~~~~~~~~~~~~~~~~~~~~~~~~~~~~~~~~~~~~~~~
~~~~~~~~~~~~~~~~~~~~~~~~~~~~~~~~~~~~~~~~~~~~~~~~~~~~~~~~~~~~
~~~~~~~~~~~~~~~~~~~~~~~~~~~~~~~~~~~~~~~~~~~~~~~~~~~~~~~~~~~~
~~~~~~~~~~~~~~~~~~~~~~~~~~~~~~~~~~~~~~~~~~~~~~~~~~~~~~~~~~~~
~~~~~~~~~~~~~~~~~~~~~~~~~~~~~~~~~~~~~~~~~~~~~~~~~~~~~~~~~~~~
~~~~~~~~~~~~~~~~~~~~~~~~~~~~~~~~~~~~~~~~~~~~~~~~~~~~~~~~~~~~
~~~~~~~~~~~~~~~~~~~~~~~~~~~~~~~~~~~~~~~~~~~~~~~~~~~~~~~~~~~~
~~~~~~~~~~~~~~~~~~~~~~~~~~~~~~~~~~~~~~~~~~~~~~~~~~~~~~~~~~~~
~~~~~~~~~~~~~~~~~~~~~~~~~~~~~~~~~~~~~~~~~~~~~~~~~~~~~~~~~~~~
~~~~~~~~~~~~~~~~~~~~~~~~~~~~~~~~~~~~~~~~~~~~~~~~~~~~~~~~~~~~
~~~~~~~~~~~~~~~~~~AGGACAAGGGAACATCCCTTCATAGTTACAGAGCCTGGCGAA
GTGGCACGGGGGAAGAAAAATGGCTTGGATTACCTATTTGATCTCTATGAACAGTGTGCC
AAGTTCTTGGATGAAGTGCAGCAAATGTCAAGAGAAAGAGGAGAGAAATGTCCTACG~~~
~~~~~~~~~~~~AAGGTGACAAACCAAGTATTTAGACACGCAAAGCTCAAAGGTGCCAGC
TACATAAACAAGCCGAAAATGAGACACTATGTACATTGTTATGCACTGCATTGCCTAGAC
AAAGAGAAATCCAACTTTCTAAGGAAGCTGTACAAGGAACGAGGGGAG~~~~~~~~~~~~
~~~AATGTGGGAGCATGGAGACAAGCTTGTTATTACCCACTTGTGGAAATGGCAAGAACA
AATGGT~~~TGGGATATTGAAGGAGTGTTTCTACGAAATGAGAAACTCCGCATATGGTAT
GTTCCAACC~~~~~~~~~~~~~~~~~~~~~~~~~~~~~~~~~~~~~~~~~~~~~~~~~~~
~~~~~~~~~~~~~~~~~~
>Sceptridium_dissectum_LFY1
TCACTGGAAGAGCTGTTCAAGGATTATGGAGTACGCATAACTACCATCGCCAAGGTGGTG
GAGATGGGCTTTACTGTCAGT~~~~~~ACGCTTGTCAATATGACAGAGCAAGAAATAGAT
GATGTTATT~~~AAGACCATACTTGATGGT~~~TATCACATT~~~~~~~~~GAGCTTCTT
GTGGGAGAGAGGTATGGTTTCAAATCTGCGATCAGA~~~~~~~~~~~~~~~~~~GCAGAA
AAGAGGAGACAC~~~GAAGAAGAGGTGGAAAGACAGCGCTTGCAACTTCTT~~~TCAAGA
AGCGGA~~~AAGAAACGGAAG~~~~~~~~~~~~~~~ACTGACGAG~~~~~~~~~~~~~~~
~~~~~~~~~~~~~~~~~~~~~~~~~~~~~~~~~~~~~~~ACTGCTGTTGCCACTACTTCT
CTAGAAGGACTTCAAAGAGAGCAAAGGGCAGATAATGATCTC~~~ATGTTTCCAGATGCA
GTTGCAATG~~~~~~GTTGGCCCT~~~~~~CTAAACCTTAATTCAAAGGAGCCCGTT~~~
~~~CTTCTGGAACAGAACCACACT~~~~~~~~~CATTTTGGCGCACCTGCATTGCTGGCT
ATT~~~~~~~~~~~~CCTGAACCTAGCAGT~~~~~~~~~~~~GACAATGAGAAGAGAAAA
CTTGGGAGAAAGAAGCAGAAGCGGAGACTG~~~TCGAGAGAGCCT~~~GGGGAG~~~~~~
~~~~~~~~~~~~~~~~~~~~~~~~~~~~~~~~~GATGGG~~~~~~~~~~~~~~~~~~~~~
~~~~~~~~~~~~GATGACAGAACCAGAGAGCATCCTTTCATAGTGACAGAGCCTGGCGAA
CTTGCAAGAGGCAAGAAAAATGGATTGGATTATCTCTTCGATCTTTATGAACAGTGTGCA
AGGTTCTTAGATGAAGTTCAGCAAATATCTAAAGAAAGGGGGGAGAAGTGTCCCACA~~~
~~~~~~~~~~~~AAGGTAACAAATCAAGTGTTTCGACATGCCAAGCTTAAGGGTGCTAGC
TATATCAACAAACCTAAGATGAGGCATTATGTACATTGTTATGCCTTACATTGCTTGGAT
CTGGAACAATCTAATCATTTGAGGAAGCTCTATAAAGACCGTGGAGAA~~~~~~~~~~~~
~~~AATGTTGGTGCCTGGCGGCAAGCTTGTTACTATCCCTTGGTGGAGATGGCTAGGCAG
AATGGT~~~TGGGACATTGAAGGAGTCTTCAACAGGAATGAGAAGCTTCGCATCTGGTAT
GTACCTACAAAACTTAGGCAGCTTTGTCATATAGAAAAAAGCAAGGACAGTGACAGTTGC
AGTTATGAATGA~~~~~~
>Sceptridium_dissectum_LFY2
TCACTGGAAGAGCTGTTCAAGGATTATGGAGTACGCATAACTACCATCGCCAAGGTGGTG
GAGATGGGCTTTACTGTCAGT~~~~~~ACGCTTGTCAATATGACAGAGCAAGAAATAGAT
GATGTTATT~~~AAGACCATACTTGATGGT~~~TATCACATT~~~~~~~~~GAGCTTCTT
GTGGGAGAGAGGTATGGTTTCAAATCTGCGATCAGA~~~~~~~~~~~~~~~~~~GCAGAA
AAGAGGAGACAC~~~GAAGAAGAGGTGGAAAGACAGCGCTTGCAACTTCTT~~~TCAAGA
AGCGGA~~~AAGAAACGGAAG~~~~~~~~~~~~~~~ACTGACGAG~~~~~~~~~~~~~~~
~~~~~~~~~~~~~~~~~~~~~~~~~~~~~~~~~~~~~~~ACTGCTGTTGCCACTACTTCT
CTAGAAGGACTTCAAAGAGAGCAAAGGGCAGATAATGATCTC~~~ATGTTTCCAGATGCA
GTTGCAATG~~~~~~GTTGGCCCT~~~~~~CTAAACCTTAATTCAAAGGAGCCCGTT~~~
~~~CTTCTGGAACAGAACCACACT~~~~~~~~~CATTTTGGCGCACCTGCATTGCTGGCT
ATT~~~~~~~~~~~~CCTGAACCTAGCAGT~~~~~~~~~~~~GACAATGAGAAGAGAAAA
CTTGGGAGAAAGAAACAGAAACGAAGACAC~~~TCTCGAGAACCT~~~GGGGAG~~~~~~
~~~~~~~~~~~~~~~~~~~~~~~~~~~~~~~~~GATGGG~~~~~~~~~~~~~~~~~~~~~
~~~~~~~~~~~~GATGACAGACCCAGAGAGCATCCCTTTATAGTGACAGAGCCTGGTGAA
CTTGCAAGAGGCAAGAAAAATGGATTGGATTATCTCTTTGATCTTTATGAACAGTGTGCA
AGGTTCTTAGATGAAGTTCAGCAAATATCTAAAGAAAGGGGGGAGAAGTGTCCCACA~~~
~~~~~~~~~~~~AAGGTAACAAATCAAGTGTTTCGACATGCCAAGCTTAAGGGTGCTAGC
TATATCAACAAACCTAAGATGAGGCATTATGTACATTGTTATGCCTTACATTGCTTGGAT
CTGGAACAATCTAATCATTTGAGGAAGCTCTATAAAGACCGTGGAGAA~~~~~~~~~~~~
~~~AATGTTGGTGCCTGGCGGCAAGCTTGTTACTATCCCTTGGTGGAGATGGCTAGGCAG
AATGGT~~~TGGGACATTGAAGGAGTCTTCAACAGGAATGAGAAGCTTCGCATCTGGTAT
GTACCTACAAAACTTAGGCAGCTTTGTCATATAGAAAAAAGCAAGGACAGTGACAGTTGC
AGTTATGAATGA~~~~~~
>Sceptridium_dissectum_LFY3
TCAATTGAAGATCTTTTCAAGGATTATGGAGTACGCATAAGTACCATCGCCAAGGTGGCG
GAGATGGGCTTCACTGTCAGT~~~~~~ACCCTTGTCAATATGACAGAACAAGAAATAGAT
GATGTTATT~~~AAGACCATGCTTGATGGT~~~TTTCACATT~~~~~~~~~GAGCTTCTT
GTGGGAGAGAGGTATGGTTTCAAATCTGCGATCAGA~~~~~~~~~~~~~~~~~~GCAGAA
AAGAGGAGACAC~~~GAAGAAGAGGTGGAAAGACAGCGCTTGCAACTTCTT~~~TCAAGA
AGCGGA~~~AAGAAACGGAAG~~~~~~~~~~~~~~~ACTGACGAG~~~~~~~~~~~~~~~
~~~~~~~~~~~~~~~~~~~~~~~~~~~~~~~~~~~~~~~ACTGCTGTTGCCACTACTTCT
CTAGAAGGACTTCAAAGAGAGCAAAGGGCAGATAATGATCTC~~~ATGTTTCCAGATGCA
GTTGCAATG~~~~~~GTTGGCCCT~~~~~~CTAAACCTTAATTCAAAGGAGCCCGTT~~~
~~~CTTCTGGAACAGAACCACACT~~~~~~~~~CATTTTGGCGCACCTGCATTGCTGGCT
ATT~~~~~~~~~~~~CCTGAACCTAGCAGT~~~~~~~~~~~~GACAATGAGAAGAGAAAA
CTTGGGAGAAAGAAACAGAAACGAAGACAC~~~TCTCGAGAACCT~~~GGGGAG~~~~~~
~~~~~~~~~~~~~~~~~~~~~~~~~~~~~~~~~GATGGG~~~~~~~~~~~~~~~~~~~~~
~~~~~~~~~~~~GATGACAGACCCAGAGAGCATCCCTTTATAGTGACAGAGCCTGGCGAA
CTTGCAAGAGGCAAGAAAAATGGATTGGATTATCTCTTTGATCTTTATGAACAGTGTGCA
AGGTTCTTAGATGAAGTTCAGCAAATATCTAAAGAAAGGGGGGAGAAGTGTCCCACA~~~
~~~~~~~~~~~~AAGGTAACAAATCAAGTGTTTCGACATGCCAAGCTTAAGGGTGCTAGC
TATATCAACAAACCTAAGATGAGGCATTATGTACATTGTTATGCCTTACATTGCTTGGAT
CTGGAACAATCTAATCATTTGAGGAAGCTCTATAAAGACCGTGGAGAA~~~~~~~~~~~~
~~~AATGTTGGTGCCTGGCGGCAAGCTTGTTACTATCCCTTGGTGGAGATGGCTAGGCAG
AATGGT~~~TGGGACATTGAAGGAGTCTTCAACAGGAATGAGAAGCTTCGCATCTGGTAT
GTACCTACAAAACTTAGGCAGCTTTGTCATATAGAAAAAAGCAAGGACAGTGACAGTTGC
AGTTATGAATGA~~~~~~
>Sceptridium_dissectum_LFY4
TCACTGGAAGAGCTGTTCAAGGATTATGGAGTACGCATAACTACCATCGCCAAGGTGGTG
GAGATGGGCTTTACTGTCAGT~~~~~~ACGCTTGTCAATATGACAGAGCAAGAAATAGAT
GATGTTATT~~~AAGACCATACTTGATGGT~~~TATCACATT~~~~~~~~~GAGCTTCTT
GTGGGAGAGAGGTATGGTTTCAAATCTGCGATCAGA~~~~~~~~~~~~~~~~~~GCAGAA
AAGAGGAGACAC~~~GAGGAAGAGGTAGAAAGGCAGCGCTTGCAGCTTCTT~~~TCAAGA
AGCGGA~~~AGGAAACGGAAG~~~~~~~~~~~~~~~~~~GACGAC~~~~~~~~~~~~~~~
~~~~~~~~~~~~~~~~~~~~~~~~~~~~~~~~~~~~~~~ACTGCTGTGGTCGCTACCTCT
CTAGAAGGAATTCCAAGAGAGCAAGGAGCAGACAACGGTCTC~~~ATGTTTCCAGATGCA
ATTGCTACG~~~~~~ATTGGCCCC~~~~~~CTAAACCTTAATTCAAAGGAGCCTGTT~~~
~~~CTTTTGGAGCAGAGCCATACT~~~~~~~~~CATTTTGGCGCACCTGCATTACTGGCT
ATT~~~~~~~~~~~~CCGGAACCTAGCAGT~~~~~~~~~~~~GACAATGAGAAGAGAAAA
CTTGGGAGAAAGAAACAGAAACGAAGACAC~~~TCTCGAGAACCT~~~GGGGAG~~~~~~
~~~~~~~~~~~~~~~~~~~~~~~~~~~~~~~~~GATGGG~~~~~~~~~~~~~~~~~~~~~
~~~~~~~~~~~~GATGACAGACCCAGAGAGCATCCCTTTATAGTGACAGAGCCTGGCGAA
CTTGCAAGAGGCAAGAAAAATGGATTGGATTATCTCTTTGATCTTTATGAACAGTGTGCA
AGGTTCTTAGATGAAGTTCAGCAAATATCTAAAGAAAGGGGGGAGAAGTGTCCCACA~~~
~~~~~~~~~~~~AAGGTAACAAATCAAGTGTTTCGACATGCCAAGCTTAAGGGTGCTAGC
TATATCAACAAACCTAAGATGAGGCATTATGTACATTGTTATGCCTTACATTGCTTGGAT
CTGGAACAATCTAATCATTTGAGGAAGCTCTATAAAGACCGTGGAGAA~~~~~~~~~~~~
~~~AATGTTGGTGCCTGGCGGCAAGCTTGTTACTATCCCTTGGTGGAGATGGCTAGGCAG
AATGGT~~~TGGGACATTGAAGGAGTCTTCAACAGGAATGAGAAGCTTCGCATCTGGTAT
GTACCTACAAAACTTAGGCAGCTTTGTCATATAGAAAAAAGCAAGGACAGTGACAGTTGC
AGTTATGAATGA~~~~~~
>Selaginella_kraussiana_LFY
~~~CTGGATGAGCTCTTCAAGGACTACGGGGTCCGTATGTCTACGCTATCCAAGATGACG
GAATTGGGCTTCACTGTTCAG~~~~~~ACGCTCGTCAACATGACTGATCAAGAGCTCGAG
GATGTGATC~~~AAGACTATGCTCGAGTCT~~~TACCACGTT~~~~~~~~~GAGCTGCTG
GTTGGCGAGAAGTATGGCATCAAATCCGCCATTCGA~~~~~~~~~~~~~~~~~~GCTGAA
AGGAAGCTCATA~~~GACGACGAGCTCGAGAGGCAGAGGTCCAAAACGCAG~~~CAACAG
CAGCAGCCGAAGAGGCGGAAA~~~~~~~~~~~~~~~CCAGATGAAGTTGTCCCGTCTACC
ACCGGTACTGCC~~~~~~~~~~~~~~~~~~ACTACTACTGCTGCCGTCGTTTCTACTATT
AGAGATGGATCTTTGAAAGAACCTCGACGTGAC~~~~~~~~~~~~~~~~~~AGTGGTTCT
TTGGCTGAA~~~~~~ATTGCTCCG~~~~~~~~~~~~~~~~~~~~~AAGGAGCCCAAT~~~
~~~CTCGTGGGGCAGAGC~~~TCG~~~~~~~~~CAGGTGGTAGTGGCGTCT~~~~~~TCC
ATGCCGGTTGAAAGTAATGGCAACGGCAGT~~~~~~~~~~~~GACGGCGAGCGAAAGCGA
~~~~~~AAGAAGAAGCAGAAGCGGAGAAGG~~~TCCAAAGACGAC~~~GGTGAG~~~~~~
~~~~~~~~~~~~~~~~~~~~~~~~~~~~~~~~~GACGGC~~~~~~~~~~~~~~~~~~~~~
~~~~~~~~~~~~GAGGACAGGCCGAGGGAGCACCCGTTCATCGTGACCGAGCCCGGTGAG
CTCGCCCGGGGTAAGAAGAACGGACTGGACTATCTGTTCGATTTGTACGAGCAGTGCGGG
AAATACCTGGAAGAGGTGCAGCAGCAATGCAAGGAGCGAGGGGAGAAATGCCCTACC~~~
~~~~~~~~~~~~AAGGTTACCAACCAGGTTTTTCGTCATGCAAAGCACCGTGGTGCGAGC
TACATCAACAAGCCCAAGATGAGGCACTACGTCCATTGCTATGCTCTTCACTGTTTGGAC
CTGGAACAGTCGAACCATCTTCGGAAGCTTTTCAAGGACCGTGGTGAG~~~~~~~~~~~~
~~~AACGTTGGTGCGTGGAGGCAGGCCTGTTACTTCCCGCTGGTGGAGATGGCGAGGTCA
TTCAAC~~~TGGGATATAGAGGGTGTGTTCAGTAGGAACGAAAAGCTGAGGATATGGTAC
GTCCCGACCAGGCTTAGGCAGCTTTGCCATTTGGAGAAGAGCAAGCAGGGC~~~~~~~~~
~~~~~~~~~~~~~~~~~~
>Selaginella_moellendorffii_LFY
ACGCTGGACGAGCTCTTCAAGGACTATGGCGTGCGCATCACGACTCTGGCAAAGATGGCC
GAGATGGGATTCACGGTCCAG~~~~~~ACGCTGGTGAACATGACGGATCAGGAGTTGGAG
GACGTGATC~~~AAAACAATGCTCGAGGGT~~~TACCACGTC~~~~~~~~~GAGCTCCTG
GTGGGAGAGAAGTATGGGATCAAGTCGGCCATTCGG~~~~~~~~~~~~~~~~~~GCGGAG
CGGAAGCACCTC~~~~~~~~~~~~~~~~~~~~~~~~~~~~~~~~~~~~~~~~~~~~~~~~
~~~~~~~~~~~~~~~~~~~~~~~~~~~~~~~~~~~~~~~~~~~~~~~~~~~~~~~~~~~~
~~~~~~~~~~~~~~~~~~~~~~~~~~~~~~~~~~~~~~~~~~~~~~~~~~~~~~~~~~~~
~~~~~~~~~~~~~~~~~~~~~~~~~~~~~~~~~~~~~~~~~~~~~~~~~~~~~~~~~~~~
~~~~~~~~~~~~~~~~~~~~~~~~~~~~~~~~~~~~~~~~~~~~~~~~~~~~~~~~~~~~
~~~~~~~~~~~~~~~~~~~~~~~~~~~~~~~~~~~~~~~~~~~~~~~~~~~~~~~~~~~~
~~~~~~~~~~~~~~~~~~~~~~~~~~~~~~~~~~~~~~~~~~~~~~~~~~~~~~~~~~~~
~~~~~~~~~~~~~~~~~~~~~~~~~~~~~~~~~~~~~~~~~~~~~~~~~~~~~~~~~~~~
~~~~~~~~~~~~~~~~~~~~~~~~~~~~~~~~~~~~~~~~~~~~~~~~~~~~~~~~~~~~
~~~~~~~~~~~~~~~~~~AGGCCGAGAGAGCACCCCTTCATAGTGACGGAGCCCGGAGAG
CTTGCCAGGGGGAAGAAGAACGGCCTCGACTACCTATTTGATCTCTACGAGCAGTGCGGG
AGGTACCTCGATGAAGTCCAGCAACAGTGCAAGGAGCGAGGAGAGAAGTGTCCTACG~~~
~~~~~~~~~~~~AAGGTGACGAACCAAGTGTTCCGGCACGCCAAGCACCGGGGAGCGAGC
TACATCAACAAGCCGAAGATGAGACACTACGTCCACTGCTACGCGCTGCACTGCCTGGAC
CTGGAGCAGTCCAACCATCTGAGGAAGGTGTTTAAGGATCGAGGAGAG~~~~~~~~~~~~
~~~AATGTTGGAGCGTGGAGGCAGGCTTGCTACTATCCGCTGGTGGAGATGGCGAGGAAC
CTCAAC~~~TGGGATATCGAGGGAGTTTTCAGCAGGAATGACAAGCTGAGGATATGGTAT
GTTCCGACCAGGCTGAGGCAACTCTGT~~~~~~~~~~~~~~~~~~~~~~~~~~~~~~~~~
~~~~~~~~~~~~~~~~~~
>Selaginella_selaginoides_LFY
TGTTTGGAAGAACTATTCAGAGATTATGGAGTTCGTGTAACTACGCTTACGAAGATGACT
GAAATGGGTTTTACAGTGCAGNTGCAGACACTTCTGAATATGACAGATGAAGAAGTTGAC
GATATGATA~~~AAGACGTTGGCTGAAATT~~~TGTCATGTT~~~~~~~~~GAGCTGCTT
GTAGGAGAGAAGTATGGTATCAAAGCTGCAATTAGA~~~~~~~~~~~~~~~~~~TCTGAA
AGAAAGTATATTGGAGAAGAAGATGATGAGAAACAGAAGTCAAAGCTT~~~~~~CCATAT
TTGGGT~~~AGAAGACAAAGA~~~~~~~~~~~~~~~ACAACAGAA~~~~~~~~~~~~~~~
~~~~~~~~~~~~~~~~~~~~~~~~~~~~~~~~~~~~~~~~~~~~~~~~~~~~~~~~~~~~
~~~~~~~~~~~~~~~GAAGTTAAGAAAAGTACTTACGGATTG~~~GGACTTCCTGAAGCA
ATGGATGTA~~~~~~~~~~~~~~~~~~~~~GTTAATGGGAATAGAAAGGATGGGATA~~~
~~~GTAGTAGGTAAAAGGCATGTG~~~~~~~~~~~~~~~~~~~~~~~~~~~~~~~~~~~~
~~~~~~~~~~~~~~~~~~~~~~~~~~~~~~~~~~~~~~~~~~~~~~~~~~~~~~AAGAAG
TGCAGTAAGCAAAAGAGAAAAAGGATGAAAGATGATGGTGAGGGTGAGGGTGAGGGTGAA
GGTGGATGTGATGGCGAGGGTGAGGGTGAGGGTGATGGTACATGTGAGGGTGAGGGTGGT
GAAGGTGAGGAAGAGGATAGACCTAGAGAGCATCCATTTATAGTAACAGAGCCAGGTGAG
GTGGCAAGAGGGAAGAAGAATGGATTAGATTATCTGTTCGATTTATATGAGCAGTGTGGG
AAGTTTTTAGAAGAAGTGCAAGATATATGTAAAGAGAGAGGTGACAAGTGTCCAACA~~~
~~~~~~~~~~~~AAGGTGACGAATCAAGTGTTCAGACATGCTAAAAATAGGGGTGCAAGC
TACATAAATAAGCCAAAGATGAGACATTACGTACATTGTTATGCACTGCATTGCTTAGAT
GAGGAAGAGTCGAATGAGTTAAGAAAGGGGTGCAAAAGAAGGGGTGAG~~~~~~~~~~~~
~~~AATGTGGGTGTGTGGAGACAGGCATGTTATATTCCATTAGTGGAGATGGCAAGAGAA
GAGAAT~~~TGGGATTTAGAAGGTGTGTTTAATAGAAATGAGAAATTGAGGATATGGTAT
GTTCCTACTAAACTTAGGCAGCTTTGCCATCTCGAAAAGAGCAAACAACAA~~~~~~~~~
~~~~~~~~~~~~~~~~~~
>Selaginella_stauntoniana_LFY
~~~~~~~~~~~~~~~~~~~~~~~~~~~~~~~~~~~~~~~~~~~~~~~~~~~~~~~~~~~~
~~~~~~~~~~~~~~~~~~~~~~~~~~~~~~~~~~~~~~~~~~~~~~~~~~~~~~~~~~~~
~~~~~~~~~~~~~~~~~~~~~~~~~~~~~~~~~~~~~~~~~~~~~~~~~~~~~~~~~~~~
~~~~~~~~~~~~~~~~~~~~~~~~~~~~~~~~~~~~~~~~~~~~~~~~~~~~~~~~~~~~
~~~~~~~~~~~~~~~~~~~~~~~~~~~~~~~~~~~~~~~~~~~~~~~~~~~~~~~~~~~~
~~~~~~~~~~~~~~~~~~~~~~~~~~~~~~~~~~~~~~~~~~~~~~~~~~~~~~~~~~~~
~~~~~~~~~~~~~~~~~~~~~~~~~~~~~~~~~~~~~~~~~~~~~~~~~~~~~~~~~~~~
~~~~~~~~~~~~~~~~~~~~~~~~~~~~~~~~~~~~~~~~~~~~~~~~~~~~~~~~~~~~
~~~~~~~~~~~~~~~~~~~~~~~~~~~~~~~~~~~~~~~~~~~~~~~~~~~~~~~~~~~~
~~~~~~~~~~~~~~~~~~~~~~~~~~~~~~~~~~~~~~~~~~~~~~~~~~~~~~~~~~~~
~~~~~~~~~~~~~~~~~~~~~~~~~~~~~~~~~~~~~~~~~~~~~~~~~~~~~~~~~~~~
~~~~~~~~~~~~~~~~~~~~~~~~~~~~~~~~~~~~~~~~~~~~~~~~~~~~~~~~~~~~
~~~~~~~~~~~~~~~~~~~~~~~~~~~~~~~~~~~~~~~~~~~~~~~~~~~~~~~~~~~~
~~~~~~~~~~~~~~~~~~~~~~~~~~~~~~~~~~~~~~~~~~~~~~~~~~~~~~~~~~~~
~~~~~~~~~~~~~~~~~~~~~~~~~~~~~~~~~~~~~~~~~~~~~~~~~~~~~~~~~~~~
~~~~~~~~~~~~~~~~~~~~~~~~~~~~~~~~~~~~~~~~~~~~~~~~~~~~~~~~~~~~
~~~~~~~~~~~~~~~GTGACGAACCAAGTGTTCCGGCACGCCAAGCACCGGGGAGCGAGC
TACATCAACAAGCCGAAGATGAGACACTACGTCCACTGCTACGCGCTGCACTGCCTGGAC
CTGGAGCAGTCCAACCATCTGAGGAAGGTGTTTAAGGATCGAGGAGAG~~~~~~~~~~~~
~~~AACGTCGGAGCGTGGAGGCAGGCTTGCTACTATCCGCTGGTGGAGATGGCGAGGAAC
CTCAAC~~~TGGGATATCGAGGGAGTTTTCAGCAGGAATGACAAGCTGAGGATATGGTAT
GTTCCGACCAGGCTGAGGCAACTCTGTCACTTGGAGAAGAGCAAAGAATGC~~~~~~~~~
~~~~~~~~~~~~~~~~~~
>Selaginella_wallacei_LFY
~~~CTGGACGAGCTGTTCAGGGACTACGGTGTCCGGTTGTCGACCTTGTCTAAGATGACC
GAGCTGGGCTTCACGGTGCAG~~~~~~ACGCTGGTGAACATGACCGACCAGGAGGTGGAC
GATGTCATC~~~AAGGCTCTGCTCGAGAGC~~~TACCATGTA~~~~~~~~~GAGCTGCTT
GTTGGAGAGAAGTATGGGATCAAGGCTGCTATCAGA~~~~~~~~~~~~~~~~~~GCCGAG
AGGAAGCATCTG~~~GAGGACGAGCTGGAGAGGCACAGAGCCAGGACTCAG~~~CCCAAG
GTTGAC~~~AAGAGACGGCGG~~~~~~~~~~~~~~~CCAGACGAA~~~~~~~~~~~~~~~
~~~GGACCTGTT~~~~~~~~~~~~~~~~~~~~~~~~~~~~~~~~~~~~~~~~~~~~~~~~
~~~~~~~~~~~~~~~~~~~~~~~~CGCCGGGACAACGTTAAC~~~~~~~~~~~~~~~~~~
~~~~~~~~~~~~~~~~~~~~~~~~~~~~~~~~~AACGTTCACAGCGGGAATCTGGTG~~~
~~~GTTGTTCCGGAGGCCTTGAGCATGATGAACACAGTTGCTGCTGCTCCAGTTCAAGCT
TTACCT~~~TCGTCTCCCACTCCGGACAGTGGTAACGGTAGTGACAGCGAGCGGAAGCGG
CACAGCAAGAAGAAGCAGAAGCGGAAACGG~~~CTCAAAGACGAA~~~GGTGAA~~~~~~
~~~~~~~~~~~~~~~~~~~~~~~~~~~~~~~~~GACGGT~~~~~~~~~~~~~~~~~~~~~
~~~~~~~~~~~~GAAGACAGGCCGAGAGAACACCCGTTCATCGTCACGGAGCCCGGAGAA
CTTGCCCGAGGTAAGAAGAACGGCCTGGACTACTTGTTCGACTTGTACGAGCAGTGTGGC
CGGTATCTGGAAGAGGTGCAGCAGCAGTGCAAGGAGCGGGGTGAAAAATGCCCAACG~~~
~~~~~~~~~~~~AAGGTTACCAACCAGGTGTTTCGACACGCCAAGCACCGAGGTGCGAGC
TACATCAACAAGCCGAAGATGAGGCACTACGTTCACTGCTATGCCTTGCACTGCTTGGAC
TTGGAGCAGTCGAACCACTTGAGGAAGCTGTTCAAGGACCGGGGCGAG~~~~~~~~~~~~
~~~AACGTCGGTGCCTGGAGGCAGGCTTGCTACTACCCGCTCGTCGAGATGGCCAGGGCC
TTCAAC~~~TGGGACATCGAAGGTGTGTTCAGCAGGAACGAGCGTCTCCGCATTTGGTAC
GTCCCAACGAAGCTCCGCCAGCTTTGTCACGTCGAGAAGAGCAAGGAATGC~~~~~~~~~
~~~~~~~~~~~~~~~~~~
>Sequoia_sempervirens_LFY
~~~~~~~~~~~~~~~~~~~~~~~~~~~~~~~~~~~~~~~~~~~~~~~~~~~~~~~~~~~~
~~~~~~~~~~~~~~~~~~~~~~~~~~~~~~~~~~~~~~~ATGACTGAACAAGAGCTGGAT
GATGTGGTT~~~AGGACCATGGTTGACATA~~~TACAGTCTT~~~~~~~~~GATCTTCTT
GTTGGAGAGAAATATGGCATCAAGTCTGCAATTAGA~~~~~~~~~~~~~~~~~~GCAGAA
AGGAGAAGACTT~~~~~~~~~~~~~~~~~~~~~~~~~~~~~~~~~~~~~~~~~~~~~~~~
~~~~~~~~~~~~~~~~~~~~~~~~~~~~~~~~~~~~~~~~~~~~~~~~~~~~~~~~~~~~
~~~~~~~~~~~~~~~~~~~~~~~~~~~~~~~~~~~~~~~~~~~~~~~~~~~~~~~~~~~~
~~~~~~~~~~~~~~~~~~~~~~~~~~~~~~~~~~~~~~~~~~~~~~~~~~~~~~~~~~~~
~~~~~~~~~~~~~~~~~~~~~~~~~~~~~~~~~~~~~~~~~~~~~~~~~~~~~~~~~~~~
~~~~~~~~~~~~~~~~~~~~~~~~~~~~~~~~~~~~~~~~~~~~~~~~~~~~~~~~~~~~
~~~~~~~~~~~~~~~~~~~~~~~~~~~~~~~~~~~~~~~~~~~~~~~~~~~~~~~~~~~~
~~~~~~~~~~~~~~~~~~~~~~~~~~~~~~~~~~~~~~~~~~~~~~~~~~~~~~~~~~~~
~~~~~~~~~~~~~~~~~~~~~~~~~~~~~~~~~~~~~~~~~~~~~~~~~~~~~~~~~~~~
~~~~~~~~~~~~~~~~~~CGACAAAGAGAGCACCCCTTTATTGTTACGGAGCCTGGAGAA
CTTGCAAGAGGGAAAAAGAATGGACTTGACTATTTGTTTGATCTTTACGAACAGTGTGGC
AAGTTTCTGCTGGATGTTCAGCACATCGCAAAGGAAAGAGGGGAGAAATGTCCTACA~~~
~~~~~~~~~~~~AAGGTCACAAATCAGGTATTCAGGCATGCAAAACACTCTGGTGCAGGC
TATATTAACAAGCCAAAGATGAGACACTACGTACACTGTTACGCCCTGCATTGCCTGGAT
GTTGAGCAGTCCAATCGTCTCAGAAGAACCTACAAAGAACGAGGAGAA~~~~~~~~~~~~
~~~AATGTTGGAGCATGGAGGCAAGCCTGTTATTATCCCTTGGTGGACATGGCCAAAGAT
AATGGC~~~TGGGACATCGAGGGGGTCTTTAACAAG~~~~~~~~~~~~~~~~~~~~~~~~
~~~~~~~~~~~~~~~~~~~~~~~~~~~~~~~~~~~~~~~~~~~~~~~~~~~~~~~~~~~~
~~~~~~~~~~~~~~~~~~
>Sequoia_sempervirens_NDLY
~~~~~~~~~~~~~~~~~~~~~~~~~~~~~~~~~~~~~~~~~~~~~~~~~~~~~~~~~~~~
~~~~~~~~~~~~~~~~~~~~~~~~~~~~~~~~~~~~~~~~~~~~~~~~~~~~~~~~~~~~
~~~~~~~~~~~~~~~~~~~~~~~~~~~~~~~~~~~~~~~~~~~~~~~~~~~~~~~~~~~~
~~~~~~~~~~~~~~~~~~~~~~~~~~~~~~~~~~~~~~~~~~~~~~~~~~~~~~~~~~~~
~~~~~~~~~~~~~~~~~~~~~~~~~~~~~~~~~~~~~~~~~~~~~~~~~~~~~~~~~~~~
~~~~~~~~~~~~~~~~~~~~~~~~~~~~~~~~~~~~~~~~~~~~~~~~~~~~~~~~~~~~
~~~~~~~~~~~~~~~~~~~~~~~~~~~~~~~~~~~~~~~~~~~~~~~~~~~~~~~~~~~~
~~~~~~~~~~~~~~~~~~~~~~~~~~~~~~~~~~~~~~~~~~~~~~~~~~~~~~~~~~~~
~~~~~~~~~~~~~~~~~~~~~~~~~~~~~~~~~~~~~~~~~~~~~~~~~~~~~~~~~~~~
~~~~~~~~~~~~~~~~~~~~~~~~~~~~~~~~~~~~~~~~~~~~~~~~~~~~~~~~~~~~
~~~~~~~~~~~~~~~~~~~~~~~~~~~~~~~~~~~~~~~~~~~~~~~~~~~~~~~~~~~~
~~~~~~~~~~~~~~~~~~~~~~~~~~~~~~~~~~~~~~~~~~~~~~~~~~~~~~~~~~~~
~~~~~~~~~~~~~~~~~~~~~~~~~~~~~~~~~~~~~~~~~~~~~~~~~~~~~~~~~~~~
~~~~~~~~~~~~~~~~~~~~~~~~~~~~~~~~~~~~~~~~~~~~~~~~~~~~~~~~~~~~
~~~~~~~~~~~~~~~~~~~~~~~~~~~~~~~~~~~~~~~~~~~~~~~~~~~~~~~~~~~~
~~~~~~~~~~~~~~~~~~~~~~~~~~~~~~~~~~~~~~~~~~~~~~~~~~~~~~~~~~~~
~~~~~~~~~~~~~~~~~~~~~~~~~~~~~~~~~~~~~~~~~~~~~~~~~~~~~~~~~~~~
~~~~~~~~~~~~~~~~~~ATGCGACATTATGTTCATTGCTATGCTCTACACTGTCTAGAC
AGTGACCAATCCAATCACCTCAGAAGAGTATACAAGGAGAGGGGAGAA~~~~~~~~~~~~
~~~AATGTTGGAGCCTGGCGCCAAGCCTGTTACTACCCTCTAGTAGCCATAGCCAGGGAA
AACAAT~~~TGGGACATAGAGGGTGTTTTTAATAGAAATGAAAAGCTTAAGATTTGGTAT
GTTCCCACAAAACTAAGGCAA~~~~~~~~~~~~~~~~~~~~~~~~~~~~~~~~~~~~~~~
~~~~~~~~~~~~~~~~~~
>Setaria_italica_LFY
~~~CTGGAGGACCTGGTGGCCGGGTACGGCGTGCGCCCGTCGACGGTTGCGCGGATCTCG
GAGCTCGGGTTCACGGCGAGC~~~~~~ACGCTCCTGGGCATGACGGAGCGGGAGCTCGAC
GACATGATG~~~GCCGCGCTCGCGGGGCTC~~~TTCCGCTGG~~~~~~~~~GACGTGCTG
CTCGGCGAGCGGTTCGGCCTCCGCGCCGCGCTGCGC~~~~~~~~~~~~~~~~~~GCCGAG
CGCGGCCGCGTC~~~~~~~~~~~~~~~~~~~~~~~~~~~~~~~~~~~~~~~~~~~~~~~~
~~~~~~~~~~~~~~~~~~~~~~~~~~~~~~~~~~~~~~~~~~~~~~~~~~~~~~~~~~~~
~~~~~~~~~~~~~~~~~~~~~~~~~~~~~~~~~~~~~~~~~~~~~~~~~~~~~~~~~~~~
~~~~~~~~~~~~~~~~~~~~~~~~~~~~~~~~~~~~~~~~~~~~~~~~~~~~~~~~~~~~
~~~~~~~~~~~~~~~~~~~~~~~~~~~~~~~~~~~~~~~~~~~~~~~~~~~~~~~~~~~~
~~~~~~~~~~~~~~~~~~~~~~~~~~~~~~~~~~~~~~~~~~~~~~~~~~~~~~~~~~~~
~~~~~~~~~~~~~~~~~~~~~~~~~~~~~~~~~~~~~~~~~~~~~~~~~~~~~~~~~~~~
~~~~~~~~~~~~~~~~~~~~~~~~~~~~~~~~~~~~~~~~~~~~~~~~~~~~~~~~~~~~
~~~~~~~~~~~~~~~~~~~~~~~~~~~~~~~~~~~~~~~~~~~~~~~~~~~~~~~~~~~~
~~~~~~~~~~~~~~~~~~AGGCAGCGGGAGCACCCGTTCGTGGTGACGGAGCCCGGCGAG
GTGGCGCGAGCCAAGAAGAACGGGCTGGACTACCTGTTCCACCTGTACGAGCAGTGCCGC
GTCTTCTTGCTGCAGGTGCAGTCCATCGCCAAGCTGGGCGGCCACAAGGCCCCTACC~~~
~~~~~~~~~~~~AAGGTGACGAACCAGGTGTTCCGGTACGCGAAGAAGTGCGGGGCGAGC
TACATCAACAAGCCCAAGATGCGGCACTACGTGCACTGCTACGCGCTGCACTGCCTGGAC
GAGGAGGCCTCCAACGCGCTGCGACGGGCGTACAAGGCCCGCGGCGAG~~~~~~~~~~~~
~~~AACGTCGGGGCGTGGCGCCAGGCATGCTACGCGCCGCTCGTCGAGATCGCGGCGCGC
CACGGG~~~TTCGACGTCGACGCCGTCTTCGCCGCGCACCCGCGCCTCGCCATCTGGTAC
GTGCCCACCAGGCTGCGGCAGCTCTGC~~~~~~~~~~~~~~~~~~~~~~~~~~~~~~~~~
~~~~~~~~~~~~~~~~~~
>Solanum_lycopersicum_LFY
GGACTAGAGGAGTTATTTCAAGCGTACGGCATACGCTACTACACCGCCGCTAAGATAGCG
GAGTTAGGGTTCACTGTGAAC~~~~~~ACGTTATTGGACATGAAAGATGAAGAACTTGAT
GATATGATG~~~AATAGCCTCTCGCAGATA~~~TTTCGGTGG~~~~~~~~~GACCTACTC
GTCGGAGAGAGGTACGGTATCAAAGCGGCGATTAGA~~~~~~~~~~~~~~~~~~GCTGAA
TGGCGGAGGCTG~~~~~~~~~~~~~~~~~~~~~~~~~~~~~~~~~~~~~~~~~~~~~~~~
~~~~~~~~~~~~~~~~~~~~~~~~~~~~~~~~~~~~~~~~~~~~~~~~~~~~~~~~~~~~
~~~~~~~~~~~~~~~~~~~~~~~~~~~~~~~~~~~~~~~~~~~~~~~~~~~~~~~~~~~~
~~~~~~~~~~~~~~~~~~~~~~~~~~~~~~~~~~~~~~~~~~~~~~~~~~~~~~~~~~~~
~~~~~~~~~~~~~~~~~~~~~~~~~~~~~~~~~~~~~~~~~~~~~~~~~~~~~~~~~~~~
~~~~~~~~~~~~~~~~~~~~~~~~~~~~~~~~~~~~~~~~~~~~~~~~~~~~~~~~~~~~
~~~~~~~~~~~~~~~~~~~~~~~~~~~~~~~~~~~~~~~~~~~~~~~~~~~~~~~~~~~~
~~~~~~~~~~~~~~~~~~~~~~~~~~~~~~~~~~~~~~~~~~~~~~~~~~~~~~~~~~~~
~~~~~~~~~~~~~~~~~~~~~~~~~~~~~~~~~~~~~~~~~~~~~~~~~~~~~~~~~~~~
~~~~~~~~~~~~~~~~~~AGACAAAGGGAGCATCCGTTTATCGTGACGGAGCCTGGTGAA
GTAGCACGTGGCAAAAAGAACGGCTTGGATTATCTGTTCCATCTCTACGAACAATGCCGT
GATTTCTTGATCCAAGTTCAGACTATTGCTAAGGAACGAGGTGAAAAATGCCCTACG~~~
~~~~~~~~~~~~AAGGTGACGAATCAGGTGTTCAGGTACGCGAAGAAGGCAGGGGCAAGC
TACATAAACAAGCCCAAAATGAGACATTATGTGCATTGCTATGCACTTCACTGCCTTGAT
GAGGATGCTTCCAATGCTCTGAGAAGAGCTTTCAAGGAGCGGGGAGAG~~~~~~~~~~~~
~~~AATGTTGGGGCATGGAGACAGGCGTGTTACAAGCCATTGGTGGCTATAGCGGCTCGA
CAAGGC~~~TGGGATATCGATGCAATCTTCAATGCACATCCTCGACTAGCCATTTGGTAT
GTCCCCACCAAGCTCCGACAGCTGTGC~~~~~~~~~~~~~~~~~~~~~~~~~~~~~~~~~
~~~~~~~~~~~~~~~~~~
>Sorghum_bicolor_LFY
~~~CTGGAGGACCTGGTGGCCGGCTACGGCGTGCGCCCGTCCACGGTGGCGCGGATCTCG
GAGCTCGGGTTCACGGCGAGC~~~~~~ACGCTCCTGGGCATGACGGAGCGCGAGCTGGAC
GACATGATG~~~GCCGCGCTCGCGGGTCTG~~~TTCCGCTGG~~~~~~~~~GACGTGCTC
CTCGGCGAGCGGTTCGGCCTCCGCGCCGCGCTGCGG~~~~~~~~~~~~~~~~~~GCCGAG
CGCGGACGTGTC~~~~~~~~~~~~~~~~~~~~~~~~~~~~~~~~~~~~~~~~~~~~~~~~
~~~~~~~~~~~~~~~~~~~~~~~~~~~~~~~~~~~~~~~~~~~~~~~~~~~~~~~~~~~~
~~~~~~~~~~~~~~~~~~~~~~~~~~~~~~~~~~~~~~~~~~~~~~~~~~~~~~~~~~~~
~~~~~~~~~~~~~~~~~~~~~~~~~~~~~~~~~~~~~~~~~~~~~~~~~~~~~~~~~~~~
~~~~~~~~~~~~~~~~~~~~~~~~~~~~~~~~~~~~~~~~~~~~~~~~~~~~~~~~~~~~
~~~~~~~~~~~~~~~~~~~~~~~~~~~~~~~~~~~~~~~~~~~~~~~~~~~~~~~~~~~~
~~~~~~~~~~~~~~~~~~~~~~~~~~~~~~~~~~~~~~~~~~~~~~~~~~~~~~~~~~~~
~~~~~~~~~~~~~~~~~~~~~~~~~~~~~~~~~~~~~~~~~~~~~~~~~~~~~~~~~~~~
~~~~~~~~~~~~~~~~~~~~~~~~~~~~~~~~~~~~~~~~~~~~~~~~~~~~~~~~~~~~
~~~~~~~~~~~~~~~~~~AGGCAGCGGGAGCACCCGTTCGTGGTCACGGAGCCCGGCGAG
GTGGCGAGGGCCAAGAAGAACGGCCTCGACTACCTCTTCCATCTGTACGAGCAGTGCCGC
GTCTTCCTCTTGCAGGTGCAGTCCATTGCTAAGCTGGGCGGCCACAAGTCCCCTACC~~~
~~~~~~~~~~~~AAGGTGACGAACCAGGTGTTCCGGTACGCCAAGAAGTGCGGGGCGAGC
TACATCAACAAGCCCAAGATGCGGCACTACGTGCACTGCTACGCGCTGCACTGCCTGGAC
GAGGAGGCCTCCAACGCGCTGCGCCGGGCGTACAAGGCCCGCGGCGAG~~~~~~~~~~~~
~~~AACGTCGGCGCCTGGAGGCAGGCGTGCTACGCGCCGCTCGTCGAGATCGCCGCGCGC
CACGGC~~~TTCGACATCGACGCCGTCTTCGCCGCGCACCCGCGACTCGCCATCTGGTAC
GTGCCCACCAGGCTGCGCCAGCTCTGC~~~~~~~~~~~~~~~~~~~~~~~~~~~~~~~~~
~~~~~~~~~~~~~~~~~~
>Taxus_cuspidata_LFY
TGTTTGGAAGAACTGTTTAGGAATTATGGAGTGAGATATATAACACTGACCAAGATGATT
GACATGGGTTTCACTGTCAAC~~~~~~ACCTTGGTCAATATGACAGAACAAGAGTTGGAT
GATGTTGTC~~~AGGACCCTAGTTGAGATA~~~TATAGGATT~~~~~~~~~GACCTACTT
GTTGGGGAGAAGTATGGCATTAAGTCTGCAATTAGA~~~~~~~~~~~~~~~~~~GCAGAA
AGGAGAAGATTT~~~~~~~~~~~~~~~~~~~~~~~~~~~~~~~~~~~~~~~~~~~~~~~~
~~~~~~~~~~~~~~~~~~~~~~~~~~~~~~~~~~~~~~~~~~~~~~~~~~~~~~~~~~~~
~~~~~~~~~~~~~~~~~~~~~~~~~~~~~~~~~~~~~~~~~~~~~~~~~~~~~~~~~~~~
~~~~~~~~~~~~~~~~~~~~~~~~~~~~~~~~~~~~~~~~~~~~~~~~~~~~~~~~~~~~
~~~~~~~~~~~~~~~~~~~~~~~~~~~~~~~~~~~~~~~~~~~~~~~~~~~~~~~~~~~~
~~~~~~~~~~~~~~~~~~~~~~~~~~~~~~~~~~~~~~~~~~~~~~~~~~~~~~~~~~~~
~~~~~~~~~~~~~~~~~~~~~~~~~~~~~~~~~~~~~~~~~~~~~~~~~~~~~~~~~~~~
~~~~~~~~~~~~~~~~~~~~~~~~~~~~~~~~~~~~~~~~~~~~~~~~~~~~~~~~~~~~
~~~~~~~~~~~~~~~~~~~~~~~~~~~~~~~~~~~~~~~~~~~~~~~~~~~~~~~~~~~~
~~~~~~~~~~~~~~~~~~~~~~~~~~~~~~~~~~~~~~~~~~~~~~~~~~~~~~~~~~~~
~~~~~~~~~~~~~~~~~~~~~~~~~~~~~~~~~~~~~~~~~~~~~~~~~~~~~~~~~~~~
~~~~~~~~~~~~~~~~~~~~~~~~~~~~~~~~~~~~~~~~~~~~~~~~~~~~~~~~~~~~
~~~~~~~~~~~~~~~~~~~~~~~~~~~~~~~~~~~~~~~~~~~~~~~~~~~~~~~~~~~~
~~~~~~~~~~~~~~~~~~~~~~~~~~~~~~~~~~~~~~~~~~~~~~~~~~~~~~~~~~~~
~~~~~~~~~~~~~~~~~~~~~~~~~~~~~~~~~~~~~~~~~~~~~~~~~~~~~~~~~~~~
~~~~~~~~~~~~~~~~~~~~~~~~~~~~~~~~~~~~~~~~~~~~~~~~~~~~~~~~~~~~
~~~~~~~~~~~~~~~~~~~~~~~~~~~~~~~~~~~~~~~~~~~~~~~~~~~~~~~~~~~~
~~~~~~~~~~~~~~~~~~~~~~~~~~~~~~~~~~~~~~~~~~~~~~~~~~~~~~~~~~~~
~~~~~~~~~~~~~~~~~~
>Taxus_globosa_LFY
TGTTTGGAAGAACTGTTTAGGAATTATGGAGTGAGATATATAACACTGACCAAGATGGTT
GACATGGGTTTCACTGTCAAC~~~~~~ACCTTGGTCAATATGACAGAACAAGAGTTGGAT
GATGTTGTC~~~AGGACCCTAGTTGAGATA~~~TATAGGATT~~~~~~~~~GACCTACTT
GTTGGGGAGAAATATGGCATTAAGTCTGCAATTAGA~~~~~~~~~~~~~~~~~~GCAGAA
AGGAGAAGATTT~~~~~~~~~~~~~~~~~~~~~~~~~~~~~~~~~~~~~~~~~~~~~~~~
~~~~~~~~~~~~~~~~~~~~~~~~~~~~~~~~~~~~~~~~~~~~~~~~~~~~~~~~~~~~
~~~~~~~~~~~~~~~~~~~~~~~~~~~~~~~~~~~~~~~~~~~~~~~~~~~~~~~~~~~~
~~~~~~~~~~~~~~~~~~~~~~~~~~~~~~~~~~~~~~~~~~~~~~~~~~~~~~~~~~~~
~~~~~~~~~~~~~~~~~~~~~~~~~~~~~~~~~~~~~~~~~~~~~~~~~~~~~~~~~~~~
~~~~~~~~~~~~~~~~~~~~~~~~~~~~~~~~~~~~~~~~~~~~~~~~~~~~~~~~~~~~
~~~~~~~~~~~~~~~~~~~~~~~~~~~~~~~~~~~~~~~~~~~~~~~~~~~~~~~~~~~~
~~~~~~~~~~~~~~~~~~~~~~~~~~~~~~~~~~~~~~~~~~~~~~~~~~~~~~~~~~~~
~~~~~~~~~~~~~~~~~~~~~~~~~~~~~~~~~~~~~~~~~~~~~~~~~~~~~~~~~~~~
~~~~~~~~~~~~~~~~~~AGACAAAGAGAACACCCTTTTATTGTTACTGAACCTGGAGAG
CTTGCAAGAGGGAAAAAGAATGGACTGGACTATTTGTTTGATCTTTATGAACAGTGTGGC
AAGTTTCTGCTTGATGTTCAGCATATAGCAAAGGAAAGAGGGGAGAAATGCCCCACA~~~
~~~~~~~~~~~~AAGGTCACAAATCAGGTATTTAGGCATGCAAAGCACTCTGGTGCTGGT
TACATTAACAAGCCAAAGATGAGACACTATGTACACTGTTATGCTCTGCATTGCCTAGAT
GTTGAACAGTCCAATCGTCTCAGAAGAGCCTACAAAGAACGAGGGGAA~~~~~~~~~~~~
~~~AATGTTGGAGCATGGAGGCAGGCCTGCTATTATCCCCTGGTGGCAATGGCCAAAGAA
AATGGC~~~TGGGNCATTGAGGGTGTGTTTAGCAAGCATGAAAAGCTTCGAATCTGGTAT
GTTCCTACAAAGCTCAGGCAGCTCTGT~~~~~~~~~~~~~~~~~~~~~~~~~~~~~~~~~
~~~~~~~~~~~~~~~~~~
>Taxus_globosa_NDLY
~~~~~~~~~~~~~~~~~~~~~~~~~~~~~~~~~~~~~~~~~~~~~~~~~~~~~~~~~~~~
~~~~~~~~~~~~~~~~~~~~~~~~~~~~~~~~~~~~~~~~~~~~~~~~~~~~~~~~~~~~
~~~~~~~~~~~~~~~~~~~~~~~~~~~~~~~~~~~~~~~~~~~~~~~~~~~~~~~~~~~~
~~~~~~~~~~~~~~~~~~~~~~~~~~~~~~~~~~~~~~~~~~~~~~~~~~~~~~~~~~~~
~~~~~~~~~~~~~~~~~~~~~~~~~~~~~~~~~~~~~~~~~~~~~~~~~~~~~~~~~~~~
~~~~~~~~~~~~~~~~~~~~~~~~~~~~~~~~~~~~~~~~~~~~~~~~~~~~~~~~~~~~
~~~~~~~~~~~~~~~~~~~~~~~~~~~~~~~~~~~~~~~~~~~~~~~~~~~~~~~~~~~~
~~~~~~~~~~~~~~~~~~~~~~~~~~~~~~~~~~~~~~~~~~~~~~~~~~~~~~~~~~~~
~~~~~~~~~~~~~~~~~~~~~~~~~~~~~~~~~~~~~~~~~~~~~~~~~~~~~~~~~~~~
~~~~~~~~~~~~~~~~~~~~~~~~~~~~~~~~~~~~~~~~~~~~~~~~~~~~~~~~~~~~
~~~~~~~~~~~~~~~~~~~~~~~~~~~~~~~~~~~~~~~~~~~~~~~~~~~~~~~~~~~~
~~~~~~~~~~~~~~~~~~~~~~~~~~~~~~~~~~~~~~~~~~~~~~~~~~~~~~~~~~~~
~~~~~~~~~~~~~~~~~~~~~~~~~~~~~~~~~~~~~~~~~~~~~~~~~~~~~~~~~~~~
~~~~~~~~~~~~~~~~~~AGGCCTAGGGAACATCCTTTCATTGTCACTGAACCAGGAGAA
CTTGCCAGAGGAAAGAAAAATGGCCTGGATTATCTGTTTGATCTCTATGAACAGTGTGGC
AAATTTTTATTAGAAGTCCAAAGGATTGCCAAAGAAAGGGGTGAGAAATGTCCAACT~~~
~~~~~~~~~~~~AAGGTAACAAATCAAGTATTTCGCCATGCAGAGTACACTGGTGCAGTC
TACATAAACAAACCTAAAATGCGACATTATGTTCATTGCTACGCTCTACACTCACTAGAC
AATGAACAATCCAATCACCTCAGAAGAATATACAAGGAGAGGGGAGAA~~~~~~~~~~~~
~~~AATGTTGGAGCATGGCGCCAAGCCTGTTATTATCCCCTAGTAGCCATAGCCAGGGAA
AACAAT~~~TGGGACATAGAGGGAGTTTTTAATAGAAATGAAAAGCTTAAGATTTGGTAT
GTTCCCACAAAACTAAGGCAACTGTGT~~~~~~~~~~~~~~~~~~~~~~~~~~~~~~~~~
~~~~~~~~~~~~~~~~~~
>Thellungiella_halophila_LFY
GGCTTAGAGGGTTTGTTCGGCGCATACGGAATACGTTTTTACACGGCGGCGAAGATAGCT
GAGTTAGGTTTTACGGCGAGT~~~~~~ACGCTTTTGGGGATGAAAGACGATGAGCTTGAG
GATATGATG~~~AATAGCCTCTCCCATATC~~~TTTCGTTGG~~~~~~~~~GAGCTTCTC
GTTGGTGAGCGGTACGGTATCAAAGCTGCCGTTAGA~~~~~~~~~~~~~~~~~~GCTGAA
CGGAGACGATTG~~~~~~~~~~~~~~~~~~~~~~~~~~~~~~~~~~~~~~~~~~~~~~~~
~~~~~~~~~~~~~~~~~~~~~~~~~~~~~~~~~~~~~~~~~~~~~~~~~~~~~~~~~~~~
~~~~~~~~~~~~~~~~~~~~~~~~~~~~~~~~~~~~~~~~~~~~~~~~~~~~~~~~~~~~
~~~~~~~~~~~~~~~~~~~~~~~~~~~~~~~~~~~~~~~~~~~~~~~~~~~~~~~~~~~~
~~~~~~~~~~~~~~~~~~~~~~~~~~~~~~~~~~~~~~~~~~~~~~~~~~~~~~~~~~~~
~~~~~~~~~~~~~~~~~~~~~~~~~~~~~~~~~~~~~~~~~~~~~~~~~~~~~~~~~~~~
~~~~~~~~~~~~~~~~~~~~~~~~~~~~~~~~~~~~~~~~~~~~~~~~~~~~~~~~~~~~
~~~~~~~~~~~~~~~~~~~~~~~~~~~~~~~~~~~~~~~~~~~~~~~~~~~~~~~~~~~~
~~~~~~~~~~~~~~~~~~~~~~~~~~~~~~~~~~~~~~~~~~~~~~~~~~~~~~~~~~~~
~~~~~~~~~~~~~~~~~~AGACAGAGGGAGCATCCGTTTATTGTAACGGAGCCTGGGGAA
GTGGCACGTGGCAAAAAGAACGGTTTGGATTATCTTTTCCACTTGTACGAACAATGCCGC
GAGTTCCTTCTTCAGGTCCAGACAATTGCTAAAGACCGTGGCGAGAAATGTCCCACC~~~
~~~~~~~~~~~~AAGGTGACGAACCAAGTGTTCAGGTACGCAAAAAAATCGGGAGCGAGT
TACATAAACAAGCCAAAAATGCGACATTACGTCCACTGCTACGCTCTTCACTGCCTTGAC
GAAGACGCTTCAAACGCTCTTCGGAGAGCGTTCAAAGAACGCGGCGAG~~~~~~~~~~~~
~~~AACGTTGGCTCGTGGCGTCAGGCTTGTTACAAGCCACTTGTCAATATCGCTTGTCGT
CATGGC~~~TGGGATATAGACGCCGTTTTTAACGCTCATCCTCGTCTCTCAATTTGGTAT
GTTCCCACTAAGCTGCGTCAGCTCTGC~~~~~~~~~~~~~~~~~~~~~~~~~~~~~~~~~
~~~~~~~~~~~~~~~~~~
>Thelypteris_acuminata_LFY
CTACTAGAAGATCTATTCAAAGAGTATGGCGTGCGTAGTACCACCATAATCAAGATTATG
GAGATGGGCTTCACTGTTAGC~~~~~~ACTCTTGTTAACATGATGGAGCAAGAGATAGAT
GATGTGATC~~~AAGACCATGATGGAGGGT~~~TATCACATG~~~~~~~~~GAGCTTTTG
GTTGGGGAGAAGTACGGGCTAAAATCTGCAATCCGG~~~~~~~~~~~~~~~~~~GCCGAA
AGAAAGCGGCAA~~~GAGGAGGATATGGAGCGGCAACGGCTGCAACTACTT~~~GCCAAG
AATGGC~~~AAGAAGCACAAA~~~~~~~~~~~~~~~TCAGATGAT~~~~~~~~~~~~~~~
~~~~~~~~~~~~~~~~~~~~~~~~~~~~~~~~~~~~~~~AGTGGCATGGTTGCAACCTCA
GTAGAGGGCACT~~~AGGGAGCAACGAGGGGATAATGGTATG~~~ATGTTTCCGGATGCT
GTTGCCCTC~~~~~~AATGGCCCC~~~~~~TTAAATCTGAACTCCAAGGAACATGCC~~~
~~~CAACAAGAGCATAGTCATGCA~~~~~~~~~CAGTTTGGGCCTCCCGGGCTTTTGGCT
TTA~~~~~~~~~~~~CCTGAACCAAGTAGT~~~~~~~~~~~~GACAATGAGGGACGCAAA
CTAGCAAGAAAAAAACAAAAGCGGAGGTTG~~~TCACGAGAACCT~~~GGTGAG~~~~~~
~~~~~~~~~~~~~~~~~~~~~~~~~~~~~~~~~GATGGG~~~~~~~~~~~~~~~~~~~~~
~~~~~~~~~~~~GATGACAGGACAAGGGAGCATCCATTTATAGTTACAGAGCCTGGAGAA
GTGGCAAGGGGGAAGAAGAATGGCTTAGATTACCTGTTTGATTTATATGAGCAGTGTGCA
AGATTTCTAGATGAAGTGCAGCAGATGTCAAGAGAAAGGGGGGAAAAATGCCCTACG~~~
~~~~~~~~~~~~AAGGTAACGAACCAAGTATTTCGACATGCCAAGCTGAAAGGTGCTAGC
TATATCAACAAACCAAAGATGAGACACTACGTACATTGCTATGCTCTGCATTGCCTAGAC
AAGGAGAAATCCAACTTGCTGAGAAAGTTATTCAAAGAACGGGGAGAA~~~~~~~~~~~~
~~~AATGTAGGTGCATGGCGGCAAGCTTGCTATTATCCTTTGGTGGACATGGCCAGAGAC
AATTCC~~~TGGGATATAGAAGGCGTTTTCGTGAGGAACGAGAAGCTCCGCATTTGGTAT
GTTCCTACTAAGCTTCGTCAGCTCTGCCATTTGGAGAAGAGTAAGGACAGTGATAGTTGC
AGCTATGAGTGA~~~~~~
>Theobroma_cacao_LFY
GGGATAGAGGAGTTGTTTCAAGCTTATGGGATCAGATACTACACTGCTGCGAAGATAGCC
GAGTTAGGGTTCACTGTGAGC~~~~~~ACCCTTTTAGGCATGAAGGAGGAGGAGTTAGAT
GAGATGATG~~~AATAGCGTGTCGCAGATA~~~TTCAGGTGG~~~~~~~~~GAGCTGCTA
GTGGGTGAGAGGTATGGTATTAAGGCGGCTGTTAGA~~~~~~~~~~~~~~~~~~GCTGAA
AGGAGAAGGCTT~~~~~~~~~~~~~~~~~~~~~~~~~~~~~~~~~~~~~~~~~~~~~~~~
~~~~~~~~~~~~~~~~~~~~~~~~~~~~~~~~~~~~~~~~~~~~~~~~~~~~~~~~~~~~
~~~~~~~~~~~~~~~~~~~~~~~~~~~~~~~~~~~~~~~~~~~~~~~~~~~~~~~~~~~~
~~~~~~~~~~~~~~~~~~~~~~~~~~~~~~~~~~~~~~~~~~~~~~~~~~~~~~~~~~~~
~~~~~~~~~~~~~~~~~~~~~~~~~~~~~~~~~~~~~~~~~~~~~~~~~~~~~~~~~~~~
~~~~~~~~~~~~~~~~~~~~~~~~~~~~~~~~~~~~~~~~~~~~~~~~~~~~~~~~~~~~
~~~~~~~~~~~~~~~~~~~~~~~~~~~~~~~~~~~~~~~~~~~~~~~~~~~~~~~~~~~~
~~~~~~~~~~~~~~~~~~~~~~~~~~~~~~~~~~~~~~~~~~~~~~~~~~~~~~~~~~~~
~~~~~~~~~~~~~~~~~~~~~~~~~~~~~~~~~~~~~~~~~~~~~~~~~~~~~~~~~~~~
~~~~~~~~~~~~~~~~~~AGACAGCGAGAGCACCCGTTCATTGTCACAGAGCCTGGTGAG
GTAGCACGAGGCAAAAAGAACGGTCTCGATTACCTCTTCCATCTCTACGAGCAATGCCGG
GAGTTCTTGATTCAAGTCCAAAACATTGCCAAGGAGCGTGGGGAAAAATGCCCCACG~~~
~~~~~~~~~~~~AAGGTGACCAATCAAGTTTTCAGGTATGCTAAGAAGGCTGGGGCAAGC
TACATTAACAAACCCAAGATGCGACACTACGTGCATTGCTATGCCCTGCACTGCCTTGAC
GAGGAGGCATCGAATGCGCTGAGGAGAGCTTTCAAGGAGAGAGGCGAG~~~~~~~~~~~~
~~~AATGTTGGGGCTTGGAGACAGGCCTGCTACAAGCCTCTTGTGGCCATAGCGGCGCGC
CAGGGT~~~TGGGACATTGATGCAATTTTCAATGCTCATCGCCGTCTTGCTATTTGGTAT
GTTCCCACCAAGCTCCGACAGCTTTGT~~~~~~~~~~~~~~~~~~~~~~~~~~~~~~~~~
~~~~~~~~~~~~~~~~~~
>Thuja_occidentalis_LFY
TGTTTGGAAGAACTGTTCAAAAATTATGGTGTGAGATGCATAACACTGACCAAGATGGTT
GAGATGGGTTTCACTGCCAAC~~~~~~ACCTTGGTCAATCTGACTGAACAAGAGCTGGAT
GATGTGGTT~~~AGGATCCTGGCTGAAATA~~~TACAGTCTT~~~~~~~~~GATCTTCTT
GTTGGAGAGAAATATGGCATTAAGTCTGCAATTAGA~~~~~~~~~~~~~~~~~~GCAGAA
AGGAGAAGGCTT~~~~~~~~~~~~~~~~~~~~~~~~~~~~~~~~~~~~~~~~~~~~~~~~
~~~~~~~~~~~~~~~~~~~~~~~~~~~~~~~~~~~~~~~~~~~~~~~~~~~~~~~~~~~~
~~~~~~~~~~~~~~~~~~~~~~~~~~~~~~~~~~~~~~~~~~~~~~~~~~~~~~~~~~~~
~~~~~~~~~~~~~~~~~~~~~~~~~~~~~~~~~~~~~~~~~~~~~~~~~~~~~~~~~~~~
~~~~~~~~~~~~~~~~~~~~~~~~~~~~~~~~~~~~~~~~~~~~~~~~~~~~~~~~~~~~
~~~~~~~~~~~~~~~~~~~~~~~~~~~~~~~~~~~~~~~~~~~~~~~~~~~~~~~~~~~~
~~~~~~~~~~~~~~~~~~~~~~~~~~~~~~~~~~~~~~~~~~~~~~~~~~~~~~~~~~~~
~~~~~~~~~~~~~~~~~~~~~~~~~~~~~~~~~~~~~~~~~~~~~~~~~~~~~~~~~~~~
~~~~~~~~~~~~~~~~~~~~~~~~~~~~~~~~~~~~~~~~~~~~~~~~~~~~~~~~~~~~
~~~~~~~~~~~~~~~~~~AGGCAAAGAGAACACCCTTTTATTGTTACTGAGCCTGGTGAA
CTTGCAAGAGGAAAAAAGAATGGGCTTGACTATTTGTTCGATCTTTACGAACAGTGTGGC
AAGTTTCTGCTGGATGTTCAGCACATCGCAAAGGAAAGAGGGGAGAAATGCCCTACA~~~
~~~~~~~~~~~~AAGGTTACAAATCAGGTATTTAGGCATGCAAAGCACTCTGGTGCAGGT
TATATTAACAAGCCAAAGATGAGACACTACGTACACTGTTATGCCCTGCATTGCCTGGAT
GTTGAGCAGTCCAATCGTCTCAGAAGAACCTACAAAGAACGAGGGGAG~~~~~~~~~~~~
~~~AATGTCGGAGCATGGAGGCAAGCCTGCTATTATCCCCTTGTGGACATGGCCAAAGAA
AATGGC~~~TGGGACATTGAGGGGGTTTTTAACAAG~~~~~~~~~~~~~~~~~~~~~~~~
~~~~~~~~~~~~~~~~~~~~~~~~~~~~~~~~~~~~~~~~~~~~~~~~~~~~~~~~~~~~
~~~~~~~~~~~~~~~~~~
>Thuja_occidentalis_NDLY
~~~~~~~~~~~~~~~~~~~~~~~~~~~~~~~~~~~~~~~~~~~~~ATGGCCAAGATGACT
GAAATGGGTTTCACTGCTAAT~~~~~~ACTCTTATCAACATGACAGAGGAAGAGGTTGAT
GATTTGATG~~~AAGACCCTTGTGGAGATC~~~TATAGGATG~~~~~~~~~GATCTTCTT
TTGGGTGAGAGGTATGGGATAAAATCTGCCATCAGA~~~~~~~~~~~~~~~~~~GCTGAG
AAGAAGAGATTG~~~~~~~~~~~~~~~~~~~~~~~~~~~~~~~~~~~~~~~~~~~~~~~~
~~~~~~~~~~~~~~~~~~~~~~~~~~~~~~~~~~~~~~~~~~~~~~~~~~~~~~~~~~~~
~~~~~~~~~~~~~~~~~~~~~~~~~~~~~~~~~~~~~~~~~~~~~~~~~~~~~~~~~~~~
~~~~~~~~~~~~~~~~~~~~~~~~~~~~~~~~~~~~~~~~~~~~~~~~~~~~~~~~~~~~
~~~~~~~~~~~~~~~~~~~~~~~~~~~~~~~~~~~~~~~~~~~~~~~~~~~~~~~~~~~~
~~~~~~~~~~~~~~~~~~~~~~~~~~~~~~~~~~~~~~~~~~~~~~~~~~~~~~~~~~~~
~~~~~~~~~~~~~~~~~~~~~~~~~~~~~~~~~~~~~~~~~~~~~~~~~~~~~~~~~~~~
~~~~~~~~~~~~~~~~~~~~~~~~~~~~~~~~~~~~~~~~~~~~~~~~~~~~~~~~~~~~
~~~~~~~~~~~~~~~~~~~~~~~~~~~~~~~~~~~~~~~~~~~~~~~~~~~~~~~~~~~~
~~~~~~~~~~~~~~~~~~AGGCCCAGGGAGCATCCTTTCATTGTCACTGAACCAGGAGAA
CTAGCCAGGGGAAAGAAAAATGGCCTGGATTATTTGTTTGATCTCTATGAACAGTGTGGG
AAATTTTTATTAGAAGTCCAAAGAATCTCCAAGGAAAGGGGAGAGAAATGCCCAACT~~~
~~~~~~~~~~~~AAGGTAACAAATCAGGTATTTCGCCATGCAAAGTACACTGGTGCAGTC
TACATAAACAAACCTAAAATGCGACATTATGTTCATTGCTATGCTCTACATTGTTTAGAC
AATGAGCAATCCAATCACCTCAGAAGAATATACAAGGAGAGGGGAGAA~~~~~~~~~~~~
~~~AATGTTGGGGCTTGGCGCCAAGCCTGTTACTATCCTCTAGTAGCCATAGCCAGGGAA
AACAAT~~~TGGGACATAGAGGGCGTTTTTAATAGAAATGAAAAGCTTAAGATTTGGTAT
GTACCCACAAAACTAAGGCAA~~~~~~~~~~~~~~~~~~~~~~~~~~~~~~~~~~~~~~~
~~~~~~~~~~~~~~~~~~
>Thyrsopteris_elegans_LFY1
~~~~~~~~~~~~~~~~~~~~~~~~~~~~~~~~~~~~~~~~~~~~~~~~~~~~~~~~~~~~
~~~~~~~~~~~~~~~~~~~~~~~~~~~~~~~~~~~~~~~~~~~~~~~~~~~~~~~~~~~~
~~~~~~~~~~~~~~~~~~~~~~~~~~~~~~~~~~~~~~~~~~~~~~~~~~~~~~~~~~~~
~~~~~~~~~~~~~~~~~~~~~~~~~~~~~~~~~~~~~~~~~~~~~~~~~~~~~~~~~~~~
~~~~~~~~~~~~~~~~~~~~~~~~~~~~~~~~~~~~~~~~~~~~~~~~~~~~~~~~~~~~
~~~~~~~~~~~~~~~~~~~~~~~~~~~~~~~~~~~~~~~~~~~~~~~~~~~~~~~~~~~~
~~~~~~~~~~~~~~~~~~~~~~~~~~~~~~~~~~~~~~~~~~~~~~~~~~~~~~~~~~~~
~~~GAGGGCACT~~~AGGGAGCAAAGAGGGGACAATGGTATG~~~ATGTTTCTGGATGCT
GTTGCCGCC~~~~~~AATGGCCCT~~~~~~TTGAATCTGAACTCCAAGGAACACGCC~~~
~~~CAACAAGAACACAGTCATGCA~~~~~~~~~CAGTTTGGTCCTCCGGGGCTTCTGGCT
ATA~~~~~~~~~~~~CCCGAACCGAGTAGT~~~~~~~~~~~~GACAACGAGGGGCGGAAA
CTAGCAAGAAAGAAACAAAAGCGGAGGCTC~~~TCCCGAGAACCT~~~GGTGAG~~~~~~
~~~~~~~~~~~~~~~~~~~~~~~~~~~~~~~~~GATGGG~~~~~~~~~~~~~~~~~~~~~
~~~~~~~~~~~~GATGACAGGACAAGGGAGCATCCTTTCATAGTGACGGAGCCCGGTGAA
GTGGCAAGGGGAAAGAAGAATGGCTTAGATTACCTCTTTGATCTCTATGAACAGTGTGCA
AGGTTCTTAGATGAAGTGCAGCAGATCTCAAGAGAAAGGGGGGAAAAGTGCCCTACG~~~
~~~~~~~~~~~~AAGGTGACCAACCAAGTATTTCGACATGCCAAGCTTAAAGGTGCTAGC
TACATCAACAAACCAAAGATGAGACACTATGTACATTGCTATGCTTTGCATTGCCTAGAC
AAGGAGAAATCCAACTTCTTGAGAAAGTTGTTCAAAGAACGAGGGGAG~~~~~~~~~~~~
~~~AATGTGGGTGCGTGGCGGCAAGCTTGTTACTATCCGTTGGTAGACATGGCCAGAGAC
AATGGT~~~TGGGATATCGAAGGCGTGTTTGTCAGGAATGAAAAACTCCGCATTTGGTAT
GTTCCCACGAAGCTCCGACAGCTCTGCCATCAAGAGAAGAGTAAGGATAGTGATAGTTGC
AGCTACGAA~~~~~~~~~
>Thyrsopteris_elegans_LFY2
~~~~~~~~~~~~ATCCGTCAATGCTTTGCATTCACATTCTATGTTGTGTATTGGAACTAT
TCAGCTGGCTTTTCGGCAGGA~~~~~~ACT~~~~~~~~~~~~~~~~~~~~~~~~~~~~~~
~~~~~~~~~~~~~~~~~~~~~~~~~~~~~~~~~~~~~~~~~~~~~~~~~~~~~~~~~~~~
~~~~~~~~~~~~~~~~~~~~~~~~~~~~~~~~~~~~~~~~~~~~~~~~~~~~~~~~~~~~
~~~~~~~~~~~~~~~~~~~~~~~~~~~~~~~~~~~~~~~~~~~~~~~~~~~~~~~~~~~~
~~~~~~~~~~~~~~~~~~~~~~~~~~~~~~~~~~~~~~~~~~~~~~~~~~~~~~~~~~~~
~~~~~~~~~~~~~~~~~~~~~~~~~~~~~~~~~~~~~~~~~~~~~~~~~~~~~~~~~~~~
~~~~~~~~~~~~~~~AGGGAGCAAGGTGGGGACAATGGTGGG~~~ATGTTAGCAGATGCT
GTTGCTACT~~~~~~GTTGGCCCTTTT~~~TTGAATGTGAACTTAAAGGAACGGGTC~~~
~~~CAATTAGAACAAAGACATGCA~~~~~~~~~CAGTTTGGTCCTCTTGGGCAGCTCGCT
ATA~~~~~~~~~~~~CCAGAACCGTGTAGT~~~~~~~~~~~~GACAATGATGGAAGGCAA
CTTGGGAGGAAGAATAAAAAACAGAGGCTT~~~TCTCAACAACGA~~~GGGGAG~~~~~~
~~~~~~~~~~~~~~~~~~~~~~~~~~~~~~~~~GATGGG~~~~~~~~~~~~~~~~~~~~~
~~~~~~~~~~~~GATGACAGAACAAGGGAGCATCCATTCATTGTGACAGAACCTGGTGAA
GTTGCAAGGGGCAAGAAAAATGGGTTAGATTATCTCTTTGATCTGTATGAGCAGTGCGCA
AGGTTTCTGGATGAAGTCCAGCAGATGGCTAAAGAGAGAGGGGAAAAGTGTCCTACA~~~
~~~~~~~~~~~~AAGGTGACAAACCAAGTGTTTCGACATGCGAAGATGAAAGGGGCTAGC
TACATCAACAAACCAAAGATGAGACATTACGTGCATTGTTATGCTTTGCATTGTCTTGAT
CTCGAAAAGTCCAACCATCTGAGAAAACTTTTCAAGGAGCGGGGAGAA~~~~~~~~~~~~
~~~AATGTTGGTGCATGGCGACAAGCTTGCTATTCCCCCTTGGTAAAGATGGCAAGAGAA
ACTGGC~~~TGGGACATTGAAGGGGTGTTCATGAGGAATGAGAAACTCCGCATTTGGTAT
GTGCCTACAAAGCTAAGGCAGCTTTGTCATCAGGAGAAGAGTAAGGATAGTGATAGTTGT
AGCTATGGC~~~~~~~~~
>Tmesipteris_parva_LFY
~~~~~~~~~~~~~~~~~~~~~~~~~~~~~~~~~~~~AACAAAGTCATGCTCATGTTGGCA
CGCCTAGACTCCTTGCTATCCCTGAACCAAGCAGTGACAATGAGAAAAGAAAATTTGGAA
GAA~~~~~~~~~AGAAACAAAAACACAAATTGTCTCAAGATCCTG~~~GGGATGATGGAG
ATGACAGAACTCGAGAGCATCCATTCATTGTTACGGAGACTGGCGAACTGGCAAGGGGAA
AGAAAAATGGAT~~~~~~~~~~~~~~~~~~~~~~~~~~~~~~~~~~~~~~~~~~~~~~~~
~~~~~~~~~~~~~~~~~~~~~~~~~~~~~~~~~~~~~~~~~~~~~~~~~~~~~~~~~~~~
~~~~~~~~~~~~~~~~~~TGGATT~~~~~~~~~~~~~~~~~~~~~~~~~~~~~~~~~~~~
~~~~~~~~~~~~~~~~~~~~~~~~~~~~~~~~~~~~~~~~~~~~~~~~~~~~~~~~~~~~
~~~~~~~~~~~~~~~~~~~~~~~~~~~~~~~~~~~~~~~~~~~~~~~~~~~~~~~~~~~~
~~~~~~~~~~~~~~~~~~~~~~~~~~~~~~~~~~~~~~~~~~~~~ACCTCTTTGATCTCT
ATG~~~~~~~~~~~~~~~~~~~~~~~~~~~~~~~~~~~~~~~~~~~~~~~~~~~~~~~~~
~~~~~~~~~~~~~~~~~~~~~~~~~~~~~~~~~~~~~~~~~~~~~~~~~~~~~~~~~~~~
~~~~~~~~~~~~~~~~~~~~~~~~~~~~~~~~~~~~~~~~~~~~~~~~~~~~~~~~~~~~
~~~~~~~~~~~~~~~~~~~~~~~~~~~~~~~~~~~~~~~~~~~~~~~~~~~~~~~~~~~~
~~~~~~~~~~~~~~~~~~AACAGTGTGGAAGGTTTTTGGATGAGGTTCAGCAAATGTCTA
AAG~~~~~~~~~~~~~~~~~~~~~AAANCTAAAGAAAGAGGGGAGAAATGCCCAATG~~~
~~~~~~~~~~~~AAGGTGACAAATCAAGTGTTTCGACATGCCAAGCTCAAAGGAGCTAGC
TACATTAACAAACCTAAGATGAGGCATTATGTACATTGTTATGCCTTACATTGCTTAGAT
TTGCAGCAGTCAAATCATCTGAGGAAATTGTATAAAGACCGTGGAGAA~~~~~~~~~~~~
~~~AATGTTGGTGCCTGGCGGCAAGCTTGTTATCTTCCCTTGGTAGAGATGGCTAGGGAG
AATGGT~~~TGGGATATTGAAGGTGTCTTCAACAGGAATGAGAAGCTTCGTATCTGGTAT
GTGCCCACAAAACTTAGACAGCTCTGTCACACAGAGAAGAGTAAAGACAGTGACAGCTGT
AGTTATGAA~~~~~~~~~
>Vittaria_appalachiana_LFY1
~~~~~~~~~~~~~~~~~~~~~~~~~~~~~~~~~~~~~~~~~~~~~~~~~~~~~~~~~~~~
~~~~~~~~~~~~~~~~~~~~~~~~~~~~~~~~~~~~~~~~~~~~~~~~~~~~~~~~~~~~
~~~~~~~~~~~~~~~~~~~~~~~~~~~~~~~~~~~~~~~~~~~~~~~~~~~~~~~~~~~~
~~~~~~~~~~~~~~~~~~~~~~~~~~~~~~~~~~~~~~~~~~~~~~~~~~~~~~~~~~~~
~~~~~~~~~~~~~~~~~~~~~~~~~~~~~~~~~~~~~~~~~~~~~~~~~~~~~~~~~~~~
~~~~~~~~~~~~~~~~~~~~~~~~~~~~~~~~~~~~~~~~~~GAT~~~~~~~~~~~~~~~
~~~~~~~~~~~~~~~~~~~~~~~~~~~~~~~~~~~~~~~AGTGGCATGGTTGCAACCTCA
GGAGAAGGTACC~~~AGGGAGCAAAGAGGTGACAATGGTATG~~~ATGCTGCCGGATGCT
GTGGCACCA~~~~~~AGTGATCCA~~~~~~CTGAATCTAAATTCAAAGGACAATATT~~~
~~~CAACAGGAGCACAGCCTTGCA~~~~~~~~~CGCTTTGGCCCTTCAGGACTCATGGTC
TTA~~~~~~~~~~~~CCAGAGCCTAGCAGT~~~~~~~~~~~~GACAACGAGGGTCGAAAA
CTAGCCAGAAAGAAGCAAAAGCGGAGGCTG~~~TCTCGAGAACCT~~~GGTGAG~~~~~~
~~~~~~~~~~~~~~~~~~~~~~~~~~~~~~~~~GATGGA~~~~~~~~~~~~~~~~~~~~~
~~~~~~~~~~~~GATGACAGGACAAGGGAGCATCCATTCATTGTTACAGAGCCTGGGGAA
GTGGCAAGGGGAAAGAAAAATGGTTTGGACTATCTGTTTGATCTATATGAGCAGTGTGCA
AGATTTCTGGATGAAGTGCAGCAGATGTCAAGAGAAAGGGGTGAAAAATGCCCTACG~~~
~~~~~~~~~~~~AAGGTGACAAACCAGGTGTTTCGGCATGCTAAATTGAAGGGTGCCAGC
TACATTAACAAGCCAAAGATGAGACATTATGTGCACTGCTATGCACTACATTGTCTTGAC
AAAGAGAAGTCCAACTTTTTAAGAAAGCAATTTAAAGAACGGGGCGAG~~~~~~~~~~~~
~~~AATGTGGGTGCTTGGCGACAAGCTTGCTACTATCCTTTGGTGGATATGGCACGGGAC
AATGGA~~~TGGGATATAGAAGGCGTTTTTGTGAGAAATGAAAAACTTCGCATTTGGTAT
GTTCCCACGAAGCTTCGCCAGCTGTGCCATTTGGAGAGGAGCAAGGACAGTGACAGCTGC
AGCTACGAA~~~~~~~~~
>Vittaria_appalachiana_LFY2
~~~~~~~~~~~~~~~~~~~~~~~~~~~~~~~~~~~~~~~~~~~~~~~~~~~~~~~~~~~~
~~~~~~~~~~~~~~~~~~~~~~~~~~~~~~~~~~~~~~~~~~~~~~~~~~~~~~~~~~~~
~~~~~~~~~~~~~~~~~~~~~~~~~~~~~~~~~~~~~~~~~~~~~~~~~~~~~~~~~~~~
~~~~~~~~~~~~~~~~~~~~~~~~~~~~~~~~~~~~~~~~~~~~~~~~~~~~~~~~~~~~
~~~~~~~~~~~~~~~~~~~~~~~~~~~~~~~~~~~~~~~~~~~~~~~~~~~~~~~~~~~~
~~~~~~~~~~~~~~~~~~~~~~~~~~~~~~~~~~~~~~~~~~GAT~~~~~~~~~~~~~~~
~~~~~~~~~~~~~~~~~~~~~~~~~~~~~~~~~~~~~~~AGTGGCATGGTTGCAACCTCC
GGAGAAGGCACT~~~AGGGAGCAAAGAGGCGACAATGGTATG~~~ATGCTGCCAGATGCT
GTTGCACCT~~~~~~AGCGGCCCA~~~~~~CTGAACCTGAATTCAAAGGAACATCCT~~~
~~~CAACAGGAGCACAGTCACGCA~~~~~~~~~CACTTTGGACCTCCAGGGCTCCTGGTC
TTA~~~~~~~~~~~~CCAGAGCCCAGCAGT~~~~~~~~~~~~GACAATGAAGGGTGCAAA
GTAAACAGAAAGAAGCAAAAGCGGAGACTG~~~TCACGAGAACCT~~~GGTGAG~~~~~~
~~~~~~~~~~~~~~~~~~~~~~~~~~~~~~~~~GATGGA~~~~~~~~~~~~~~~~~~~~~
~~~~~~~~~~~~GATGACAGGACAAGGGAGCATCCGTTCATTGTTACAGAGCCCGGGGAA
GTGGCAAGGGGGAAGAAAAATGGTTTGGACTATCTTTTTGATCTATATGAGCAGTGTGCT
AGGTTCCTAGATGAAGTGCAGCAGATGTCAAGA~~~~~~~~~~~~~~~~~~~~~~~~~~~
~~~~~~~~~~~~~~~~~~~~~~~~~~~~~~~~~~~~~~~~~~~~~~~~~~~~~~~~~~~~
~~~~~~~~~~~~~~~~~~~~~~~~~~~~~~~~~~~~~~~~~~~~~~~~~~~~~~~~~~~~
~~~~~~~~~~~~~~~~~~~~~~~~~~~~~~~~~~~~~~~~~~~~~~~~~~~~~~~~~~~~
~~~~~~~~~~~~~~~~~~~~~~~~~~~~~~~~~~~~~~~~~~~~~~~~~~~~~~~~~~~~
~~~~~~~~~~~~~~~~~~~~~~~~~~~~~~~~~~~~~~~~~~~~~~~~~~~~~~~~~~~~
~~~~~~~~~~~~~~~~~~~~~~~~~~~~~~~~~~~~~~~~~~~~~~~~~~~~~~~~~~~~
~~~~~~~~~~~~~~~~~~
>Vittaria_lineata_LFY
CTGCTTGAAGATCTCTTCAAAGATTATGGGGTGCGTAGCACTACTATAATGAAGGTTATG
GAAATGGGGTTCACCGTCAGT~~~~~~ACATTAATTAACATGATGGAACAAGAGATTGAT
GATGTTATC~~~AAAACCATGATTGAGGTA~~~TATCAGATG~~~~~~~~~GAACTTCTC
GTTGGTGAGAAGTATGGCCTAAAGTCTGCAATTAGG~~~~~~~~~~~~~~~~~~GCTGAG
AGAAAACGCCAA~~~GAGGATGAGACAGAGCGGCAAAGATTGTTATTACTT~~~GCTAAA
AACAGC~~~AAAAGACACAAG~~~~~~~~~~~~~~~TCAGATGAT~~~~~~~~~~~~~~~
~~~~~~~~~~~~~~~~~~~~~~~~~~~~~~~~~~~~~~~AGTGGCATGGTTGCAACCTCT
GGAGAAGGCACT~~~AGGGAGCAAAGAGGCGACAATGGTATG~~~ATGCTGCCAGATGCT
GTTGCACCC~~~~~~AGCGGTCCA~~~~~~CTGAACCTGAATTCAAAGGATCATCCT~~~
~~~CAACAGGAGCACAGTCATGCG~~~~~~~~~CACTTTGGACCTCCAGGGCTCCTGGTC
TTA~~~~~~~~~~~~CCAGAGCCCAGCAGT~~~~~~~~~~~~GACAACGAAGGGTGCAAA
GTAACCAGAAAGAAGCAAAAGCGGAGACTG~~~TCACGAGAACCG~~~GGTGAG~~~~~~
~~~~~~~~~~~~~~~~~~~~~~~~~~~~~~~~~GACGGA~~~~~~~~~~~~~~~~~~~~~
~~~~~~~~~~~~GATGACAGGACAAGGGAGCATCCGTTCATTGTTACAGAGCCCGGGGAA
GTGGCAAGGGGGAAGAAAAACGGTTTGGACTATCTTTTTGATCTGTATGAGCAGTGTGGT
AGGTTCCTAGATGAAGTGCAGCAGATGTCAAGAGAAAGGGGGGAAAAATGCCCAACG~~~
~~~~~~~~~~~~AAGGTGACTAACCAGGTGTTTCGACATGCCAAATTGAAGGGTGCCAGT
TATATTAACAAGCCAAAGATGAGACATTATGTGCACTGCTATGCACTTCATTGTCTTGAC
AAAGAAAAGTCCAACTTTTTAAGAAAACAATTCAAAGAGCGAGGAGAG~~~~~~~~~~~~
~~~AATGTAGGTGCTTGGCGACAAGCTTGCTACTATCCTCTGGTGGATATGGCTCGAGAC
AATGGG~~~GGGGGTATAGAAAGCATTTTCATCAGGAATGAAAAGCTTCGTATTTGGTAT
GTTCCCACTAAGCTCCGCCAGCTTTGCCATTTGGAGAGGAGTAAGGACAGTGACAGTTGC
AGCTATGAGTGA~~~~~~
>Vittis_vinifera_LFY
GGTCTGGAGGATTTGTTTCAAGAGTACGGTGTCAGATACTACACAGCGGCCAAGATAGCT
GAGCTGGGGTTCACGGTGAGT~~~~~~ACGCTTCTGGACATGAAGGACGAGGAGCTGGAC
GACATGATG~~~AACAGCCTTTGTCAGATT~~~TTCCGGTGG~~~~~~~~~GACCTCCTC
GTCGGTGAGAGATACGGTATTAAAGCCGCCGTTAGA~~~~~~~~~~~~~~~~~~GCCGAG
AGGCGACGCCTG~~~~~~~~~~~~~~~~~~~~~~~~~~~~~~~~~~~~~~~~~~~~~~~~
~~~~~~~~~~~~~~~~~~~~~~~~~~~~~~~~~~~~~~~~~~~~~~~~~~~~~~~~~~~~
~~~~~~~~~~~~~~~~~~~~~~~~~~~~~~~~~~~~~~~~~~~~~~~~~~~~~~~~~~~~
~~~~~~~~~~~~~~~~~~~~~~~~~~~~~~~~~~~~~~~~~~~~~~~~~~~~~~~~~~~~
~~~~~~~~~~~~~~~~~~~~~~~~~~~~~~~~~~~~~~~~~~~~~~~~~~~~~~~~~~~~
~~~~~~~~~~~~~~~~~~~~~~~~~~~~~~~~~~~~~~~~~~~~~~~~~~~~~~~~~~~~
~~~~~~~~~~~~~~~~~~~~~~~~~~~~~~~~~~~~~~~~~~~~~~~~~~~~~~~~~~~~
~~~~~~~~~~~~~~~~~~~~~~~~~~~~~~~~~~~~~~~~~~~~~~~~~~~~~~~~~~~~
~~~~~~~~~~~~~~~~~~~~~~~~~~~~~~~~~~~~~~~~~~~~~~~~~~~~~~~~~~~~
~~~~~~~~~~~~~~~~~~AGGCAGAGGGAGCATCCATTCATAGTGACGGAGCCAGGAGAG
GTTGCTCGTGGTAAGAAGAATGGGCTAGATTACCTCTTCCATCTCTACGAGCAATGCCGT
GATTTCTTGATCCAGGTTCAGAACATTGCCAAAGAGCGCGGTGAGAAGTGCCCTACT~~~
~~~~~~~~~~~~AAGGTGACGAACCAGGTGTTTAGATACGCAAAGAAGGCGGGAGCAAGC
TACATCAACAAACCCAAGATGCGACACTACGTACATTGCTATGCTCTGCATTGTCTTGAT
GAGGAGGCTTCCAATGCCTTAAGGAGAGCTTTCAAGGAGAGAGGAGAG~~~~~~~~~~~~
~~~AACGTTGGGGCTTGGAGGCAGGCCTGTTACAAGCCTCTTGTCGCCCTTGCTGCTCGC
CAAGGT~~~TGGGACATCGATGCCATCTTCAATGCCCATCCCCGACTTGCTATCTGGTAC
GTACCCACCAGGCTTCGCCAACTCTGC~~~~~~~~~~~~~~~~~~~~~~~~~~~~~~~~~
~~~~~~~~~~~~~~~~~~
>Welwitschia_mirabilis_NDLY
TCGCTTGAAGATCTGTTCAAGAACTATGGAGTGAGGTATCTGACGTTGGCCAAGATGTCG
GAGATGGGGTTCACCGCAAGC~~~~~~ACCTTAATCAACATGACAGAAGAAGAAATCGAC
GAGCTGATG~~~AAGACTCTGGTGGAAATC~~~TATCATGTA~~~~~~~~~GATCTGCTT
ATTGGAGAAAGATATGGCATCAAGTCCGCTGTTAGG~~~~~~~~~~~~~~~~~~GCTGAA
AAGAAGAGGCTT~~~~~~~~~~~~~~~~~~~~~~~~~~~~~~~~~~~~~~~~~~~~~~~~
~~~~~~~~~~~~~~~~~~~~~~~~~~~~~~~~~~~~~~~~~~~~~~~~~~~~~~~~~~~~
~~~~~~~~~~~~~~~~~~~~~~~~~~~~~~~~~~~~~~~~~~~~~~~~~~~~~~~~~~~~
~~~~~~~~~~~~~~~~~~~~~~~~~~~~~~~~~~~~~~~~~~~~~~~~~~~~~~~~~~~~
~~~~~~~~~~~~~~~~~~~~~~~~~~~~~~~~~~~~~~~~~~~~~~~~~~~~~~~~~~~~
~~~~~~~~~~~~~~~~~~~~~~~~~~~~~~~~~~~~~~~~~~~~~~~~~~~~~~~~~~~~
~~~~~~~~~~~~~~~~~~~~~~~~~~~~~~~~~~~~~~~~~~~~~~~~~~~~~~~~~~~~
~~~~~~~~~~~~~~~~~~~~~~~~~~~~~~~~~~~~~~~~~~~~~~~~~~~~~~~~~~~~
~~~~~~~~~~~~~~~~~~~~~~~~~~~~~~~~~~~~~~~~~~~~~~~~~~~~~~~~~~~~
~~~~~~~~~~~~~~~~~~AGACCCAGAGAACACCCATTTATTGTGACAGAGCCAGGAGAA
TTGGCCAGAGGAAAGAAAAATGGTCTTGATTATCTCTTTGATCTGTATGAGCAGTGTAGC
AGGTTTCTGCTGGAAGTACAGAGAATGGCGAAGGAGAAAGGAGAGAAGTGCCCAAAC~~~
~~~~~~~~~~~~AAGGTGACAAACCAGGTATTTAGGCATGCTAAGCACAATGGAGCAGTG
TACATAAACAAGCCCAAGATGAGGCATTATGTTCATTGCTATGCCCTCCATTGTCTAAAC
AATGAACAATCTAATCAGCTCAGAAGAATGTACAAAGCAAGAGGGGAG~~~~~~~~~~~~
~~~AATGTTGGGGTTTGGAGACAAGCATGTTACTACCCCTTGGTGATGATGGCTAAAGAC
AACAAT~~~TGGGACATTGATGGTGTCTTTAATAGACATGAAAAGCTTAAGATATGGTAT
GTCCCCACTAAACTTAGGCAACTTTGT~~~~~~~~~~~~~~~~~~~~~~~~~~~~~~~~~
~~~~~~~~~~~~~~~~~~
>Woodsia_ilvensis_LFY
CTATTAGAAGATCTGTTCAAAGAGTATGGTGTGCGTAGTACCACCATAATCAAGATTATG
GAGATGGGGTTCACTGTTAGC~~~~~~ACTCTTGTTAACATGATGGAGCAAGAGATAGAT
GATGTGATC~~~AAGACCATGATGGAGGGT~~~TATCACATG~~~~~~~~~GAGCTTTTG
GTTGGGGAGAAGTACGGGCTAAAATCTGCAATCCGG~~~~~~~~~~~~~~~~~~GCCGAA
AGAAAGCGTCAA~~~GAGGAGGACATGGAGCGGCAACGCCTGCAACTACTT~~~GCCAAG
AATGGG~~~AAGAAGCACAAA~~~~~~~~~~~~~~~TCGGATGAT~~~~~~~~~~~~~~~
~~~~~~~~~~~~~~~~~~~~~~~~~~~~~~~~~~~~~~~AGTGGCATGGTTGCAACCTCA
GTGGAGGGCACT~~~AGGGAGCAAAGAGGGGATAATGGTATG~~~ATGTTTCCAGATGCC
GTGGCCCTA~~~~~~AATGGCCCC~~~~~~TTAAACCTGAACTCAAAGGAACACGCC~~~
~~~CAACAAGAGCATAGTCACGCA~~~~~~~~~CAGTTTGGGCCTCCGGGGCTTTTGGCT
TTA~~~~~~~~~~~~CCTGAACCAAGTAGT~~~~~~~~~~~~GACAACGAGGGGCGCAAA
CTAGCAAGGAAAAAACAAAAGCGGAGGTTG~~~TCACGAGAACCT~~~GGTGAG~~~~~~
~~~~~~~~~~~~~~~~~~~~~~~~~~~~~~~~~GATGGG~~~~~~~~~~~~~~~~~~~~~
~~~~~~~~~~~~GATGACAGGACAAGGGAGCATCCGTTTATAGTTACAGAGCCTGGAGAA
GTGGCAAGGGGGAAGAAGAATGGCTTAGATTACCTTTTTGATTTGTATGAGCAGTGTGCA
AGATTTCTAGATGAAGTGCAGCAGATGTCAAGAGAAAGGGGGGAAAAATGCCCTACG~~~
~~~~~~~~~~~~AAGGTAACGAACCAAGTATTTCGACATGCGAAGCTGAAAGGTGCTAGC
TATATCAACAAACCAAAGATGAGACACTATGTACATTGCTATGCTCTGCATTGCCTAGAC
AAGGAGAAATCCAACTTGCTGAGGAAGTTATTCAAAGAACGGGGAGAA~~~~~~~~~~~~
~~~AATGTAGGCGCATGGCGACAAGCTTGCTATTATCCGTTGGTGGACATGGCCAGAGAC
AATGGC~~~TGGGATATAGAAGGCGTCTTTGTGAGGAACGAGAAGCTCCGCATTTGGTAT
GTTCCCACAAAGCTTCGTCAGCTCTGCCATTTGGAGAAGAGCAAGGACAGTGATAGTTGC
AGCTATGAA~~~~~~~~~
>Woodsia_scopulina_LFY
CTACTTGAAGATCTGTTCAAAGAGTATGGTGTGCGTAGTACCACCATAATCAAGATCATG
GAGATGGGGTTCACTGTTAGC~~~~~~ACTCTTGTTAACATGATGGAGCAAGAGATAGAT
GATGTGATC~~~AAGACCATGATGGAGGGT~~~TATCACATG~~~~~~~~~GAGCTTTTG
GTTGGGGAGAAGTACGGGCTAAAATCTGCAATCCGG~~~~~~~~~~~~~~~~~~GCCGAA
AGAAAGCGTCAA~~~GAGGAGGACATGGAGCGGCAACGCCTGCAATTACTT~~~GCCAAG
AATGGG~~~AAGAAGCACAAA~~~~~~~~~~~~~~~TCAGATGAT~~~~~~~~~~~~~~~
~~~~~~~~~~~~~~~~~~~~~~~~~~~~~~~~~~~~~~~AGTGGCATGGTTGCAACCTCA
GTGGAGGGCACA~~~AGGGAGCAAAGAGGGGATAATGTTATG~~~ATGTTTCCGGATGCG
GTTGCCCTC~~~~~~AATGGCCCC~~~~~~TTAAATCTGAACTCAAAGGAACACGCC~~~
~~~CAACAAGAGCATAGTCATGCA~~~~~~~~~CAGTTTGGGCCCCCGGGGCTTTTGGCT
TTA~~~~~~~~~~~~CCTGAACCAAGTAGT~~~~~~~~~~~~GACAACGAGGGACGCAAA
CTAGCAAGAAAAAAACAAAAGCGGAGGTTG~~~TCACGAGAACCT~~~GGTGAG~~~~~~
~~~~~~~~~~~~~~~~~~~~~~~~~~~~~~~~~GATGGG~~~~~~~~~~~~~~~~~~~~~
~~~~~~~~~~~~GATGACAGGACAAGGGAGCATCCATTTATAGTTACAGAGCCTGGAGAA
GTGGCAAGGGGGAAGAAGAATGGCTTAGATTACCTTTTTGATTTGTATGAGCAGTGTGCA
AGATTTCTAGATGAAGTGCAGCAGATGTCAAGAGAAAGGGGGGAAAAATGCCCTACG~~~
~~~~~~~~~~~~AAGGTAACGAACCAAGTGTTTCGACATGCGAAGCTAAAAGGTGCTAGC
TATATCAACAAACCAAAGATGAGACACTATGTACATTGCTATGCTCTGCATTGCCTAGAC
AAGGAGAAATCCAACTTGCTGAGGAAGTTATTCAAAGAACGGGGAGAA~~~~~~~~~~~~
~~~AATGTAGGTGCATGGCGACAAGCTTGCTATTATCCGTTGGTGGACATGGCCAGAGAC
AATGGC~~~TGGGATATCGAAGGCGTCTTTGTGAGGAACGAAAAGCTCCGCATTTGGTAT
GTTCCCACAAAGCTTCGTCAGCTCTGCCATTTGGAGAAGAGTAAGGACAGTGATAGTTGC
AGCTATGAA~~~~~~~~~
>Zea_mays_LFY1
~~~CTGGAGGACCTGGTGGCCGGCTACGGCGTGCGCCCGTCCACGGTGGCGCGGATCTCG
GAGCTCGGGTTCACGGCCAGC~~~~~~ACGCTCCTCGGCATGACGGAGCGCGAGCTCGAC
GACATGATG~~~GCCGCGCTCGCGGGGCTG~~~TTCCGCTGG~~~~~~~~~GACGTGCTC
CTCGGCGAGCGCTTCGGCCTCCGCGCCGCGCTGCGG~~~~~~~~~~~~~~~~~~GCCGAG
CGCGGGCGTGTC~~~~~~~~~~~~~~~~~~~~~~~~~~~~~~~~~~~~~~~~~~~~~~~~
~~~~~~~~~~~~~~~~~~~~~~~~~~~~~~~~~~~~~~~~~~~~~~~~~~~~~~~~~~~~
~~~~~~~~~~~~~~~~~~~~~~~~~~~~~~~~~~~~~~~~~~~~~~~~~~~~~~~~~~~~
~~~~~~~~~~~~~~~~~~~~~~~~~~~~~~~~~~~~~~~~~~~~~~~~~~~~~~~~~~~~
~~~~~~~~~~~~~~~~~~~~~~~~~~~~~~~~~~~~~~~~~~~~~~~~~~~~~~~~~~~~
~~~~~~~~~~~~~~~~~~~~~~~~~~~~~~~~~~~~~~~~~~~~~~~~~~~~~~~~~~~~
~~~~~~~~~~~~~~~~~~~~~~~~~~~~~~~~~~~~~~~~~~~~~~~~~~~~~~~~~~~~
~~~~~~~~~~~~~~~~~~~~~~~~~~~~~~~~~~~~~~~~~~~~~~~~~~~~~~~~~~~~
~~~~~~~~~~~~~~~~~~~~~~~~~~~~~~~~~~~~~~~~~~~~~~~~~~~~~~~~~~~~
~~~~~~~~~~~~~~~~~~AGGCAGCGGGAGCACCCCTTCGTGGTCACAGAGCCCGGCGAG
GTGGCCAGGGCCAAGAAGAACGGGCTTGACTACCTCTTCCATCTGTACGAGCAGTGCCGC
GTCTTCCTGCTGCAGGTGCAGTCCCTTGCTAAGCTGGGCGGCCACAAGTCCCCTACC~~~
~~~~~~~~~~~~AAGGTGACCAACCAGGTGTTCCGGTACGCCAAGAAGTGCGGCGCGAGC
TACATCAACAAGCCCAAGATGCGGCACTACGTGCACTGCTACGCGCTGCACTGCCTGGAC
GAGGAGGCCTCCAACGCGCTGCGCCGGGCGTACAAGGCCCGTGGCGAG~~~~~~~~~~~~
~~~AACGTCGGTGCCTGGAGGCAGGCCTGCTACGCGCCGCTCGTCGAGATCGCCGCGCGC
CACGGC~~~TTCGACATCGACGCCGTCTTCTCCGCGCACCCGCGCCTCACCATCTGGTAC
GTGCCCACCAGGTTGCGCCAGCTCTGC~~~~~~~~~~~~~~~~~~~~~~~~~~~~~~~~~
~~~~~~~~~~~~~~~~~~
>Zea_mays_LFY2
~~~CTGGAGGACCTGGTGGCCGGCTACGGCGTGCGCCCGTCCACGGTGGCGCGGATCTCG
GAGCTCGGGTTCACGGCGAGC~~~~~~ACGCTCCTCGGCATGACGGAGCGCGAGCTGGAC
GACATGATG~~~GCCGCGCTCGCGGGGCTG~~~TTCCGCTGG~~~~~~~~~GACGTGCTC
CTCGGCGAGCGCTTCGGCCTCCGCGCCGCGCTGCGC~~~~~~~~~~~~~~~~~~GCCGAG
CGCGGCCGCGTC~~~~~~~~~~~~~~~~~~~~~~~~~~~~~~~~~~~~~~~~~~~~~~~~
~~~~~~~~~~~~~~~~~~~~~~~~~~~~~~~~~~~~~~~~~~~~~~~~~~~~~~~~~~~~
~~~~~~~~~~~~~~~~~~~~~~~~~~~~~~~~~~~~~~~~~~~~~~~~~~~~~~~~~~~~
~~~~~~~~~~~~~~~~~~~~~~~~~~~~~~~~~~~~~~~~~~~~~~~~~~~~~~~~~~~~
~~~~~~~~~~~~~~~~~~~~~~~~~~~~~~~~~~~~~~~~~~~~~~~~~~~~~~~~~~~~
~~~~~~~~~~~~~~~~~~~~~~~~~~~~~~~~~~~~~~~~~~~~~~~~~~~~~~~~~~~~
~~~~~~~~~~~~~~~~~~~~~~~~~~~~~~~~~~~~~~~~~~~~~~~~~~~~~~~~~~~~
~~~~~~~~~~~~~~~~~~~~~~~~~~~~~~~~~~~~~~~~~~~~~~~~~~~~~~~~~~~~
~~~~~~~~~~~~~~~~~~~~~~~~~~~~~~~~~~~~~~~~~~~~~~~~~~~~~~~~~~~~
~~~~~~~~~~~~~~~~~~AGGCAGCGGGAGCACCCGTTCGTGGTCACCGAGCCCGGCGAG
GTGGCGAGGGCCAAGAAGAACGGGCTCGACTACCTCTTCCACCTGTACGAGCAGTGCCGC
GTCTTCCTGCTCCAGGTGCAGTCCATCGCTAAGCTGGGCGGCCACAAATCCCCTACC~~~
~~~~~~~~~~~~AAGGTGACCAACCAGGTGTTCCGGTACGCGAACAAGTGCGGGGCGAGC
TACATCAACAAGCCCAAGATGCGGCACTACGTGCACTGCTACGCGCTGCACTGCCTGGAC
GAGGAGGCCTCCAACGCGCTGCGCCGGGCGTACAAGTCCCGCGGCGAG~~~~~~~~~~~~
~~~AACGTGGGCGCCTGGAGGCAGGCCTGCTACGCGCCGCTCGTCGAGATCGCCGCGCGC
CACGGC~~~TTCGACATTGACGCCGTCTTCGCCGCGCACCCGCGCCTCGCCGTCTGGTAC
GTGCCCACCAGGCTGCGCCAGCTCTGC~~~~~~~~~~~~~~~~~~~~~~~~~~~~~~~~~
~~~~~~~~~~~~~~~~~~
>Zygnemopsis_sp_LFY
ACATTGGAGGAGCTCTTCCGGGAGAATAGGTTGCGGCCAGCTACTTTGCAGGTGCTGAAC
CAGATGGGGTTTGCCGTGGGG~~~~~~ACCCTTGTCCACTTGACGGAGTCGGAGATAGAC
TTTGTGGTG~~~CGGGCCATTCGGGAGACG~~~CATCACATT~~~~~~~~~GACCTGCCA
CTTGGCGAGCAGCTAGGCATCAAGGCGGGCATCCGG~~~~~~~~~~~~~~~~~~GCGGAG
CGGCGCTTCTTG~~~~~~~~~~~~~~~~~~~~~~~~~~~~~~~~~~~~~~~~~~~~~~~~
~~~~~~~~~~~~~~~~~~~~~~~~~~~~~~~~~~~~~~~~~~~~~~~~~~~~~~~~~~~~
~~~~~~~~~~~~~~~~~~~~~~~~~~~~~~~~~~~~~~~~~~~~~~~~~~~~~~~~~~~~
~~~~~~~~~~~~~~~~~~~~~~~~~~~~~~~~~~~~~~~~~~~~~~~~~~~~~~~~~~~~
~~~~~~~~~~~~~~~~~~~~~~~~~~~~~~~~~~~~~~~~~~~~~~~~~~~~~~~~~~~~
~~~~~~~~~~~~~~~~~~~~~~~~~~~~~~~~~~~~~~~~~~~~~~~~~~~~~~~~~~~~
~~~~~~~~~~~~~~~~~~~~~~~~~~~~~~~~~~~~~~~~~~~~~~~~~~~~~~~~~~~~
~~~~~~~~~~~~~~~~~~~~~~~~~~~~~~~~~~~~~~~~~~~~~~~~~~~~~~~~~~~~
~~~~~~~~~~~~~~~~~~~~~~~~~~~~~~~~~~~~~~~~~~~~~~~~~~~~~~~~~~~~
~~~~~~~~~~~~~~~~~~CGGCCCCGAGAGCATCCCTTTCAGGTCACGGAGCGAGGGGAG
GAGGCGCGCGGGAAGCGGAACGGTCTGGACCACCTCTTCGCCCTCTACGAGGAGGCGGGC
CAGCTGCTGGGGGAGCTCCAGCAGACGTGTTCCCAGACAGGCGCCAAGTGGCCCACC~~~
~~~~~~~~~~~~AAGGTGAACAACCAAGTGTTCCGCTATGCCAAGGCCAAGGGCATGGGC
CACATCAACAAGCCCAAGATGCGGCAGTACGTCCACTGCTACGCGCTCCACTGCCTGGAC
ATGGCCCAAAGTGATGACCTGCGAAGACAGTTCAAGTTCAAGTCGGAGACGCATCCGCGG
CCCAACGTGGGGACCTGGTCCGACGCCTGCTACGCCCCGCTGGTCCAGATGGCGCGCAGC
AACGGG~~~TGGGACGTGGACGGCCTGTTTGAGAACAATGACAAGTTGAGAATATGGTAC
GTGCCCAAGAAACTGATTGAGCTCGTG~~~~~~~~~~~~~~~~~~~~~~~~~~~~~~~~~
~~~~~~~~~~~~~~~~~~
