# Supplementary material for: Evolution and expression of LEAFY genes in ferns and lycophytes
Source: EvoDevo. 2022 Jan 8;13:2. doi: 10.1186/s13227-021-00188-9 (PMC8742948; doi:10.1186/s13227-021-00188-9)
Supplement: Supplementary file 5 — Additional file 5: Table S2. LFY sequences complete data set. [file 13227_2021_188_MOESM5_ESM.xlsx]

## Sheet: Sheet2
Group	Family	Species	Accession number	Database	Secuence name
Lycophytes	ISOETACEAE	Isoetes sp.	PYHZ-2011032	Onekp	Isoetes sp LFY
Lycophytes	ISOETACEAE	Isoetes tegetiformans	PKOX-2008240	Onekp	Isoetes tegetiformans LFY1
Lycophytes	ISOETACEAE	Isoetes tegetiformans	PKOX-2013584	Onekp	Isoetes tegetiformans LFY2
Lycophytes	LYCOPODIACEAE	Huperzia selago	GTUO-2101529	Onekp	Huperzia selago LFY1
Lycophytes	LYCOPODIACEAE	Huperzia selago	YHZW-2168353	Onekp	Huperzia selago LFY2
Lycophytes	LYCOPODIACEAE	Huperzia selago	GTUO-2009266	Onekp	Huperzia selago LFY3
Lycophytes	LYCOPODIACEAE	Lycopodium deuterodensum	PQTO-2007413	Onekp	Lycopodium deuterodensum LFY1
Lycophytes	LYCOPODIACEAE	Lycopodium deuterodensum	PQTO-2007414	Onekp	Lycopodium deuterodensum LFY2
Lycophytes	SELAGINELLACEAE	Selaginella kraussiana	ZFGK-2008343	Onekp	Selaginella kraussiana LFY
Lycophytes	SELAGINELLACEAE	Selaginella selaginoides	KUXM-2003043	Onekp	Selaginella selaginoides LFY
Lycophytes	SELAGINELLACEAE	Selaginella stauntoniana	ZZOL-2009623	Onekp	Selaginella stauntoniana LFY
Lycophytes	SELAGINELLACEAE	Selaginella wallacei	JKAA-2180155	Onekp	Selaginella wallacei LFY
Ferns	ANEMIACEAE	Anemia tomentosa	CQPW-2003268	Onekp	Anemia tomentosa LFY1
Ferns	ANEMIACEAE	Anemia tomentosa	CQPW-2003267	Onekp	Anemia tomentosa LFY2
Ferns	ANEMIACEAE	Anemia tomentosa	CQPW-2003266	Onekp	Anemia tomentosa LFY3
Ferns	ANEMIACEAE	Anemia tomentosa	CQPW-2003265	Onekp	Anemia tomentosa LFY4
Ferns	ANEMIACEAE	Anemia villosa	MW219618	Transcriptome	Anemia villosa LFY1
Ferns	ANEMIACEAE	Anemia villosa	MW219619	Transcriptome	Anemia villosa LFY2
Ferns	ANEMIACEAE	Anemia villosa	MW219620	Transcriptome	Anemia villosa LFY3
Ferns	ASPLENIACEAE	Asplenium nidus	PSKY-2058265	Onekp	Asplenium nidus LFY
Ferns	ASPLENIACEAE	Asplenium platyneuron	KJZG-2004359	Onekp	Asplenium platyneuron LFY1
Ferns	ASPLENIACEAE	Asplenium platyneuron	KJZG-2004358	Onekp	Asplenium platyneuron LFY2
Ferns	ATHYRIACEAE	Athyrium filix femina	URCP-2006394	Onekp	Athyrium filix-femina LFY1
Ferns	ATHYRIACEAE	Athyrium filix femina	URCP-2006393	Onekp	Athyrium filix-femina LFY2
Ferns	ATHYRIACEAE	Deparia lobato-crenata	FCHS-2007395	Onekp	Deparia lobato-crenata LFY1
Ferns	ATHYRIACEAE	Deparia lobato-crenata	FCHS-2007396	Onekp	Deparia lobato-crenata LFY2
Ferns	ATHYRIACEAE	Diplazium wichurae	UFJN-2002778	Onekp	Diplazium wichurae LFY1
Ferns	ATHYRIACEAE	Diplazium wichurae	UFJN-2002779	Onekp	Diplazium wichurae LFY2
Ferns	ATHYRIACEAE	Diplazium wichurae	UFJN-2002777	Onekp	Diplazium wichurae LFY3
Ferns	BLECHNACEAE	Blechnum spicant	AFPO-2074266	Onekp	Blechnum spicant LFY1
Ferns	BLECHNACEAE	Blechnum spicant	VITX-2098665	Onekp	Blechnum spicant LFY2
Ferns	CULCITACEAE	Culcita macrocarpa	PNZO-2026047	Onekp	Culcita macrocarpa LFY2
Ferns	CULCITACEAE	Culcita macrocarpa	PNZO-2024395	Onekp	Culcita macrocarpa LFY1
Ferns	CYATHEACEAE	Cyathea spinulosa	GANB-2069908	Onekp	Cyathea spinulosa LFY1
Ferns	CYATHEACEAE	Cyathea spinulosa	GANB-2017026	Onekp	Cyathea spinulosa LFY2
Ferns	CYSTOPTERIDACEAE	Cystopteris fragilis	XXHP-2011093	Onekp	Cystopteris fragilis LFY3
Ferns	CYSTOPTERIDACEAE	Cystopteris fragilis	XXHP-2011092	Onekp	Cystopteris fragilis LFY4
Ferns	CYSTOPTERIDACEAE	Cystopteris fragilis	LHLE-2006270	Onekp	Cystopteris fragilis LFY1
Ferns	CYSTOPTERIDACEAE	Cystopteris fragilis	XWDM-2012343	Onekp	Cystopteris fragilis LFY2
Ferns	CYSTOPTERIDACEAE	Cystopteris protrusa	YOWV-2068436	Onekp	Cystopteris protrusa LFY
Ferns	CYSTOPTERIDACEAE	Cystopteris reevesiana	RICC-2065440	Onekp	Cystopteris reevesiaana LFY
Ferns	CYSTOPTERIDACEAE	Cystopteris utahensis	HNDZ-2012192	Onekp	Cystopteris utahensis LFY1
Ferns	CYSTOPTERIDACEAE	Cystopteris utahensis	HNDZ-2012191	Onekp	Cystopteris utahensis LFY2
Ferns	CYSTOPTERIDACEAE	Gymnocarpium dryopteris	HEGQ-2080968	Onekp	Gymnocarpium dryopteris LFY
Ferns	DENNSTAEDTIACEAE	Dennstaedtia sp	MTGC-2008394	Onekp	Dennstaedtia sp LFY1
Ferns	DENNSTAEDTIACEAE	Dennstaedtia sp	MTGC-2008393	Onekp	Dennstaedtia sp LFY2
Ferns	DICKSONIACEAE	Cibotium glaucum	ORJE-2018095	Onekp	Cibotium glaucum LFY
Ferns	DIPLAZIOPSIDACEAE	Homalosorus pycnocarpos	OCZL-2008844	Onekp	Homalosorus pycnocarpos LFY
Ferns	DIPTERIDACEAE	Dipteris conjugata	MEKP-2108290	Onekp	Dipteris conjugata LFY
Ferns	DRYOPTERIDACEAE	Bolbitis repanda	JBLI-2100752	Onekp	Bolbitis repanda LFY
Ferns	EQUISETACEAE	Equisetum bogotense	MW820861	Transcriptome	Equisetum botogotense LFY1
Ferns	EQUISETACEAE	Equisetum bogotense	MW820862	Transcriptome	Equisetum botogotense LFY2
Ferns	EQUISETACEAE	Equisetum bogotense	MW820863	Transcriptome	Equisetum botogotense LFY3
Ferns	EQUISETACEAE	Equisetum diffusum	CAPN-2039857	Onekp	Equisetum diffusum LFY1
Ferns	EQUISETACEAE	Equisetum diffusum	CAPN-2005353	Onekp	Equisetum diffusum LFY2
Ferns	EQUISETACEAE	Equisetum giganteum	MW219623	Transcriptome	Equisetum giganteum LFY1
Ferns	EQUISETACEAE	Equisetum giganteum	MW219624	Transcriptome	Equisetum giganteum LFY2
Ferns	EQUISETACEAE	Equisetum giganteum	MW219625	Transcriptome	Equisetum giganteum LFY3
Ferns	EQUISETACEAE	Equisetum hymale	JVSZ-2012838	Onekp	Equisetum hymale LFY1
Ferns	EQUISETACEAE	Equisetum hymale	JVSZ-2009380	Onekp	Equisetum hymale LFY2
Ferns	HYMENOPYLLACEAE	Hymenophyllum bivalve	QIAD-2007026	Onekp	Hymenophyllum bivalve LFY1
Ferns	HYMENOPYLLACEAE	Hymenophyllum bivalve	QIAD-2054600	Onekp	Hymenophyllum bivalve LFY2
Ferns	HYMENOPYLLACEAE	Hymenophyllum cupressiforme	TRPJ-2004493	Onekp	Hymenophyllum cupressiforme LFY
Ferns	HYPODEMATIACEAE	Didymochlaena truncatula	RFRB-2035413	Onekp	Didymochlaena truncatula LFY
Ferns	HYPODEMATIACEAE	Leucostegia immersa	WGTU-2004635	Onekp	Leucostegia immersa LFY1
Ferns	HYPODEMATIACEAE	Leucostegia immersa	WGTU-2004634	Onekp	Leucostegia immersa LFY2
Ferns	HYPODEMATIACEAE	Leucostegia immersa	WGTU-2004633	Onekp	Leucostegia immersa LFY3
Ferns	LINDSAEACEAE	Lindsaea linearis	NOKI-2011879	Onekp	Lindsaea linearis LFY
Ferns	LINDSAEACEAE	Lindsaea microphylla	YIXP-2001883	Onekp	Lindasea microphylla LFY1
Ferns	LINDSAEACEAE	Lindsaea microphylla	YIXP-2001880	Onekp	Lindasea microphylla LFY2
Ferns	LINDSAEACEAE	Lindsaea microphylla	YIXP-2001881	Onekp	Lindasea microphylla LFY3
Ferns	LINDSAEACEAE	Lindsaea microphylla	YIXP-2001882	Onekp	Lindasea microphylla LFY4
Ferns	LYGODIACEAE	Lygodium japonicum	PBUU-2012780	Onekp	Lygodium japonicum LFY
Ferns	MARATTIACEAE	Angiopteris evecta	NHCM-2007445	Onekp	Angiopteris evectaLFY1
Ferns	MASILEACEAE	Pilularia globulifera	KIIX-2012644	Onekp	Pilularia globulifera LFY
Ferns	NEPHROLEPIDACEAE	Nephrolepis exaltata	NWWI-2031159	Onekp	Nephrolepis exaltata LFY
Ferns	ONOCLEACEAE	Onoclea sensibilis	HTFH-2000526	Onekp	Onoclea sensibilis LFY1
Ferns	ONOCLEACEAE	Onoclea sensibilis	HTFH-2035984	Onekp	Onoclea sensibilis LFY2
Ferns	OPHIOGLOSSACEAE	Botrychium multifidum var. robustum	AB050086	NCBI	Botrychium multifidum var. robustum LFY
Ferns	OPHIOGLOSSACEAE	Botrypus virginianus	BEGM-2011847	Onekp	Botrypus virginianus LFY1
Ferns	OPHIOGLOSSACEAE	Botrypus virginianus	BEGM-2011846	Onekp	Botrypus virginianus LFY2
Ferns	OPHIOGLOSSACEAE	Ophioglossum vulgatum	DJSE-2024327	Onekp	Ophioglossum vulgatum LFY1
Ferns	OPHIOGLOSSACEAE	Ophioglossum vulgatum	DJSE-2024326	Onekp	Ophioglossum vulgatum LFY2
Ferns	OPHIOGLOSSACEAE	Ophioglossum vulgatum	QHVS-2089161	Onekp	Ophioglossum vulgatum LFY3
Ferns	OPHIOGLOSSACEAE	Sceptridium dissectum	EEAQ-2003960	Onekp	Sceptridium dissectum LFY1
Ferns	OPHIOGLOSSACEAE	Sceptridium dissectum	EEAQ-2003958	Onekp	Sceptridium dissectum LFY2
Ferns	OPHIOGLOSSACEAE	Sceptridium dissectum	EEAQ-2003961	Onekp	Sceptridium dissectum LFY3
Ferns	OPHIOGLOSSACEAE	Sceptridium dissectum	EEAQ-2003959	Onekp	Sceptridium dissectum LFY4
Ferns	OSMUNDACEAE	Osmunda javanica	VIBO-2005768/2009658	Onekp	Osmunda javanica LFY
Ferns	OSMUNDACEAE	Osmunda sp.	UOMY-2080585	Onekp	Osmunda sp. LFY
Ferns	PLAGIOGYRIACEAE	Plagiogyria japonica	UWOD-2025982	Onekp	Plagiogyria japonica LFY
Ferns	POLYPODIACEAE	Pleopeltis polypodioides	UJWU-2067330	Onekp	Pleopeltis polypodioides LFY
Ferns	POLYPODIACEAE	Polypodium amorphum	YLJA-2015001	Onekp	Polypodium amorphum LFY
Ferns	POLYPODIACEAE	Polypodium glycyrrhiza	CJNT-2079749	Onekp	Polypodium glycyrrhiza LFY
Ferns	POLYPODIACEAE	Polypodium hesperium	ZRAV-2136111	Onekp	Polypodium hesperium LFY1
Ferns	POLYPODIACEAE	Polypodium hesperium	IXLH-2024758	Onekp	Polypodium hesperium LFY2
Ferns	POLYPODIACEAE	Polypodium hesperium	GYFU-2106782	Onekp	Polypodium hesperium LFY3
Ferns	POLYPODIACEAE	Polypodium plectolens	ZQYU-2008636	Onekp	Polypodium plectolens LFY1
Ferns	POLYPODIACEAE	Polypodium plectolens	ZQYU-2008635	Onekp	Polypodium plectolens LFY2
Ferns	POLYPODIACEAE	Polypodium plectolens	ZQYU-2008637	Onekp	Polypodium plectolens LFY3
Ferns	POLYPODIACEAE	Polystichum acrostichoides	FQGQ-2001052	Onekp	Polystichum acrostichoides LFY
Ferns	PSILOTACEAE	Psilotum nudum	QVMR-2010057	Onekp	Psilotum nudum LFY2
Ferns	PSILOTACEAE	Tmesipteris parva	ALVQ-2013669	Onekp	Tmesipteris parva LFY
Ferns	PTERIDACEAE	Adiantum aleuticum	WCLG-2004512	Onekp	Adiantum aleuticum LFY
Ferns	PTERIDACEAE	Adiantum raddianum	MW219613	Transcriptome	Adiantum raddianum LFY1
Ferns	PTERIDACEAE	Adiantum raddianum	MW219614	Transcriptome	Adiantum raddianum LFY2
Ferns	PTERIDACEAE	Adiantum tenerum	BMJR-2008901	Onekp	Adiantum tenerum LFY1
Ferns	PTERIDACEAE	Adiantum tenerum	BMJR-2008900	Onekp	Adiantum tenerum LFY2
Ferns	PTERIDACEAE	Argyrochosma nivea	XDDT-2004989	Onekp	Argyrochosma nivea LFY
Ferns	PTERIDACEAE	Cheilanthes arizonica	DCDT-2016115	Onekp	Cheilantes arizonica LFY
Ferns	PTERIDACEAE	Cryptogramma acrostichoides	WQML-2068699	Onekp	Cryptogramma acrostichoides LFY
Ferns	PTERIDACEAE	Hemionitis arifolia	ZXJO-2016630	Onekp	Hemionitis arifolia LFY
Ferns	PTERIDACEAE	Myriopteris eatonii	GSXD-2012608	Onekp	Myriopteris eatonii LFY
Ferns	PTERIDACEAE	Notholaena montieliae	YCKE-2064612	Onekp	Notholaena montieliae LFY
Ferns	PTERIDACEAE	Pityrogramma trifoliata	UJTT-2010715	Onekp	Pityrogramma trifoliata LFY1
Ferns	PTERIDACEAE	Pityrogramma trifoliata	UJTT-2010714	Onekp	Pityrogramma trifoliata LFY2
Ferns	PTERIDACEAE	Pteris ensigormis	FLTD-2017634	Onekp	Pteris ensigormis LFY
Ferns	PTERIDACEAE	Pteris vittata	POPJ-2101632	Onekp	Pteris vittata LFY
Ferns	PTERIDACEAE	Vittaria appalachiana	NDUV-2012951	Onekp	Vittaria appalachiana LFY1
Ferns	PTERIDACEAE	Vittaria appalachiana	NDUV-2005140	Onekp	Vittaria appalachiana LFY2
Ferns	PTERIDACEAE	vittaria lineata	SKYV-2001904	Onekp	Vittaria lineata LFY
Ferns	SALVINIACEAE	Azolla cf. caroliniana	CVEG-2031619	Onekp	Azolla cf. caroliniana LFY1
Ferns	SALVINIACEAE	Azolla cf. caroliniana	CVEG-2125709	Onekp	Azolla cf. caroliniana LFY2
Ferns	SALVINIACEAE	Azolla filiculoides	Azfi_s0051.g031425	Fernbase	Azolla filiculoides LFY
Ferns	SALVINIACEAE	Salvinia cucullata	Sacu_v1.1_s0020.g008091	Fernbase	Salvinia cucullata LFY1
Ferns	SALVINIACEAE	Salvinia cucullata	Sacu_v1.1_s0468.g027412	Fernbase	Salvinia cucullata LFY2
Ferns	SALVINIACEAE	Salvinia cucullata	Sacu_v1.1_s0268.g026979	Fernbase	Salvinia cucullata LFY3
Ferns	THELYPTERIDACEAE	Thelypteris acuminata	MROH-2048633	Onekp	Thelypteris acuminata LFY
Ferns	THYRSOPTERIDACEAE	Thyrsopteris elegans	EWXK-2021973	Onekp	Thyrsopteris elegans LFY1
Ferns	THYRSOPTERIDACEAE	Thyrsopteris elegans	EWXK-2021182	Onekp	Thyrsopteris elegans LFY2
Ferns	WOODSIACEAE	Woodsia ilvensis	YQEC-2010420	Onekp	Woodsia ilvensis LFY
Ferns	WOODSIACEAE	Woodsia scopulina	YJJY-2006838	Onekp	Woodsia scopulina LFY
