# Supplementary material for: Evolution and expression of LEAFY genes in ferns and lycophytes
Source: EvoDevo. 2022 Jan 8;13:2. doi: 10.1186/s13227-021-00188-9 (PMC8742948; doi:10.1186/s13227-021-00188-9)
Supplement: Supplementary file 6 — Additional file 6: Table S3. Primer sequences for fern and lycophyte LFY genes used here for RT-PCR and ISH. [file 13227_2021_188_MOESM6_ESM.xlsx]

## Sheet: Sheet1
Table S2. Primers used for LFY gene expression analyses and in situ hybridization (ISH) probes. Fwd indicate forward primer. Rev indicate reverse primer.
Species name	Primer name	Sequence	Tm°	Amplicon size (bp)
Adiantum raddianum	Adi LFY1 Fwd	AACAGAGGGTGATTCTTAGC	56.4	780
Adiantum raddianum	Adi LFY1 Rev	GTGATATACCTTCGTAGGG	55.2
Adiantum raddianum	Adi LFY2 Fwd	AACAGAGGGTGATTCTTAGC	56.4	1090
Adiantum raddianum	Adi LFY2 Rev	CCTTACTTTTCTCCAAATGG	54.3
Equisetum giganteum	EqGi LFY1 Fwd	TTGTCGTTTGGAAAAAATCCC	55.5	1201
Equisetum giganteum	EqGi LFY1 Rev	CTTGTTCTTTTCCATGTGGC	56.4
Equisetum giganteum	EqGi LFY2 Fwd	TTCTCCATTCAAGATGGTC	53	1450
Equisetum giganteum	EqGi LFY2 Rev	CACTATCCTTGCTCTTTTCC	56.4
Equisetum giganteum	EqGi LFY3 Fwd	CACATGGTTTGCAGGTTAC	55.2	294
Equisetum giganteum	EqGi LFY3 Rev	CACTATCCTTGCTCTTTTCC	56.4
Selaginella moellendorffii	SeMo LFY Fwd	GCTCGAGGGTTACCACGTC	57.8	500
Selaginella moellendorffii	SeMo LFY ISH Rev	CTTAATACGACTCACTATAGGGACAGAGTTGCCTCAGCCTG	65
